# Supplementary material for: Ten new species of Lophodermium (Rhytismatales, Rhytismataceae) on pine needles in China
Source: IMA Fungus. 2026 Jan 20;17:e175730. doi: 10.3897/imafungus.17.175730 (PMC12848512; doi:10.3897/imafungus.17.175730)
Supplement: XML Treatment for Lophodermium haploxyli [file imafungus.17.175730-treatment4.xml]

<!DOCTYPE tp:taxon-treatment
  PUBLIC "-//TaxonX//DTD Taxonomic Treatment Publishing DTD v0 20100105//EN" "tax-treatment-NSO.dtd">
<tp:taxon-treatment xmlns:tp="http://www.plazi.org/taxpub"><tp:treatment-meta><kwd-group><label>Taxon classification</label><kwd>
                <named-content content-type="kingdom">Fungi</named-content>
              </kwd><kwd>
                <named-content content-type="order">Rhytismatales</named-content>
              </kwd><kwd>
                <named-content content-type="family">Rhytismataceae</named-content>
              </kwd></kwd-group><mixed-citation publication-type="journal"><person-group><name><surname>Wang</surname><given-names>Shi-Juan</given-names></name><name><surname>Zhuo</surname><given-names>Lan</given-names></name><name><surname>Xu</surname><given-names>Xin-Yi</given-names></name><name><surname>Sui</surname><given-names>Xiao-Nan</given-names></name><name><surname>Shen</surname><given-names>Xiao-Ye</given-names></name><name><surname>Li</surname><given-names>Yuan-Yuan</given-names></name><name><surname>Hou</surname><given-names>Cheng-Lin</given-names></name></person-group><article-title>Ten new species of <italic><tp:taxon-name><tp:taxon-name-part taxon-name-part-type="genus" reg="Lophodermium">Lophodermium</tp:taxon-name-part></tp:taxon-name></italic> (<italic><tp:taxon-name><tp:taxon-name-part taxon-name-part-type="order" reg="Rhytismatales">Rhytismatales</tp:taxon-name-part></tp:taxon-name></italic>, <italic><tp:taxon-name><tp:taxon-name-part taxon-name-part-type="family" reg="Rhytismataceae">Rhytismataceae</tp:taxon-name-part></tp:taxon-name></italic>) on pine needles in China</article-title><source>IMA Fungus</source><day>20</day><month>01</month><year>2026</year><volume>17</volume><pub-id pub-id-type="doi">10.3897/imafungus.17.175730</pub-id></mixed-citation></tp:treatment-meta><tp:nomenclature><tp:taxon-name><object-id xmlns:xlink="http://www.w3.org/1999/xlink" content-type="arpha" xlink:type="simple">FF6204D0-0E4D-5950-B5E5-6EA020CCCE9B</object-id><tp:taxon-name-part taxon-name-part-type="genus" reg="Lophodermium">Lophodermium</tp:taxon-name-part> <tp:taxon-name-part taxon-name-part-type="species" reg="haploxyli">haploxyli</tp:taxon-name-part><object-id xmlns:xlink="http://www.w3.org/1999/xlink" content-type="mycobank" xlink:type="simple">861655</object-id></tp:taxon-name><tp:taxon-authority>S.J. Wang, L. Zhuo &amp; C.L. Hou</tp:taxon-authority><tp:taxon-status xmlns:xlink="http://www.w3.org/1999/xlink" xlink:type="simple">sp. nov.</tp:taxon-status><xref ref-type="fig" rid="F7">Figs 8</xref><xref ref-type="fig" rid="F8">, 9</xref></tp:nomenclature><tp:treatment-sec sec-type="Diagnosis"><title>Diagnosis.</title><p>This new species can be distinguished from <italic><tp:taxon-name><tp:taxon-name-part taxon-name-part-type="genus" reg="Lophodermium">L.</tp:taxon-name-part> <tp:taxon-name-part taxon-name-part-type="species" reg="orientale">orientale</tp:taxon-name-part></tp:taxon-name></italic> by larger ascomata and presence of textura prismatica near the opening of covering stroma.</p><fig id="F7" position="float" orientation="portrait"><object-id xmlns:xlink="http://www.w3.org/1999/xlink" content-type="doi" xlink:type="simple">10.3897/imafungus.17.175730.figure8</object-id><object-id xmlns:xlink="http://www.w3.org/1999/xlink" content-type="arpha" xlink:type="simple">8A0CBFAA-65B5-53F5-BAD9-EC3F26E106F5</object-id><label>Figure 8.</label><caption><p><italic><tp:taxon-name><tp:taxon-name-part taxon-name-part-type="genus" reg="Lophodermium">Lophodermium</tp:taxon-name-part> <tp:taxon-name-part taxon-name-part-type="species" reg="haploxyli">haploxyli</tp:taxon-name-part></tp:taxon-name></italic> on <italic><tp:taxon-name><tp:taxon-name-part taxon-name-part-type="genus" reg="Pinus">Pinus</tp:taxon-name-part> <tp:taxon-name-part taxon-name-part-type="species" reg="armandii">armandii</tp:taxon-name-part></tp:taxon-name></italic> (HOU 869A/<abbrev xmlns:xlink="http://www.w3.org/1999/xlink" content-type="institution" xlink:title="Herbarium of the College of Life Science, Capital Normal University" xlink:type="simple">BJTC</abbrev> 2011031, holotype). <bold>a</bold> Ascomata on needles. <bold>b, c</bold> Mature ascomata. Scale bars: 500 μm (<bold>a</bold>); 250 μm (<bold>b, c</bold>).</p></caption><graphic xmlns:xlink="http://www.w3.org/1999/xlink" xlink:href="imafungus-17-e175730-g008.jpg" id="oo_1515987.jpg" position="float" orientation="portrait" xlink:type="simple"><uri content-type="original_file" xlink:type="simple">https://binary.pensoft.net/fig/1515987</uri></graphic></fig><fig id="F8" position="float" orientation="portrait"><object-id xmlns:xlink="http://www.w3.org/1999/xlink" content-type="doi" xlink:type="simple">10.3897/imafungus.17.175730.figure9</object-id><object-id xmlns:xlink="http://www.w3.org/1999/xlink" content-type="arpha" xlink:type="simple">8A7AAF8F-3CB7-5FA1-9AF4-B3646804FDD3</object-id><label>Figure 9.</label><caption><p><italic><tp:taxon-name><tp:taxon-name-part taxon-name-part-type="genus" reg="Lophodermium">Lophodermium</tp:taxon-name-part> <tp:taxon-name-part taxon-name-part-type="species" reg="haploxyli">haploxyli</tp:taxon-name-part></tp:taxon-name></italic> on <italic><tp:taxon-name><tp:taxon-name-part taxon-name-part-type="genus" reg="Pinus">Pinus</tp:taxon-name-part> <tp:taxon-name-part taxon-name-part-type="species" reg="armandii">armandii</tp:taxon-name-part></tp:taxon-name></italic> (HOU 869A/<abbrev xmlns:xlink="http://www.w3.org/1999/xlink" content-type="institution" xlink:title="Herbarium of the College of Life Science, Capital Normal University" xlink:type="simple">BJTC</abbrev> 2011031, holotype). <bold>a</bold> Part of an ascoma in vertical section. <bold>b</bold> Conidioma in vertical section. <bold>c</bold> Paraphyses, mature asci with ascospores, and immature ascus. <bold>d</bold> Liberated ascospores. Scale bars: 20 μm (<bold>a</bold>); 50 μm (<bold>b</bold>); 10 μm (<bold>c, d</bold>).</p></caption><graphic xmlns:xlink="http://www.w3.org/1999/xlink" xlink:href="imafungus-17-e175730-g009.jpg" id="oo_1515988.jpg" position="float" orientation="portrait" xlink:type="simple"><uri content-type="original_file" xlink:type="simple">https://binary.pensoft.net/fig/1515988</uri></graphic></fig></tp:treatment-sec><tp:treatment-sec sec-type="Type"><title>Type.</title><p>CHINA • Yunnan Province, Lijiang, Laojunshan, on needles of <italic><tp:taxon-name><tp:taxon-name-part taxon-name-part-type="genus" reg="Pinus">P.</tp:taxon-name-part> <tp:taxon-name-part taxon-name-part-type="species" reg="armandii">armandii</tp:taxon-name-part></tp:taxon-name></italic> (<italic><tp:taxon-name><tp:taxon-name-part taxon-name-part-type="family" reg="Pinaceae">Pinaceae</tp:taxon-name-part></tp:taxon-name></italic>), 24 June 2011, <italic>C.L. Hou</italic>, HOU 869A (<bold>holotype</bold><abbrev xmlns:xlink="http://www.w3.org/1999/xlink" content-type="institution" xlink:title="Herbarium of the College of Life Science, Capital Normal University" xlink:type="simple">BJTC</abbrev> 2011031).</p></tp:treatment-sec><tp:treatment-sec sec-type="Etymology"><title>Etymology.</title><p>From “haploxylon”, referring to the host species are all from <italic><tp:taxon-name><tp:taxon-name-part taxon-name-part-type="genus" reg="Pinus">Pinus</tp:taxon-name-part></tp:taxon-name></italic> subgen. <italic><tp:taxon-name><tp:taxon-name-part taxon-name-part-type="genus" reg="Strobus">Strobus</tp:taxon-name-part></tp:taxon-name></italic>.</p></tp:treatment-sec><tp:treatment-sec sec-type="Description"><title>Description.</title><p><bold>Sexual morph: <italic>Ascomata</italic></bold> on both sides of needles, scattered, associated with pale areas. In surface view, ascomata elliptical, 420–750 × 300–440 µm, gray to pale grayish black, perimeter line not differentiated, opening by a single longitudinal split. In median vertical section, ascomata subepidermal. <bold><italic>Covering stroma</italic></bold> 50–65 μm thick near center of ascomata, thinner towards edges, not extending to basal stroma, consisting of an outer layer of carbonized, thick-walled angular cells underneath epidermal host cells and an inner layer of almost hyaline textura prismatica, with sparse brown melanized fungal elements near opening. <bold><italic>Basal stroma</italic></bold> poorly developed. <bold><italic>Subhymenium</italic></bold> 8–12 µm thick, consisting of hyaline textura globulosa. A triangular space between covering stroma and basal stroma filled with hyaline large-celled textura angularis. <bold><italic>Paraphyses</italic></bold> aseptate or septate, filiform, not branched, not swollen at their tips, 100–120 × ca. 1–1.5 µm. <bold><italic>Asci</italic></bold> ripening sequentially, cylindrical, somewhat pointed at apex, 80–110 × 9–12 µm, thin-walled, J–, 8-spored. <bold><italic>Ascospores</italic></bold> aseptate, filiform, slightly tapering towards base, 65–90 × 1–1.5 μm, hyaline, covered by thin gelatinous sheath.</p><p><bold>Asexual morph: <italic>Conidiomata</italic></bold> scattered, elliptical or slightly irregular, 120–400 × 120–260 μm, concolorous with surface of needle or slightly brown, opening by a lateral split. In vertical section, conidiomata subepidermal. <bold><italic>Upper layer</italic></bold> consisting of host cuticle, epidermis, and sparse, dark brown fungal tissue. <bold><italic>Basal layer</italic></bold> 5–8 μm thick, consisting of carbonized angular to globose cells. <bold><italic>Conidia</italic></bold> not seen. <bold><italic>Zone lines</italic></bold> black, frequent.</p></tp:treatment-sec><tp:treatment-sec sec-type="Additional specimen examined"><title>Additional specimen examined.</title><p>CHINA • Heilongjiang Province, Yichun, Xiaoxing’anling Botanical Garden, <named-content xmlns:xlink="http://www.w3.org/1999/xlink" content-type="dwc:verbatimCoordinates" xlink:type="simple">47°44'57"N, 128°53'08"E</named-content>, ca. 320 m, on needles of <italic><tp:taxon-name><tp:taxon-name-part taxon-name-part-type="genus" reg="Pinus">Pinus</tp:taxon-name-part> <tp:taxon-name-part taxon-name-part-type="species" reg="sibirica">sibirica</tp:taxon-name-part></tp:taxon-name></italic> (Ledeb.) Turcz. (<italic><tp:taxon-name><tp:taxon-name-part taxon-name-part-type="family" reg="Pinaceae">Pinaceae</tp:taxon-name-part></tp:taxon-name></italic>), 17 Jun 2024, <italic>C.L. Hou, L. Zhuo &amp; Y. Gao</italic>, HOU 2249 (<abbrev xmlns:xlink="http://www.w3.org/1999/xlink" content-type="institution" xlink:title="Herbarium of the College of Life Science, Capital Normal University" xlink:type="simple">BJTC</abbrev> 2024109); • <named-content xmlns:xlink="http://www.w3.org/1999/xlink" content-type="dwc:verbatimCoordinates" xlink:type="simple">47°44'59"N, 128°53'05"E</named-content>, ca. 300 m, on needles of <italic><tp:taxon-name><tp:taxon-name-part taxon-name-part-type="genus" reg="Pinus">P.</tp:taxon-name-part> <tp:taxon-name-part taxon-name-part-type="species" reg="koraiensis">koraiensis</tp:taxon-name-part></tp:taxon-name></italic>, 17 Jun 2024, <italic>C.L. Hou, L. Zhuo &amp; Y. Gao</italic>, HOU 2257 (<abbrev xmlns:xlink="http://www.w3.org/1999/xlink" content-type="institution" xlink:title="Herbarium of the College of Life Science, Capital Normal University" xlink:type="simple">BJTC</abbrev> 2024117).</p></tp:treatment-sec><tp:treatment-sec sec-type="Distribution"><title>Distribution.</title><p>Known from Heilongjiang Province and Yunnan Province, China.</p></tp:treatment-sec><tp:treatment-sec sec-type="Notes"><title>Notes.</title><p>In the phylogenetic tree, sequences of <italic><tp:taxon-name><tp:taxon-name-part taxon-name-part-type="genus" reg="Lophodermium">L.</tp:taxon-name-part> <tp:taxon-name-part taxon-name-part-type="species" reg="haploxyli">haploxyli</tp:taxon-name-part></tp:taxon-name></italic> form a relatively independent clade. Morphologically, <italic><tp:taxon-name><tp:taxon-name-part taxon-name-part-type="genus" reg="Lophodermium">L.</tp:taxon-name-part> <tp:taxon-name-part taxon-name-part-type="species" reg="haploxyli">haploxyli</tp:taxon-name-part></tp:taxon-name></italic> is similar to <italic><tp:taxon-name><tp:taxon-name-part taxon-name-part-type="genus" reg="Lophodermium">L.</tp:taxon-name-part> <tp:taxon-name-part taxon-name-part-type="species" reg="orientale">orientale</tp:taxon-name-part></tp:taxon-name></italic> Minter but differs by the shape of the ascomata, which strongly rise above the substrate, are more pigmented covering the stroma, and include textura prismatica near the opening of the covering stroma (<xref ref-type="bibr" rid="B39">Minter 1981</xref>). In addition, sparse brown, granular fungal elements are associated with the opening.</p></tp:treatment-sec><ref-list><ref id="B39"><mixed-citation xmlns:xlink="http://www.w3.org/1999/xlink" xlink:type="simple">Minter DW (1981) <italic><tp:taxon-name><tp:taxon-name-part taxon-name-part-type="genus">Lophodermium</tp:taxon-name-part></tp:taxon-name></italic> on pines. Mycological Papers 147: 1–54.</mixed-citation></ref></ref-list></tp:taxon-treatment>
