# Supplementary material for: Ten new species of Lophodermium (Rhytismatales, Rhytismataceae) on pine needles in China
Source: IMA Fungus. 2026 Jan 20;17:e175730. doi: 10.3897/imafungus.17.175730 (PMC12848512; doi:10.3897/imafungus.17.175730)
Supplement: XML Treatment for Lophodermium huangshanense [file imafungus.17.175730-treatment5.xml]

<!DOCTYPE tp:taxon-treatment
  PUBLIC "-//TaxonX//DTD Taxonomic Treatment Publishing DTD v0 20100105//EN" "tax-treatment-NSO.dtd">
<tp:taxon-treatment xmlns:tp="http://www.plazi.org/taxpub"><tp:treatment-meta><kwd-group><label>Taxon classification</label><kwd>
                <named-content content-type="kingdom">Fungi</named-content>
              </kwd><kwd>
                <named-content content-type="order">Rhytismatales</named-content>
              </kwd><kwd>
                <named-content content-type="family">Rhytismataceae</named-content>
              </kwd></kwd-group><mixed-citation publication-type="journal"><person-group><name><surname>Wang</surname><given-names>Shi-Juan</given-names></name><name><surname>Zhuo</surname><given-names>Lan</given-names></name><name><surname>Xu</surname><given-names>Xin-Yi</given-names></name><name><surname>Sui</surname><given-names>Xiao-Nan</given-names></name><name><surname>Shen</surname><given-names>Xiao-Ye</given-names></name><name><surname>Li</surname><given-names>Yuan-Yuan</given-names></name><name><surname>Hou</surname><given-names>Cheng-Lin</given-names></name></person-group><article-title>Ten new species of <italic><tp:taxon-name><tp:taxon-name-part taxon-name-part-type="genus" reg="Lophodermium">Lophodermium</tp:taxon-name-part></tp:taxon-name></italic> (<italic><tp:taxon-name><tp:taxon-name-part taxon-name-part-type="order" reg="Rhytismatales">Rhytismatales</tp:taxon-name-part></tp:taxon-name></italic>, <italic><tp:taxon-name><tp:taxon-name-part taxon-name-part-type="family" reg="Rhytismataceae">Rhytismataceae</tp:taxon-name-part></tp:taxon-name></italic>) on pine needles in China</article-title><source>IMA Fungus</source><day>20</day><month>01</month><year>2026</year><volume>17</volume><pub-id pub-id-type="doi">10.3897/imafungus.17.175730</pub-id></mixed-citation></tp:treatment-meta><tp:nomenclature><tp:taxon-name><object-id xmlns:xlink="http://www.w3.org/1999/xlink" content-type="arpha" xlink:type="simple">F90939D6-4FB0-51A7-AD93-2EDEE583CC89</object-id><tp:taxon-name-part taxon-name-part-type="genus" reg="Lophodermium">Lophodermium</tp:taxon-name-part> <tp:taxon-name-part taxon-name-part-type="species" reg="huangshanense">huangshanense</tp:taxon-name-part><object-id xmlns:xlink="http://www.w3.org/1999/xlink" content-type="mycobank" xlink:type="simple">861656</object-id></tp:taxon-name><tp:taxon-authority>S.J. Wang, L. Zhuo &amp; C.L. Hou</tp:taxon-authority><tp:taxon-status xmlns:xlink="http://www.w3.org/1999/xlink" xlink:type="simple">sp. nov.</tp:taxon-status><xref ref-type="fig" rid="F9">Figs 10</xref><xref ref-type="fig" rid="F10">, 11</xref></tp:nomenclature><tp:treatment-sec sec-type="Diagnosis"><title>Diagnosis.</title><p>This new species can be distinguished from <italic><tp:taxon-name><tp:taxon-name-part taxon-name-part-type="genus" reg="Lophodermium">L.</tp:taxon-name-part> <tp:taxon-name-part taxon-name-part-type="species" reg="laojunshanense">laojunshanense</tp:taxon-name-part></tp:taxon-name></italic> by its externally paler and internally darker ascomata, the absence of a hyaline area near the opening of covering stroma, 3–5 epidermal cells being displaced and lying in a group on the basal stroma, and ascospores bearing gelatinous caps. This species can be distinguished from <italic><tp:taxon-name><tp:taxon-name-part taxon-name-part-type="genus" reg="Lophodermium">L.</tp:taxon-name-part> <tp:taxon-name-part taxon-name-part-type="species" reg="pinastri">pinastri</tp:taxon-name-part></tp:taxon-name></italic> by shorter ascomata and ascospores (Darker 1932).</p><fig id="F9" position="float" orientation="portrait"><object-id xmlns:xlink="http://www.w3.org/1999/xlink" content-type="doi" xlink:type="simple">10.3897/imafungus.17.175730.figure10</object-id><object-id xmlns:xlink="http://www.w3.org/1999/xlink" content-type="arpha" xlink:type="simple">E76CF12F-2BBF-5BD3-9C41-7C414C1EF508</object-id><label>Figure 10.</label><caption><p><italic><tp:taxon-name><tp:taxon-name-part taxon-name-part-type="genus" reg="Lophodermium">Lophodermium</tp:taxon-name-part> <tp:taxon-name-part taxon-name-part-type="species" reg="huangshanense">huangshanense</tp:taxon-name-part></tp:taxon-name></italic> on <italic><tp:taxon-name><tp:taxon-name-part taxon-name-part-type="genus" reg="Pinus">Pinus</tp:taxon-name-part> <tp:taxon-name-part taxon-name-part-type="species" reg="hwangshanensis">hwangshanensis</tp:taxon-name-part></tp:taxon-name></italic> (HOU 1432/<abbrev xmlns:xlink="http://www.w3.org/1999/xlink" content-type="institution" xlink:title="Herbarium of the College of Life Science, Capital Normal University" xlink:type="simple">BJTC</abbrev> 2019054, holotype). <bold>a</bold> Ascomata on needles. <bold>b, c</bold> Mature ascomata. Scale bars: 500 μm (<bold>a</bold>); 300 μm (<bold>b, c</bold>).</p></caption><graphic xmlns:xlink="http://www.w3.org/1999/xlink" xlink:href="imafungus-17-e175730-g010.jpg" id="oo_1515989.jpg" position="float" orientation="portrait" xlink:type="simple"><uri content-type="original_file" xlink:type="simple">https://binary.pensoft.net/fig/1515989</uri></graphic></fig><fig id="F10" position="float" orientation="portrait"><object-id xmlns:xlink="http://www.w3.org/1999/xlink" content-type="doi" xlink:type="simple">10.3897/imafungus.17.175730.figure11</object-id><object-id xmlns:xlink="http://www.w3.org/1999/xlink" content-type="arpha" xlink:type="simple">22D6010E-3A9D-515A-A766-C3D0FEC47ED9</object-id><label>Figure 11.</label><caption><p><italic><tp:taxon-name><tp:taxon-name-part taxon-name-part-type="genus" reg="Lophodermium">Lophodermium</tp:taxon-name-part> <tp:taxon-name-part taxon-name-part-type="species" reg="huangshanense">huangshanense</tp:taxon-name-part></tp:taxon-name></italic> on <italic><tp:taxon-name><tp:taxon-name-part taxon-name-part-type="genus" reg="Pinus">Pinus</tp:taxon-name-part> <tp:taxon-name-part taxon-name-part-type="species" reg="hwangshanensis">hwangshanensis</tp:taxon-name-part></tp:taxon-name></italic> (HOU 1432/<abbrev xmlns:xlink="http://www.w3.org/1999/xlink" content-type="institution" xlink:title="Herbarium of the College of Life Science, Capital Normal University" xlink:type="simple">BJTC</abbrev> 2019054, holotype). <bold>a</bold> Part of an ascoma in vertical section. <bold>b</bold> Conidioma in vertical section. <bold>c</bold> Paraphyses, mature asci with ascospores, and immature ascus. <bold>d</bold> Liberated ascospores. Scale bars: 20 μm (<bold>a, b</bold>); 10 μm (<bold>c</bold>); 5 μm (<bold>d</bold>).</p></caption><graphic xmlns:xlink="http://www.w3.org/1999/xlink" xlink:href="imafungus-17-e175730-g011.jpg" id="oo_1515990.jpg" position="float" orientation="portrait" xlink:type="simple"><uri content-type="original_file" xlink:type="simple">https://binary.pensoft.net/fig/1515990</uri></graphic></fig></tp:treatment-sec><tp:treatment-sec sec-type="Type"><title>Type.</title><p>CHINA • Anhui Province, Huangshan City, Huangshan Mountain Scenic Area, ca. 720 m, on needles of <italic><tp:taxon-name><tp:taxon-name-part taxon-name-part-type="genus" reg="Pinus">Pinus</tp:taxon-name-part> <tp:taxon-name-part taxon-name-part-type="species" reg="hwangshanensis">hwangshanensis</tp:taxon-name-part></tp:taxon-name></italic> W.Y. Hsia (<italic><tp:taxon-name><tp:taxon-name-part taxon-name-part-type="family" reg="Pinaceae">Pinaceae</tp:taxon-name-part></tp:taxon-name></italic>), 28 Apr 2019, <italic>C.L. Hou &amp; T. Lv</italic>, HOU 1432 (<bold>holotype</bold><abbrev xmlns:xlink="http://www.w3.org/1999/xlink" content-type="institution" xlink:title="Herbarium of the College of Life Science, Capital Normal University" xlink:type="simple">BJTC</abbrev> 2019054).</p></tp:treatment-sec><tp:treatment-sec sec-type="Etymology"><title>Etymology.</title><p>Referring to the location (Huangshan) where the specimens were collected.</p></tp:treatment-sec><tp:treatment-sec sec-type="Description"><title>Description.</title><p><bold>Sexual morph: <italic>Ascomata</italic></bold> mostly on abaxial surface of needles, scattered, associated with pale areas and black perimeter lines. In surface view ascomata elliptical, 700–900 × 300–420 µm, dark gray to black in center with a pale border, black perimeter line present, and opening by a single longitudinal split. In median vertical section, ascomata partly subepidermal. <bold><italic>Covering stroma</italic></bold> 30–45 μm thick near center of ascomata, not extending to basal stroma, consisting of an outer layer of host cuticle and an inner layer of carbonized, thick-walled angular cells, that are also present around the epidermal cells. <bold><italic>Basal stroma</italic></bold> poorly developed, consisting of carbonized fungal tissue surrounding epidermal cells. <bold><italic>Subhymenium</italic></bold> 8–18 µm thick, consisting of hyaline textura porrecta. <bold><italic>Paraphyses</italic></bold> aseptate, filiform, not branched, sometimes slightly swollen at their tips, 85–105 × 1 µm. <bold><italic>Asci</italic></bold> ripening sequentially, cylindrical, slightly acute at apex, 65–80 × 9–11 µm, thin-walled, J–, 8-spored. <bold><italic>Ascospores</italic></bold> aseptate, filiform, 55–70 × ca. 1 μm, hyaline, covered by a thin gelatinous sheath, with gelatinous caps.</p><p><bold>Asexual morph: <italic>Conidiomata</italic></bold> scattered, elliptical or slightly irregular, 200–300 × 80–100 μm, concolorous or darker than needle surface, opening by lateral splits. In vertical section, conidiomata subepidermal. <bold><italic>Upper layer</italic></bold> poorly developed, blackening especially near splits. <bold><italic>Basal layer</italic></bold> poorly developed. <bold><italic>Conidiogenous cells</italic></bold> cylindrical but tapering towards apex, 5–10 × ca. 1 μm, hyaline. <bold><italic>Conidia</italic></bold> cylindrical, 4–7 × 1 μm, hyaline. <bold><italic>Zone lines</italic></bold> dark brown to black.</p></tp:treatment-sec><tp:treatment-sec sec-type="Additional specimens examined"><title>Additional specimens examined.</title><p>CHINA • Anhui Province, Chizhou, Youhua Forest Farm, on needles of <italic><tp:taxon-name><tp:taxon-name-part taxon-name-part-type="genus" reg="Pinus">Pinus</tp:taxon-name-part></tp:taxon-name></italic> sp., 22 Apr 2024, <italic>C.L. Hou</italic>, HOU 1221 (<abbrev xmlns:xlink="http://www.w3.org/1999/xlink" content-type="institution" xlink:title="Herbarium of the College of Life Science, Capital Normal University" xlink:type="simple">BJTC</abbrev> 2015007); • Anhui Province, Huangshan, Shexian County, ca. 200 m, on needles of <italic><tp:taxon-name><tp:taxon-name-part taxon-name-part-type="genus" reg="Pinus">Pinus</tp:taxon-name-part> <tp:taxon-name-part taxon-name-part-type="species" reg="massoniana">massoniana</tp:taxon-name-part></tp:taxon-name></italic> Lamb. (<italic><tp:taxon-name><tp:taxon-name-part taxon-name-part-type="family" reg="Pinaceae">Pinaceae</tp:taxon-name-part></tp:taxon-name></italic>), 14 May 2018, <italic>C.L. Hou, L. Zhuo &amp; X.N. Sui</italic>, HOU 1324 (<abbrev xmlns:xlink="http://www.w3.org/1999/xlink" content-type="institution" xlink:title="Herbarium of the College of Life Science, Capital Normal University" xlink:type="simple">BJTC</abbrev> 2018020).</p></tp:treatment-sec><tp:treatment-sec sec-type="Distribution"><title>Distribution.</title><p>Known only from Anhui Province, China.</p></tp:treatment-sec><tp:treatment-sec sec-type="Notes"><title>Notes.</title><p>In the phylogenetic tree, sequences of <italic><tp:taxon-name><tp:taxon-name-part taxon-name-part-type="genus" reg="Lophodermium">L.</tp:taxon-name-part> <tp:taxon-name-part taxon-name-part-type="species" reg="huangshanense">huangshanense</tp:taxon-name-part></tp:taxon-name></italic> and <italic><tp:taxon-name><tp:taxon-name-part taxon-name-part-type="genus" reg="Lophodermium">L.</tp:taxon-name-part> <tp:taxon-name-part taxon-name-part-type="species" reg="laojunshanense">laojunshanense</tp:taxon-name-part></tp:taxon-name></italic> form a clade with a sequence of <italic><tp:taxon-name><tp:taxon-name-part taxon-name-part-type="genus" reg="Lophodermium">L.</tp:taxon-name-part></tp:taxon-name></italic> cf. <italic>pinastri</italic>. Morphologically, <italic><tp:taxon-name><tp:taxon-name-part taxon-name-part-type="genus" reg="Lophodermium">L.</tp:taxon-name-part> <tp:taxon-name-part taxon-name-part-type="species" reg="huangshanense">huangshanense</tp:taxon-name-part></tp:taxon-name></italic> differs from <italic><tp:taxon-name><tp:taxon-name-part taxon-name-part-type="genus" reg="Lophodermium">L.</tp:taxon-name-part> <tp:taxon-name-part taxon-name-part-type="species" reg="laojunshanense">laojunshanense</tp:taxon-name-part></tp:taxon-name></italic> by its paler externally and darker internally ascomata, the absence of hyaline area near the opening of covering stroma, 3–5 epidermal cells displaced in the covering stroma towards the center, and ascospores bearing gelatinous caps. <italic><tp:taxon-name><tp:taxon-name-part taxon-name-part-type="genus" reg="Lophodermium">Lophodermium</tp:taxon-name-part> <tp:taxon-name-part taxon-name-part-type="species" reg="huangshanense">huangshanense</tp:taxon-name-part></tp:taxon-name></italic> is morphologically similar to <italic><tp:taxon-name><tp:taxon-name-part taxon-name-part-type="genus" reg="Lophodermium">L.</tp:taxon-name-part> <tp:taxon-name-part taxon-name-part-type="species" reg="himalayense">himalayense</tp:taxon-name-part></tp:taxon-name></italic> and <italic><tp:taxon-name><tp:taxon-name-part taxon-name-part-type="genus" reg="Lophodermium">L.</tp:taxon-name-part> <tp:taxon-name-part taxon-name-part-type="species" reg="pinastri">pinastri</tp:taxon-name-part></tp:taxon-name></italic>, but differs from <italic><tp:taxon-name><tp:taxon-name-part taxon-name-part-type="genus" reg="Lophodermium">L.</tp:taxon-name-part> <tp:taxon-name-part taxon-name-part-type="species" reg="himalayense">himalayense</tp:taxon-name-part></tp:taxon-name></italic> by having aseptate paraphyses, ascospores with gelatinous caps, and distinct, abundant zone lines (<xref ref-type="bibr" rid="B3">Cannon and Minter 1986</xref>). <italic><tp:taxon-name><tp:taxon-name-part taxon-name-part-type="genus" reg="Lophodermium">Lophodermium</tp:taxon-name-part> <tp:taxon-name-part taxon-name-part-type="species" reg="pinastri">pinastri</tp:taxon-name-part></tp:taxon-name></italic> can be distinguished from <italic><tp:taxon-name><tp:taxon-name-part taxon-name-part-type="genus" reg="Lophodermium">L.</tp:taxon-name-part> <tp:taxon-name-part taxon-name-part-type="species" reg="huangshanense">huangshanense</tp:taxon-name-part></tp:taxon-name></italic> by its longer ascomata (700–1200 μm) and ascospores (70–110 μm) (Darker 1932).</p></tp:treatment-sec><ref-list><ref id="B3"><mixed-citation xmlns:xlink="http://www.w3.org/1999/xlink" xlink:type="simple">Cannon PF, Minter DW (1986) The <italic><tp:taxon-name><tp:taxon-name-part taxon-name-part-type="family">Rhytismataceae</tp:taxon-name-part></tp:taxon-name></italic> of the Indian subcontinent. Mycological Papers 155: 1–123.</mixed-citation></ref></ref-list></tp:taxon-treatment>
