# Supplementary material for: Ten new species of Lophodermium (Rhytismatales, Rhytismataceae) on pine needles in China
Source: IMA Fungus. 2026 Jan 20;17:e175730. doi: 10.3897/imafungus.17.175730 (PMC12848512; doi:10.3897/imafungus.17.175730)
Supplement: XML Treatment for Lophodermium jingpohuense [file imafungus.17.175730-treatment6.xml]

<!DOCTYPE tp:taxon-treatment
  PUBLIC "-//TaxonX//DTD Taxonomic Treatment Publishing DTD v0 20100105//EN" "tax-treatment-NSO.dtd">
<tp:taxon-treatment xmlns:tp="http://www.plazi.org/taxpub"><tp:treatment-meta><kwd-group><label>Taxon classification</label><kwd>
                <named-content content-type="kingdom">Fungi</named-content>
              </kwd><kwd>
                <named-content content-type="order">Rhytismatales</named-content>
              </kwd><kwd>
                <named-content content-type="family">Rhytismataceae</named-content>
              </kwd></kwd-group><mixed-citation publication-type="journal"><person-group><name><surname>Wang</surname><given-names>Shi-Juan</given-names></name><name><surname>Zhuo</surname><given-names>Lan</given-names></name><name><surname>Xu</surname><given-names>Xin-Yi</given-names></name><name><surname>Sui</surname><given-names>Xiao-Nan</given-names></name><name><surname>Shen</surname><given-names>Xiao-Ye</given-names></name><name><surname>Li</surname><given-names>Yuan-Yuan</given-names></name><name><surname>Hou</surname><given-names>Cheng-Lin</given-names></name></person-group><article-title>Ten new species of <italic><tp:taxon-name><tp:taxon-name-part taxon-name-part-type="genus" reg="Lophodermium">Lophodermium</tp:taxon-name-part></tp:taxon-name></italic> (<italic><tp:taxon-name><tp:taxon-name-part taxon-name-part-type="order" reg="Rhytismatales">Rhytismatales</tp:taxon-name-part></tp:taxon-name></italic>, <italic><tp:taxon-name><tp:taxon-name-part taxon-name-part-type="family" reg="Rhytismataceae">Rhytismataceae</tp:taxon-name-part></tp:taxon-name></italic>) on pine needles in China</article-title><source>IMA Fungus</source><day>20</day><month>01</month><year>2026</year><volume>17</volume><pub-id pub-id-type="doi">10.3897/imafungus.17.175730</pub-id></mixed-citation></tp:treatment-meta><tp:nomenclature><tp:taxon-name><object-id xmlns:xlink="http://www.w3.org/1999/xlink" content-type="arpha" xlink:type="simple">73BF85E7-22CA-57F1-A78D-9860C44D181A</object-id><tp:taxon-name-part taxon-name-part-type="genus" reg="Lophodermium">Lophodermium</tp:taxon-name-part> <tp:taxon-name-part taxon-name-part-type="species" reg="jingpohuense">jingpohuense</tp:taxon-name-part><object-id xmlns:xlink="http://www.w3.org/1999/xlink" content-type="mycobank" xlink:type="simple">861657</object-id></tp:taxon-name><tp:taxon-authority>L. Zhuo &amp; C.L. Hou</tp:taxon-authority><tp:taxon-status xmlns:xlink="http://www.w3.org/1999/xlink" xlink:type="simple">sp. nov.</tp:taxon-status><xref ref-type="fig" rid="F11">Figs 12</xref><xref ref-type="fig" rid="F12">, 13</xref></tp:nomenclature><tp:treatment-sec sec-type="Diagnosis"><title>Diagnosis.</title><p>This new species can be distinguished from <italic><tp:taxon-name><tp:taxon-name-part taxon-name-part-type="genus" reg="Lophodermium">Lophodermium</tp:taxon-name-part> <tp:taxon-name-part taxon-name-part-type="species" reg="calceolatum">calceolatum</tp:taxon-name-part></tp:taxon-name></italic> by the presence of lip cells and thinner covering stroma near opening.</p><fig id="F11" position="float" orientation="portrait"><object-id xmlns:xlink="http://www.w3.org/1999/xlink" content-type="doi" xlink:type="simple">10.3897/imafungus.17.175730.figure12</object-id><object-id xmlns:xlink="http://www.w3.org/1999/xlink" content-type="arpha" xlink:type="simple">98DC512D-E399-5ECB-830C-8CEC58BDB43B</object-id><label>Figure 12.</label><caption><p><italic><tp:taxon-name><tp:taxon-name-part taxon-name-part-type="genus" reg="Lophodermium">Lophodermium</tp:taxon-name-part> <tp:taxon-name-part taxon-name-part-type="species" reg="jingpohuense">jingpohuense</tp:taxon-name-part></tp:taxon-name></italic> on <italic><tp:taxon-name><tp:taxon-name-part taxon-name-part-type="genus" reg="Pinus">Pinus</tp:taxon-name-part> <tp:taxon-name-part taxon-name-part-type="species" reg="koraiensis">koraiensis</tp:taxon-name-part></tp:taxon-name></italic> (HOU 1100A /<abbrev xmlns:xlink="http://www.w3.org/1999/xlink" content-type="institution" xlink:title="Herbarium of the College of Life Science, Capital Normal University" xlink:type="simple">BJTC</abbrev> 2013031, holotype). <bold>a</bold> Ascomata on needles. <bold>b</bold> A mature ascoma and conidiomata. <bold>c</bold> Conidiomata and zone line. Scale bars: 1 mm (<bold>a</bold>); 300 μm (<bold>b, c</bold>).</p></caption><graphic xmlns:xlink="http://www.w3.org/1999/xlink" xlink:href="imafungus-17-e175730-g012.jpg" id="oo_1515991.jpg" position="float" orientation="portrait" xlink:type="simple"><uri content-type="original_file" xlink:type="simple">https://binary.pensoft.net/fig/1515991</uri></graphic></fig><fig id="F12" position="float" orientation="portrait"><object-id xmlns:xlink="http://www.w3.org/1999/xlink" content-type="doi" xlink:type="simple">10.3897/imafungus.17.175730.figure13</object-id><object-id xmlns:xlink="http://www.w3.org/1999/xlink" content-type="arpha" xlink:type="simple">26515F04-A172-5535-996A-8D2301561465</object-id><label>Figure 13.</label><caption><p><italic><tp:taxon-name><tp:taxon-name-part taxon-name-part-type="genus" reg="Lophodermium">Lophodermium</tp:taxon-name-part> <tp:taxon-name-part taxon-name-part-type="species" reg="jingpohuense">jingpohuense</tp:taxon-name-part></tp:taxon-name></italic> on <italic><tp:taxon-name><tp:taxon-name-part taxon-name-part-type="genus" reg="Pinus">Pinus</tp:taxon-name-part> <tp:taxon-name-part taxon-name-part-type="species" reg="koraiensis">koraiensis</tp:taxon-name-part></tp:taxon-name></italic> (HOU 1100A /<abbrev xmlns:xlink="http://www.w3.org/1999/xlink" content-type="institution" xlink:title="Herbarium of the College of Life Science, Capital Normal University" xlink:type="simple">BJTC</abbrev> 2013031, holotype). <bold>a</bold> Part of an ascoma in vertical section. <bold>b</bold> Conidioma in vertical section. <bold>c</bold> Paraphyses, mature asci with ascospores, and immature ascus. <bold>d</bold> Liberated ascospores. Scale bars: 30 μm (<bold>a</bold>); 50 μm (<bold>b</bold>); 10 μm (<bold>c, d</bold>).</p></caption><graphic xmlns:xlink="http://www.w3.org/1999/xlink" xlink:href="imafungus-17-e175730-g013.jpg" id="oo_1515992.jpg" position="float" orientation="portrait" xlink:type="simple"><uri content-type="original_file" xlink:type="simple">https://binary.pensoft.net/fig/1515992</uri></graphic></fig></tp:treatment-sec><tp:treatment-sec sec-type="Type"><title>Type.</title><p>CHINA • Heilongjiang Province, Ning’an, Jingpohu, on needles of <italic><tp:taxon-name><tp:taxon-name-part taxon-name-part-type="genus" reg="Pinus">P.</tp:taxon-name-part> <tp:taxon-name-part taxon-name-part-type="species" reg="koraiensis">koraiensis</tp:taxon-name-part></tp:taxon-name></italic>, 17 May 2013, <italic>C.L. Hou</italic>, HOU 1100A (<bold>holotype</bold><abbrev xmlns:xlink="http://www.w3.org/1999/xlink" content-type="institution" xlink:title="Herbarium of the College of Life Science, Capital Normal University" xlink:type="simple">BJTC</abbrev> 2013031).</p></tp:treatment-sec><tp:treatment-sec sec-type="Etymology"><title>Etymology.</title><p>Referring to the name of the location (Jingpohu) where the type specimen was collected.</p></tp:treatment-sec><tp:treatment-sec sec-type="Description"><title>Description.</title><p><bold>Sexual morph: <italic>Ascomata</italic></bold> mostly on abaxial surface of needles, scattered, associated with pale areas. In surface view, ascomata elliptical, 660–870 × 400–500 µm, shiny black with a dark gray to black border and black perimeter line, opening by a single longitudinal split. <bold><italic>Lips</italic></bold> inconspicuous. In median vertical section, ascomata subcuticular. <bold><italic>Covering stroma</italic></bold> 30–45 μm thick near center of ascomata, extending to basal stroma, consisting of an outer layer of host cuticle and an inner layer of carbonized, thick-walled angular cells. Near opening, with a distinct hyaline zone (30–40 × 10–15 µm) formed by hyaline, thin-walled, angular cells. <bold><italic>Lip cells</italic></bold> cylindrical to clavate, 8–12 × 2–3 μm, hyaline. <bold><italic>Basal stroma</italic></bold> poorly developed, consisting of carbonized fungal tissue surrounding epidermal cells, in vertical section triangular space between covering stroma and basal stroma at margin of ascoma filled with hyaline textura prismatica. <bold><italic>Subhymenium</italic></bold> 20–30 µm thick, consisting of hyaline textura porrecta. <bold><italic>Paraphyses</italic></bold> aseptate, filiform, not branched, not swollen at their tips, 80–110 × 1–2 µm. <bold><italic>Asci</italic></bold> ripening sequentially, cylindrical to clavate, somewhat pointed at apex, 60–100 × 8–11 µm, thin-walled, J–, 8-spored. <bold><italic>Ascospores</italic></bold> aseptate, filiform, 45–70 × 1 μm, hyaline, covered by ca. 2 μm thick gelatinous sheaths.</p><p><bold>Asexual morph: <italic>Conidiomata</italic></bold> scattered, elliptical to round, 150–300 × 120–180 μm, black, opening by an ostiole. In vertical section, conidiomata subcuticular. <bold><italic>Upper layer</italic></bold> 5–7 μm thick, consisting of host cuticle and carbonized angular to globose cells. Basal layer 5–10 μm thick, consisting of carbonized angular to globose cells. <bold><italic>Conidiogenous cells</italic></bold> and <bold><italic>conidia</italic></bold> not seen. <bold><italic>Zone lines</italic></bold> not seen.</p></tp:treatment-sec><tp:treatment-sec sec-type="Additional specimens examined"><title>Additional specimens examined.</title><p>CHINA • Heilongjiang Province, Ning’an, Jingpohu, on needles of <italic><tp:taxon-name><tp:taxon-name-part taxon-name-part-type="genus" reg="Pinus">P.</tp:taxon-name-part> <tp:taxon-name-part taxon-name-part-type="species" reg="koraiensis">koraiensis</tp:taxon-name-part></tp:taxon-name></italic>, 17 May 2013, <italic>C.L. Hou</italic>, HOU 1099A (<abbrev xmlns:xlink="http://www.w3.org/1999/xlink" content-type="institution" xlink:title="Herbarium of the College of Life Science, Capital Normal University" xlink:type="simple">BJTC</abbrev> 2013030); • Yichun, Wuying National Forest Park, 48°14'17"N, 129°12'119"E, ca. 370 m, on needles of <italic><tp:taxon-name><tp:taxon-name-part taxon-name-part-type="genus" reg="Pinus">P.</tp:taxon-name-part> <tp:taxon-name-part taxon-name-part-type="species" reg="koraiensis">koraiensis</tp:taxon-name-part></tp:taxon-name></italic>, 24 Jun 2024, <italic>C.L. Hou, L. Zhuo &amp; Y. Gao</italic>, HOU 2231 (<abbrev xmlns:xlink="http://www.w3.org/1999/xlink" content-type="institution" xlink:title="Herbarium of the College of Life Science, Capital Normal University" xlink:type="simple">BJTC</abbrev> 2024091); • Jilin Province, Yanbian Chaoxianzu Autonomous Prefecture, Changbaishan, <named-content xmlns:xlink="http://www.w3.org/1999/xlink" content-type="dwc:verbatimCoordinates" xlink:type="simple">42°31'37"N, 128°16'09"E</named-content>, ca. 650 m, on needles of <italic><tp:taxon-name><tp:taxon-name-part taxon-name-part-type="genus" reg="Pinus">P.</tp:taxon-name-part> <tp:taxon-name-part taxon-name-part-type="species" reg="koraiensis">koraiensis</tp:taxon-name-part></tp:taxon-name></italic>, 14 Jun 2024, <italic>C.L. Hou, L. Zhuo &amp; Y. Gao</italic>, HOU 2209 (<abbrev xmlns:xlink="http://www.w3.org/1999/xlink" content-type="institution" xlink:title="Herbarium of the College of Life Science, Capital Normal University" xlink:type="simple">BJTC</abbrev> 2024069).</p></tp:treatment-sec><tp:treatment-sec sec-type="Distribution"><title>Distribution.</title><p>Known from Jilin Province and Heilongjiang Province, China.</p></tp:treatment-sec><tp:treatment-sec sec-type="Notes"><title>Notes.</title><p>In the phylogenetic tree, sequences of <italic><tp:taxon-name><tp:taxon-name-part taxon-name-part-type="genus" reg="Lophodermium">L.</tp:taxon-name-part> <tp:taxon-name-part taxon-name-part-type="species" reg="jingpohuense">jingpohuense</tp:taxon-name-part></tp:taxon-name></italic> form a sister clade with <italic><tp:taxon-name><tp:taxon-name-part taxon-name-part-type="genus" reg="Lophodermium">L.</tp:taxon-name-part> <tp:taxon-name-part taxon-name-part-type="species" reg="calceolatum">calceolatum</tp:taxon-name-part></tp:taxon-name></italic>, but the latter lacks lip cells, and its covering stroma is incurved with a right angle at the opening. Morphologically, <italic><tp:taxon-name><tp:taxon-name-part taxon-name-part-type="genus" reg="Lophodermium">L.</tp:taxon-name-part> <tp:taxon-name-part taxon-name-part-type="species" reg="jingpohuense">jingpohuense</tp:taxon-name-part></tp:taxon-name></italic> closely resembles <italic><tp:taxon-name><tp:taxon-name-part taxon-name-part-type="genus" reg="Lophodermium">Lophodermium</tp:taxon-name-part> <tp:taxon-name-part taxon-name-part-type="species" reg="nitens">nitens</tp:taxon-name-part></tp:taxon-name></italic>. However, the latter differs by possessing larger ascospores (80–120 × 2–3 µm) and by lacking a hyaline zone of the covering stroma. The sequence similarity of ITS rDNA between <italic><tp:taxon-name><tp:taxon-name-part taxon-name-part-type="genus" reg="Lophodermium">L.</tp:taxon-name-part> <tp:taxon-name-part taxon-name-part-type="species" reg="nitens">nitens</tp:taxon-name-part></tp:taxon-name></italic> and <italic><tp:taxon-name><tp:taxon-name-part taxon-name-part-type="genus" reg="Lophodermium">L.</tp:taxon-name-part> <tp:taxon-name-part taxon-name-part-type="species" reg="jingpohuense">jingpohuense</tp:taxon-name-part></tp:taxon-name></italic> is 88%, indicating that <italic><tp:taxon-name><tp:taxon-name-part taxon-name-part-type="genus" reg="Lophodermium">L.</tp:taxon-name-part> <tp:taxon-name-part taxon-name-part-type="species" reg="jingpohuense">jingpohuense</tp:taxon-name-part></tp:taxon-name></italic> is a distinct species.</p></tp:treatment-sec></tp:taxon-treatment>
