# Supplementary material for: Ten new species of Lophodermium (Rhytismatales, Rhytismataceae) on pine needles in China
Source: IMA Fungus. 2026 Jan 20;17:e175730. doi: 10.3897/imafungus.17.175730 (PMC12848512; doi:10.3897/imafungus.17.175730)
Supplement: XML Treatment for Lophodermium laojunshanense [file imafungus.17.175730-treatment7.xml]

<!DOCTYPE tp:taxon-treatment
  PUBLIC "-//TaxonX//DTD Taxonomic Treatment Publishing DTD v0 20100105//EN" "tax-treatment-NSO.dtd">
<tp:taxon-treatment xmlns:tp="http://www.plazi.org/taxpub"><tp:treatment-meta><kwd-group><label>Taxon classification</label><kwd>
                <named-content content-type="kingdom">Fungi</named-content>
              </kwd><kwd>
                <named-content content-type="order">Rhytismatales</named-content>
              </kwd><kwd>
                <named-content content-type="family">Rhytismataceae</named-content>
              </kwd></kwd-group><mixed-citation publication-type="journal"><person-group><name><surname>Wang</surname><given-names>Shi-Juan</given-names></name><name><surname>Zhuo</surname><given-names>Lan</given-names></name><name><surname>Xu</surname><given-names>Xin-Yi</given-names></name><name><surname>Sui</surname><given-names>Xiao-Nan</given-names></name><name><surname>Shen</surname><given-names>Xiao-Ye</given-names></name><name><surname>Li</surname><given-names>Yuan-Yuan</given-names></name><name><surname>Hou</surname><given-names>Cheng-Lin</given-names></name></person-group><article-title>Ten new species of <italic><tp:taxon-name><tp:taxon-name-part taxon-name-part-type="genus" reg="Lophodermium">Lophodermium</tp:taxon-name-part></tp:taxon-name></italic> (<italic><tp:taxon-name><tp:taxon-name-part taxon-name-part-type="order" reg="Rhytismatales">Rhytismatales</tp:taxon-name-part></tp:taxon-name></italic>, <italic><tp:taxon-name><tp:taxon-name-part taxon-name-part-type="family" reg="Rhytismataceae">Rhytismataceae</tp:taxon-name-part></tp:taxon-name></italic>) on pine needles in China</article-title><source>IMA Fungus</source><day>20</day><month>01</month><year>2026</year><volume>17</volume><pub-id pub-id-type="doi">10.3897/imafungus.17.175730</pub-id></mixed-citation></tp:treatment-meta><tp:nomenclature><tp:taxon-name><object-id xmlns:xlink="http://www.w3.org/1999/xlink" content-type="arpha" xlink:type="simple">F4453470-9E6B-5CF6-BBAA-646D8413E9C5</object-id><tp:taxon-name-part taxon-name-part-type="genus" reg="Lophodermium">Lophodermium</tp:taxon-name-part> <tp:taxon-name-part taxon-name-part-type="species" reg="laojunshanense">laojunshanense</tp:taxon-name-part><object-id xmlns:xlink="http://www.w3.org/1999/xlink" content-type="mycobank" xlink:type="simple">861658</object-id></tp:taxon-name><tp:taxon-authority>L. Zhuo &amp; C.L. Hou</tp:taxon-authority><tp:taxon-status xmlns:xlink="http://www.w3.org/1999/xlink" xlink:type="simple">sp. nov.</tp:taxon-status><xref ref-type="fig" rid="F13">Figs 14</xref><xref ref-type="fig" rid="F14">, 15</xref></tp:nomenclature><tp:treatment-sec sec-type="Diagnosis"><title>Diagnosis.</title><p>This new species can be distinguished from <italic><tp:taxon-name><tp:taxon-name-part taxon-name-part-type="genus" reg="Lophodermium">L.</tp:taxon-name-part> <tp:taxon-name-part taxon-name-part-type="species" reg="huangshanense">huangshanense</tp:taxon-name-part></tp:taxon-name></italic> by black ascomata, the presence of a hyaline area near the opening of covering stroma, more than 10 epidermal cells displaced in the basal stroma towards the center, and ascospores not bearing gelatinous caps.</p><fig id="F13" position="float" orientation="portrait"><object-id xmlns:xlink="http://www.w3.org/1999/xlink" content-type="doi" xlink:type="simple">10.3897/imafungus.17.175730.figure14</object-id><object-id xmlns:xlink="http://www.w3.org/1999/xlink" content-type="arpha" xlink:type="simple">9F113E5F-E712-5BFF-A870-1625261D1184</object-id><label>Figure 14.</label><caption><p><italic><tp:taxon-name><tp:taxon-name-part taxon-name-part-type="genus" reg="Lophodermium">Lophodermium</tp:taxon-name-part> <tp:taxon-name-part taxon-name-part-type="species" reg="laojunshanense">laojunshanense</tp:taxon-name-part></tp:taxon-name></italic> on <italic><tp:taxon-name><tp:taxon-name-part taxon-name-part-type="genus" reg="Pinus">Pinus</tp:taxon-name-part> <tp:taxon-name-part taxon-name-part-type="species" reg="yunnanensis">yunnanensis</tp:taxon-name-part></tp:taxon-name></italic> (HOU 2018/<abbrev xmlns:xlink="http://www.w3.org/1999/xlink" content-type="institution" xlink:title="Herbarium of the College of Life Science, Capital Normal University" xlink:type="simple">BJTC</abbrev> 2023148, holotype). <bold>a</bold> Ascomata on needles. <bold>b, c</bold> Mature ascomata and conidiomata. Scale bars: 1 mm (<bold>a</bold>); 500 μm (<bold>b</bold>); 300 μm (<bold>c</bold>).</p></caption><graphic xmlns:xlink="http://www.w3.org/1999/xlink" xlink:href="imafungus-17-e175730-g014.jpg" id="oo_1515993.jpg" position="float" orientation="portrait" xlink:type="simple"><uri content-type="original_file" xlink:type="simple">https://binary.pensoft.net/fig/1515993</uri></graphic></fig><fig id="F14" position="float" orientation="portrait"><object-id xmlns:xlink="http://www.w3.org/1999/xlink" content-type="doi" xlink:type="simple">10.3897/imafungus.17.175730.figure15</object-id><object-id xmlns:xlink="http://www.w3.org/1999/xlink" content-type="arpha" xlink:type="simple">915A3C0B-F264-5335-B448-0260843E9175</object-id><label>Figure 15.</label><caption><p><italic><tp:taxon-name><tp:taxon-name-part taxon-name-part-type="genus" reg="Lophodermium">Lophodermium</tp:taxon-name-part> <tp:taxon-name-part taxon-name-part-type="species" reg="laojunshanense">laojunshanense</tp:taxon-name-part></tp:taxon-name></italic> on <italic><tp:taxon-name><tp:taxon-name-part taxon-name-part-type="genus" reg="Pinus">Pinus</tp:taxon-name-part> <tp:taxon-name-part taxon-name-part-type="species" reg="yunnanensis">yunnanensis</tp:taxon-name-part></tp:taxon-name></italic> (HOU 2018/<abbrev xmlns:xlink="http://www.w3.org/1999/xlink" content-type="institution" xlink:title="Herbarium of the College of Life Science, Capital Normal University" xlink:type="simple">BJTC</abbrev> 2023148, holotype). <bold>a</bold> Part of an ascoma in vertical section. <bold>b</bold> An entire ascoma in vertical section. <bold>c</bold> Conidioma in vertical section. <bold>d</bold> Paraphyses, mature asci with ascospores, and immature ascus. <bold>e</bold> Liberated ascospores. Scale bars: 20 μm (<bold>a</bold>); 100 μm (<bold>b</bold>); 50 μm (<bold>c</bold>); 10 μm (<bold>d, e</bold>).</p></caption><graphic xmlns:xlink="http://www.w3.org/1999/xlink" xlink:href="imafungus-17-e175730-g015.jpg" id="oo_1515994.jpg" position="float" orientation="portrait" xlink:type="simple"><uri content-type="original_file" xlink:type="simple">https://binary.pensoft.net/fig/1515994</uri></graphic></fig></tp:treatment-sec><tp:treatment-sec sec-type="Type"><title>Type.</title><p>CHINA • Yunnan Province, Lijiang, Laojunshan, <named-content xmlns:xlink="http://www.w3.org/1999/xlink" content-type="dwc:verbatimCoordinates" xlink:type="simple">26°39'05"N, 99°46'32"E</named-content>, ca. 3500 m, on needles of <italic><tp:taxon-name><tp:taxon-name-part taxon-name-part-type="genus" reg="Pinus">Pinus</tp:taxon-name-part> <tp:taxon-name-part taxon-name-part-type="species" reg="yunnanensis">yunnanensis</tp:taxon-name-part></tp:taxon-name></italic> Franch. (<italic><tp:taxon-name><tp:taxon-name-part taxon-name-part-type="family" reg="Pinaceae">Pinaceae</tp:taxon-name-part></tp:taxon-name></italic>), 16 Aug 2023, <italic>C.L. Hou, L. Zhuo &amp; S.Y. Zhao</italic>, HOU 2018 (<bold>holotype</bold><abbrev xmlns:xlink="http://www.w3.org/1999/xlink" content-type="institution" xlink:title="Herbarium of the College of Life Science, Capital Normal University" xlink:type="simple">BJTC</abbrev> 2023148).</p></tp:treatment-sec><tp:treatment-sec sec-type="Etymology"><title>Etymology.</title><p>Referring to the location (Laojunshan) where the specimens were collected.</p></tp:treatment-sec><tp:treatment-sec sec-type="Description"><title>Description.</title><p><bold>Sexual morph: <italic>Ascomata</italic></bold> mostly on abaxial surface of needles, scattered, associated with pale areas. In surface view ascomata elliptical, 700–1150 × 400–600 µm, black, shiny, perimeter line not differentiated, opening by a single longitudinal split. <bold><italic>Lips</italic></bold> present, white. In median vertical section, ascomata subcuticular to partially subepidermal. <bold><italic>Covering stroma</italic></bold> 35–50 μm thick near center of ascomata, not extending to basal stroma, consisting of an outer layer of host cuticle and an inner layer of carbonized, thick-walled angular cells. <bold><italic>Lip cells</italic></bold> cylindrical, 4–8 × 2–3 μm, hyaline. <bold><italic>Basal stroma</italic></bold> poorly developed. <bold><italic>Subhymenium</italic></bold> 8–15 µm thick, consisting of hyaline textura porrecta. <bold><italic>Paraphyses</italic></bold> aseptate, filiform, not branched, swollen to 2–3 μm at their tips, 105–125 × ca. 1 µm. <bold><italic>Asci</italic></bold> ripening sequentially, cylindrical, somewhat pointed at apex, 65–105 × 10–12 µm, thin-walled, J–, 8-spored. <bold><italic>Ascospores</italic></bold> aseptate, filiform, 60–85 × 1 μm, hyaline, covered by thin gelatinous sheaths.</p><p><bold>Asexual morph: <italic>Conidiomata</italic></bold> scattered, elliptical or slightly irregular, 120–300 × 80–180 μm, black, opening by a lateral split to liberate conidia. In vertical section, conidiomata subcuticular. <bold><italic>Upper layer</italic></bold> 5–15 μm thick, consisting of host cuticle and carbonized angular to globose cells. <bold><italic>Basal layer</italic></bold> 5–10 μm thick, consisting of host cuticle and carbonized angular to globose cells. <bold><italic>Conidiogenous cells</italic></bold> cylindrical but tapering towards apex, 10–20 × ca. 1 μm, hyaline. <bold><italic>Conidia</italic></bold> cylindrical, 4–6 × 1 μm, hyaline. <bold><italic>Zone lines</italic></bold> not seen.</p></tp:treatment-sec><tp:treatment-sec sec-type="Additional specimen examined"><title>Additional specimen examined.</title><p>CHINA • Yunnan Province, Lijiang, Laojunshan, <named-content xmlns:xlink="http://www.w3.org/1999/xlink" content-type="dwc:verbatimCoordinates" xlink:type="simple">26°39'59"N, 99°56'20"E</named-content>, ca. 2345 m, on needles of <italic><tp:taxon-name><tp:taxon-name-part taxon-name-part-type="genus" reg="Pinus">P.</tp:taxon-name-part> <tp:taxon-name-part taxon-name-part-type="species" reg="yunnanensis">yunnanensis</tp:taxon-name-part></tp:taxon-name></italic>, 16 Jul 2020, <italic>C.L. Hou, Q.T. Wang &amp; M.J. Guo</italic>, HOU 1615 (<abbrev xmlns:xlink="http://www.w3.org/1999/xlink" content-type="institution" xlink:title="Herbarium of the College of Life Science, Capital Normal University" xlink:type="simple">BJTC</abbrev> 2020057).</p></tp:treatment-sec><tp:treatment-sec sec-type="Distribution"><title>Distribution.</title><p>Known only from Yunnan Province, China.</p></tp:treatment-sec><tp:treatment-sec sec-type="Notes"><title>Notes.</title><p>In the phylogenetic tree, sequences of <italic><tp:taxon-name><tp:taxon-name-part taxon-name-part-type="genus" reg="Lophodermium">L.</tp:taxon-name-part> <tp:taxon-name-part taxon-name-part-type="species" reg="laojunshanense">laojunshanense</tp:taxon-name-part></tp:taxon-name></italic> form a sister clade to <italic><tp:taxon-name><tp:taxon-name-part taxon-name-part-type="genus" reg="Lophodermium">L.</tp:taxon-name-part> <tp:taxon-name-part taxon-name-part-type="species" reg="huangshanense">huangshanense</tp:taxon-name-part></tp:taxon-name></italic>. Morphologically, <italic><tp:taxon-name><tp:taxon-name-part taxon-name-part-type="genus" reg="Lophodermium">L.</tp:taxon-name-part> <tp:taxon-name-part taxon-name-part-type="species" reg="laojunshanense">laojunshanense</tp:taxon-name-part></tp:taxon-name></italic> differs from <italic><tp:taxon-name><tp:taxon-name-part taxon-name-part-type="genus" reg="Lophodermium">L.</tp:taxon-name-part> <tp:taxon-name-part taxon-name-part-type="species" reg="huangshanense">huangshanense</tp:taxon-name-part></tp:taxon-name></italic> by black ascomata, the presence of hyaline area near the opening of the covering stroma, more than ten epidermal cells displaced lying in a group on the basal stroma, and ascospores not bearing gelatinous caps.</p></tp:treatment-sec></tp:taxon-treatment>
