# Supplementary material for: Ten new species of Lophodermium (Rhytismatales, Rhytismataceae) on pine needles in China
Source: IMA Fungus. 2026 Jan 20;17:e175730. doi: 10.3897/imafungus.17.175730 (PMC12848512; doi:10.3897/imafungus.17.175730)
Supplement: XML Treatment for Lophodermium piceum [file imafungus.17.175730-treatment8.xml]

<!DOCTYPE tp:taxon-treatment
  PUBLIC "-//TaxonX//DTD Taxonomic Treatment Publishing DTD v0 20100105//EN" "tax-treatment-NSO.dtd">
<tp:taxon-treatment xmlns:tp="http://www.plazi.org/taxpub"><tp:treatment-meta><kwd-group><label>Taxon classification</label><kwd>
                <named-content content-type="kingdom">Fungi</named-content>
              </kwd><kwd>
                <named-content content-type="order">Rhytismatales</named-content>
              </kwd><kwd>
                <named-content content-type="family">Rhytismataceae</named-content>
              </kwd></kwd-group><mixed-citation publication-type="journal"><person-group><name><surname>Wang</surname><given-names>Shi-Juan</given-names></name><name><surname>Zhuo</surname><given-names>Lan</given-names></name><name><surname>Xu</surname><given-names>Xin-Yi</given-names></name><name><surname>Sui</surname><given-names>Xiao-Nan</given-names></name><name><surname>Shen</surname><given-names>Xiao-Ye</given-names></name><name><surname>Li</surname><given-names>Yuan-Yuan</given-names></name><name><surname>Hou</surname><given-names>Cheng-Lin</given-names></name></person-group><article-title>Ten new species of <italic><tp:taxon-name><tp:taxon-name-part taxon-name-part-type="genus" reg="Lophodermium">Lophodermium</tp:taxon-name-part></tp:taxon-name></italic> (<italic><tp:taxon-name><tp:taxon-name-part taxon-name-part-type="order" reg="Rhytismatales">Rhytismatales</tp:taxon-name-part></tp:taxon-name></italic>, <italic><tp:taxon-name><tp:taxon-name-part taxon-name-part-type="family" reg="Rhytismataceae">Rhytismataceae</tp:taxon-name-part></tp:taxon-name></italic>) on pine needles in China</article-title><source>IMA Fungus</source><day>20</day><month>01</month><year>2026</year><volume>17</volume><pub-id pub-id-type="doi">10.3897/imafungus.17.175730</pub-id></mixed-citation></tp:treatment-meta><tp:nomenclature><tp:taxon-name><object-id xmlns:xlink="http://www.w3.org/1999/xlink" content-type="arpha" xlink:type="simple">70798641-9A80-50F5-BD23-05B32CEC20B6</object-id><tp:taxon-name-part taxon-name-part-type="genus" reg="Lophodermium">Lophodermium</tp:taxon-name-part> <tp:taxon-name-part taxon-name-part-type="species" reg="piceum">piceum</tp:taxon-name-part><object-id xmlns:xlink="http://www.w3.org/1999/xlink" content-type="mycobank" xlink:type="simple">861659</object-id></tp:taxon-name><tp:taxon-authority>S.J. Wang, L. Zhuo &amp; C.L. Hou</tp:taxon-authority><tp:taxon-status xmlns:xlink="http://www.w3.org/1999/xlink" xlink:type="simple">sp. nov.</tp:taxon-status><xref ref-type="fig" rid="F15">Figs 16</xref><xref ref-type="fig" rid="F16">, 17</xref></tp:nomenclature><tp:treatment-sec sec-type="Diagnosis"><title>Diagnosis.</title><p>This new species can be distinguished from <italic><tp:taxon-name><tp:taxon-name-part taxon-name-part-type="genus" reg="Lophodermium">L.</tp:taxon-name-part> <tp:taxon-name-part taxon-name-part-type="species" reg="pini-hwangshanensis">pini-hwangshanensis</tp:taxon-name-part></tp:taxon-name></italic> by the poorly developed basal stroma and abundant and dense conidiomata.</p><fig id="F15" position="float" orientation="portrait"><object-id xmlns:xlink="http://www.w3.org/1999/xlink" content-type="doi" xlink:type="simple">10.3897/imafungus.17.175730.figure16</object-id><object-id xmlns:xlink="http://www.w3.org/1999/xlink" content-type="arpha" xlink:type="simple">4405C6F2-EA76-55AE-B126-B3930E61DC90</object-id><label>Figure 16.</label><caption><p><italic><tp:taxon-name><tp:taxon-name-part taxon-name-part-type="genus" reg="Lophodermium">Lophodermium</tp:taxon-name-part> <tp:taxon-name-part taxon-name-part-type="species" reg="piceum">piceum</tp:taxon-name-part></tp:taxon-name></italic> on <italic><tp:taxon-name><tp:taxon-name-part taxon-name-part-type="genus" reg="Pinus">Pinus</tp:taxon-name-part> <tp:taxon-name-part taxon-name-part-type="species" reg="densata">densata</tp:taxon-name-part></tp:taxon-name></italic> (HOU 917A/<abbrev xmlns:xlink="http://www.w3.org/1999/xlink" content-type="institution" xlink:title="Herbarium of the College of Life Science, Capital Normal University" xlink:type="simple">BJTC</abbrev> 2011075, holotype). <bold>a</bold> Ascomata on needles. <bold>b, c</bold> Mature ascomata. Scale bars: 1 mm (<bold>a</bold>); 300 μm (<bold>b, c</bold>).</p></caption><graphic xmlns:xlink="http://www.w3.org/1999/xlink" xlink:href="imafungus-17-e175730-g016.jpg" id="oo_1515995.jpg" position="float" orientation="portrait" xlink:type="simple"><uri content-type="original_file" xlink:type="simple">https://binary.pensoft.net/fig/1515995</uri></graphic></fig><fig id="F16" position="float" orientation="portrait"><object-id xmlns:xlink="http://www.w3.org/1999/xlink" content-type="doi" xlink:type="simple">10.3897/imafungus.17.175730.figure17</object-id><object-id xmlns:xlink="http://www.w3.org/1999/xlink" content-type="arpha" xlink:type="simple">B836AF30-6A47-5F83-A20A-2BE3D3D8E55D</object-id><label>Figure 17.</label><caption><p><italic><tp:taxon-name><tp:taxon-name-part taxon-name-part-type="genus" reg="Lophodermium">Lophodermium</tp:taxon-name-part> <tp:taxon-name-part taxon-name-part-type="species" reg="piceum">piceum</tp:taxon-name-part></tp:taxon-name></italic> on <italic><tp:taxon-name><tp:taxon-name-part taxon-name-part-type="genus" reg="Pinus">Pinus</tp:taxon-name-part> <tp:taxon-name-part taxon-name-part-type="species" reg="densata">densata</tp:taxon-name-part></tp:taxon-name></italic> (HOU 917A/<abbrev xmlns:xlink="http://www.w3.org/1999/xlink" content-type="institution" xlink:title="Herbarium of the College of Life Science, Capital Normal University" xlink:type="simple">BJTC</abbrev> 2011075, holotype). <bold>a</bold> Part of an ascoma in vertical section. <bold>b</bold> Conidioma in vertical section. <bold>c</bold> Paraphyses, mature asci with ascospores, and immature ascus. <bold>d</bold> Liberated ascospores. Scale bars: 50 μm (<bold>a, b</bold>); 10 μm (<bold>c, d</bold>).</p></caption><graphic xmlns:xlink="http://www.w3.org/1999/xlink" xlink:href="imafungus-17-e175730-g017.jpg" id="oo_1515996.jpg" position="float" orientation="portrait" xlink:type="simple"><uri content-type="original_file" xlink:type="simple">https://binary.pensoft.net/fig/1515996</uri></graphic></fig></tp:treatment-sec><tp:treatment-sec sec-type="Type"><title>Type.</title><p>CHINA • Yunnan Province, Diqing Zangzu Autonomous Prefecture, Shangri-la, ca. 3200 m, on needles of <italic><tp:taxon-name><tp:taxon-name-part taxon-name-part-type="genus" reg="Pinus">Pinus</tp:taxon-name-part> <tp:taxon-name-part taxon-name-part-type="species" reg="densata">densata</tp:taxon-name-part></tp:taxon-name></italic> Mast. (<italic><tp:taxon-name><tp:taxon-name-part taxon-name-part-type="family" reg="Pinaceae">Pinaceae</tp:taxon-name-part></tp:taxon-name></italic>), 27 Jun 2011, <italic>C.L. Hou</italic>, HOU 917A (<bold>holotype</bold><abbrev xmlns:xlink="http://www.w3.org/1999/xlink" content-type="institution" xlink:title="Herbarium of the College of Life Science, Capital Normal University" xlink:type="simple">BJTC</abbrev> 2011075).</p></tp:treatment-sec><tp:treatment-sec sec-type="Etymology"><title>Etymology.</title><p><italic>piceus</italic> (Latin) = pitch black, referring to the color of the ascomata.</p></tp:treatment-sec><tp:treatment-sec sec-type="Description"><title>Description.</title><p><bold>Sexual morph: <italic>Ascomata</italic></bold> mostly on abaxial surface of needles, scattered, associated with pale areas. In surface view ascomata elliptical, 660–1000 × 325–500 µm, black, shiny, perimeter line not differentiated, opening by a single longitudinal split. In median vertical section, ascomata subcuticular to partly subepidermal. <bold><italic>Covering stroma</italic></bold> 40–55 μm thick near center of ascomata, recurved inward at opening, not extending to basal stroma, consisting of an outer layer of host cuticle, an inner layer of carbonized, thick-walled angular cells and an innermost layer of textura prismatica. <bold><italic>Basal stroma</italic></bold> poorly developed. <bold><italic>Subhymenium</italic></bold> 13–20 µm thick, consisting of hyaline textura porrecta. A triangular space between covering stroma and basal stroma filled with hyaline large-celled textura angularis and textura prismatica. <bold><italic>Paraphyses</italic></bold> aseptate or septate, filiform, not branched, not swollen at their tips, 110–125 × ca. 1 µm. <bold><italic>Asci</italic></bold> ripening sequentially, cylindrical, somewhat pointed at apex, 65–120 × 10–14 µm, thin-walled, J–, 8-spored. <bold><italic>Ascospores</italic></bold> aseptate, filiform, slightly tapering towards base, 45–105 × 1–1.5 μm, hyaline, covered by thin gelatinous sheaths.</p><p><bold>Asexual morph: <italic>Conidiomata</italic></bold> abundant, scattered, elliptical or slightly irregular, 100–400 × 75–175 μm, brown to black, opening by a lateral or irregular split. In vertical section, conidiomata subcuticular. <bold><italic>Upper layer</italic></bold> 4–5 μm thick, consisting of host cuticle and carbonized angular to globose cells. <bold><italic>Basal layer</italic></bold> absent. <bold><italic>Conidia</italic></bold> cylindrical, 7–9 × 0.6–0.8 μm, hyaline. <bold><italic>Zone lines</italic></bold> grayish-brown, slender.</p></tp:treatment-sec><tp:treatment-sec sec-type="Additional specimens examined"><title>Additional specimens examined.</title><p>CHINA • Hebei Province, Chengde, Wulingshan, on needles of <italic><tp:taxon-name><tp:taxon-name-part taxon-name-part-type="genus" reg="Pinus">Pinus</tp:taxon-name-part> <tp:taxon-name-part taxon-name-part-type="species" reg="tabuliformis">tabuliformis</tp:taxon-name-part></tp:taxon-name></italic> Carrière (<italic><tp:taxon-name><tp:taxon-name-part taxon-name-part-type="family" reg="Pinaceae">Pinaceae</tp:taxon-name-part></tp:taxon-name></italic>), 28 Aug 2010, <italic>C.L. Hou</italic>, HOU 812 (<abbrev xmlns:xlink="http://www.w3.org/1999/xlink" content-type="institution" xlink:title="Herbarium of the College of Life Science, Capital Normal University" xlink:type="simple">BJTC</abbrev> 2010011); • Gansu Province, Gannan Tibetan Autonomous Prefecture, Diebu County, <named-content xmlns:xlink="http://www.w3.org/1999/xlink" content-type="dwc:verbatimCoordinates" xlink:type="simple">34°00'01"N, 103°24'09"E</named-content>, ca. 2270 m, on needles of <italic><tp:taxon-name><tp:taxon-name-part taxon-name-part-type="genus" reg="Pinus">Pinus</tp:taxon-name-part></tp:taxon-name></italic> sp., 09 Aug 2023, <italic>C.L. Hou, M.J. Guo &amp; X.N. Sui</italic>, HOU 1948 (<abbrev xmlns:xlink="http://www.w3.org/1999/xlink" content-type="institution" xlink:title="Herbarium of the College of Life Science, Capital Normal University" xlink:type="simple">BJTC</abbrev> 2023078); • Shanxi Province, Yuncheng, Shunwangping, <named-content xmlns:xlink="http://www.w3.org/1999/xlink" content-type="dwc:verbatimCoordinates" xlink:type="simple">35°25'47"N, 111°57'54"E</named-content>, ca. 2230 m, on needles of <italic><tp:taxon-name><tp:taxon-name-part taxon-name-part-type="genus" reg="Pinus">P.</tp:taxon-name-part> <tp:taxon-name-part taxon-name-part-type="species" reg="tabuliformis">tabuliformis</tp:taxon-name-part></tp:taxon-name></italic>, 04 Aug 2024, <italic>C.L. Hou, L. Zhuo &amp; X.N. Sui</italic>, HOU 2299 (<abbrev xmlns:xlink="http://www.w3.org/1999/xlink" content-type="institution" xlink:title="Herbarium of the College of Life Science, Capital Normal University" xlink:type="simple">BJTC</abbrev> 2024149).</p></tp:treatment-sec><tp:treatment-sec sec-type="Distribution"><title>Distribution.</title><p>Known from Hebei Province, Gansu Province and Shanxi Province, China.</p></tp:treatment-sec><tp:treatment-sec sec-type="Notes"><title>Notes.</title><p>The multi-locus phylogenetic analysis indicates that the sequences of the specimen of <italic><tp:taxon-name><tp:taxon-name-part taxon-name-part-type="genus" reg="Lophodermium">Lophodermium</tp:taxon-name-part> <tp:taxon-name-part taxon-name-part-type="species" reg="piceum">piceum</tp:taxon-name-part></tp:taxon-name></italic> form a well-supported clade sister to the sequences of <italic><tp:taxon-name><tp:taxon-name-part taxon-name-part-type="genus" reg="Lophodermium">L.</tp:taxon-name-part> <tp:taxon-name-part taxon-name-part-type="species" reg="pini-hwangshanensis">pini-hwangshanensis</tp:taxon-name-part></tp:taxon-name></italic>. <italic><tp:taxon-name><tp:taxon-name-part taxon-name-part-type="genus" reg="Lophodermium">Lophodermium</tp:taxon-name-part> <tp:taxon-name-part taxon-name-part-type="species" reg="pini-hwangshanensis">pini-hwangshanensis</tp:taxon-name-part></tp:taxon-name></italic>, however, has a well-developed basal stroma, distinct hyaline area near the opening of the covering stroma, and gray conidiomata with lateral splits. Furthermore, the sequence similarity of ITS rDNA between <italic><tp:taxon-name><tp:taxon-name-part taxon-name-part-type="genus" reg="Lophodermium">L.</tp:taxon-name-part> <tp:taxon-name-part taxon-name-part-type="species" reg="piceum">piceum</tp:taxon-name-part></tp:taxon-name></italic> and <italic><tp:taxon-name><tp:taxon-name-part taxon-name-part-type="genus" reg="Lophodermium">L.</tp:taxon-name-part> <tp:taxon-name-part taxon-name-part-type="species" reg="pini-hwangshanensis">pini-hwangshanensis</tp:taxon-name-part></tp:taxon-name></italic> is only 94%. Therefore, based on morphological characteristics and molecular data, these new specimens are presented as new species.</p></tp:treatment-sec></tp:taxon-treatment>
