# Supplementary material for: Ten new species of Lophodermium (Rhytismatales, Rhytismataceae) on pine needles in China
Source: IMA Fungus. 2026 Jan 20;17:e175730. doi: 10.3897/imafungus.17.175730 (PMC12848512; doi:10.3897/imafungus.17.175730)
Supplement: XML Treatment for Lophodermium pini-hwangshanensis [file imafungus.17.175730-treatment9.xml]

<!DOCTYPE tp:taxon-treatment
  PUBLIC "-//TaxonX//DTD Taxonomic Treatment Publishing DTD v0 20100105//EN" "tax-treatment-NSO.dtd">
<tp:taxon-treatment xmlns:tp="http://www.plazi.org/taxpub"><tp:treatment-meta><kwd-group><label>Taxon classification</label><kwd>
                <named-content content-type="kingdom">Fungi</named-content>
              </kwd><kwd>
                <named-content content-type="order">Rhytismatales</named-content>
              </kwd><kwd>
                <named-content content-type="family">Rhytismataceae</named-content>
              </kwd></kwd-group><mixed-citation publication-type="journal"><person-group><name><surname>Wang</surname><given-names>Shi-Juan</given-names></name><name><surname>Zhuo</surname><given-names>Lan</given-names></name><name><surname>Xu</surname><given-names>Xin-Yi</given-names></name><name><surname>Sui</surname><given-names>Xiao-Nan</given-names></name><name><surname>Shen</surname><given-names>Xiao-Ye</given-names></name><name><surname>Li</surname><given-names>Yuan-Yuan</given-names></name><name><surname>Hou</surname><given-names>Cheng-Lin</given-names></name></person-group><article-title>Ten new species of <italic><tp:taxon-name><tp:taxon-name-part taxon-name-part-type="genus" reg="Lophodermium">Lophodermium</tp:taxon-name-part></tp:taxon-name></italic> (<italic><tp:taxon-name><tp:taxon-name-part taxon-name-part-type="order" reg="Rhytismatales">Rhytismatales</tp:taxon-name-part></tp:taxon-name></italic>, <italic><tp:taxon-name><tp:taxon-name-part taxon-name-part-type="family" reg="Rhytismataceae">Rhytismataceae</tp:taxon-name-part></tp:taxon-name></italic>) on pine needles in China</article-title><source>IMA Fungus</source><day>20</day><month>01</month><year>2026</year><volume>17</volume><pub-id pub-id-type="doi">10.3897/imafungus.17.175730</pub-id></mixed-citation></tp:treatment-meta><tp:nomenclature><tp:taxon-name><object-id xmlns:xlink="http://www.w3.org/1999/xlink" content-type="arpha" xlink:type="simple">2D7946D2-E19E-5EBF-A5C3-341F6BB87E78</object-id><tp:taxon-name-part taxon-name-part-type="genus" reg="Lophodermium">Lophodermium</tp:taxon-name-part> <tp:taxon-name-part taxon-name-part-type="species" reg="pini-hwangshanensis">pini-hwangshanensis</tp:taxon-name-part><object-id xmlns:xlink="http://www.w3.org/1999/xlink" content-type="mycobank" xlink:type="simple">861660</object-id></tp:taxon-name><tp:taxon-authority>S.J. Wang, L. Zhuo &amp; C.L. Hou</tp:taxon-authority><tp:taxon-status xmlns:xlink="http://www.w3.org/1999/xlink" xlink:type="simple">sp. nov.</tp:taxon-status><xref ref-type="fig" rid="F17">Figs 18</xref><xref ref-type="fig" rid="F18">, 19</xref></tp:nomenclature><tp:treatment-sec sec-type="Diagnosis"><title>Diagnosis.</title><p>This new species can be distinguished from <italic><tp:taxon-name><tp:taxon-name-part taxon-name-part-type="genus" reg="Lophodermium">L.</tp:taxon-name-part> <tp:taxon-name-part taxon-name-part-type="species" reg="piceum">piceum</tp:taxon-name-part></tp:taxon-name></italic> by the presence of a basal stroma.</p><fig id="F17" position="float" orientation="portrait"><object-id xmlns:xlink="http://www.w3.org/1999/xlink" content-type="doi" xlink:type="simple">10.3897/imafungus.17.175730.figure18</object-id><object-id xmlns:xlink="http://www.w3.org/1999/xlink" content-type="arpha" xlink:type="simple">18233EE3-05F0-57C1-944B-19C0CF6CC3E1</object-id><label>Figure 18.</label><caption><p><italic><tp:taxon-name><tp:taxon-name-part taxon-name-part-type="genus" reg="Lophodermium">Lophodermium</tp:taxon-name-part> <tp:taxon-name-part taxon-name-part-type="species" reg="pini-hwangshanensis">pini-hwangshanensis</tp:taxon-name-part></tp:taxon-name></italic> on <italic><tp:taxon-name><tp:taxon-name-part taxon-name-part-type="genus" reg="Pinus">Pinus</tp:taxon-name-part> <tp:taxon-name-part taxon-name-part-type="species" reg="hwangshanensis">hwangshanensis</tp:taxon-name-part></tp:taxon-name></italic> (HOU 1092A/<abbrev xmlns:xlink="http://www.w3.org/1999/xlink" content-type="institution" xlink:title="Herbarium of the College of Life Science, Capital Normal University" xlink:type="simple">BJTC</abbrev> 2013023, holotype). <bold>a</bold> Ascomata on needles. <bold>b</bold> A mature ascoma. <bold>c</bold> An ascoma, conidiomata and zone line. Scale bars: 800 μm (<bold>a</bold>); 300 μm (<bold>b, c</bold>).</p></caption><graphic xmlns:xlink="http://www.w3.org/1999/xlink" xlink:href="imafungus-17-e175730-g018.jpg" id="oo_1515997.jpg" position="float" orientation="portrait" xlink:type="simple"><uri content-type="original_file" xlink:type="simple">https://binary.pensoft.net/fig/1515997</uri></graphic></fig><fig id="F18" position="float" orientation="portrait"><object-id xmlns:xlink="http://www.w3.org/1999/xlink" content-type="doi" xlink:type="simple">10.3897/imafungus.17.175730.figure19</object-id><object-id xmlns:xlink="http://www.w3.org/1999/xlink" content-type="arpha" xlink:type="simple">EADC91D1-424C-5EF1-8B3C-EC012B3256F5</object-id><label>Figure 19.</label><caption><p><italic><tp:taxon-name><tp:taxon-name-part taxon-name-part-type="genus" reg="Lophodermium">Lophodermium</tp:taxon-name-part> <tp:taxon-name-part taxon-name-part-type="species" reg="pini-hwangshanensis">pini-hwangshanensis</tp:taxon-name-part></tp:taxon-name></italic> on <italic><tp:taxon-name><tp:taxon-name-part taxon-name-part-type="genus" reg="Pinus">Pinus</tp:taxon-name-part> <tp:taxon-name-part taxon-name-part-type="species" reg="hwangshanensis">hwangshanensis</tp:taxon-name-part></tp:taxon-name></italic> (HOU 1092A/<abbrev xmlns:xlink="http://www.w3.org/1999/xlink" content-type="institution" xlink:title="Herbarium of the College of Life Science, Capital Normal University" xlink:type="simple">BJTC</abbrev> 2013023, holotype). <bold>a</bold> Part of an ascoma in vertical section. <bold>b</bold> An entire ascoma in vertical section. <bold>c</bold> Conidioma in vertical section. <bold>d</bold> Paraphyses, mature asci with ascospores, and immature ascus. <bold>e</bold> Liberated ascospores. Scale bars: 30 μm (<bold>a</bold>); 50 μm (<bold>b, c</bold>); 10 μm (<bold>d, e</bold>).</p></caption><graphic xmlns:xlink="http://www.w3.org/1999/xlink" xlink:href="imafungus-17-e175730-g019.jpg" id="oo_1515998.jpg" position="float" orientation="portrait" xlink:type="simple"><uri content-type="original_file" xlink:type="simple">https://binary.pensoft.net/fig/1515998</uri></graphic></fig></tp:treatment-sec><tp:treatment-sec sec-type="Type"><title>Type.</title><p>CHINA • Anhui Province, Huangshan, Huangshan Mountain Scenic Area, on needles of <italic><tp:taxon-name><tp:taxon-name-part taxon-name-part-type="genus" reg="Pinus">P.</tp:taxon-name-part> <tp:taxon-name-part taxon-name-part-type="species" reg="hwangshanensis">hwangshanensis</tp:taxon-name-part></tp:taxon-name></italic>, 13 May 2013, <italic>C.L. Hou</italic>, HOU 1092A (<bold>holotype</bold><abbrev xmlns:xlink="http://www.w3.org/1999/xlink" content-type="institution" xlink:title="Herbarium of the College of Life Science, Capital Normal University" xlink:type="simple">BJTC</abbrev> 2013023).</p></tp:treatment-sec><tp:treatment-sec sec-type="Etymology"><title>Etymology.</title><p>Referring to the host, <italic><tp:taxon-name><tp:taxon-name-part taxon-name-part-type="genus" reg="Pinus">P.</tp:taxon-name-part> <tp:taxon-name-part taxon-name-part-type="species" reg="hwangshanensis">hwangshanensis</tp:taxon-name-part></tp:taxon-name></italic>.</p></tp:treatment-sec><tp:treatment-sec sec-type="Description"><title>Description.</title><p><bold>Sexual morph: <italic>Ascomata</italic></bold> mostly on abaxial surface of needles, scattered, associated with pale areas. In surface view ascomata elliptical, 600–800 × 400–500 µm, black, shiny, perimeter line not differentiated, opening by a single longitudinal split. In median vertical section, ascomata subcuticular to partly subepidermal. <bold><italic>Covering stroma</italic></bold> 40–50 μm thick near center of ascomata, recurved inward at opening, extending to basal stroma, consisting of an outer layer of host cuticle, an inner layer of carbonized, thick-walled angular cells; near opening, a distinct hyaline zone of covering stroma formed by textura prismatica; a melanized textura prismatica structure of covering stroma also present near base. <bold><italic>Basal stroma</italic></bold> 10–20 μm thick, consisting of carbonized, thick-walled angular cells. <bold><italic>Paraphyses</italic></bold> aseptate, filiform, not branched, not swollen at their tips, with guttulate bases, 100–130 × 1–2 µm. <bold><italic>Asci</italic></bold> ripening sequentially, cylindrical, somewhat pointed at apex, 60–95 × 10–12 µm, thin-walled, J–, 8-spored. <bold><italic>Ascospores</italic></bold> aseptate, filiform, slightly tapering towards base, 60–80 × ca. 1 μm, hyaline, covered by thin gelatinous sheath.</p><p><bold>Asexual morph: <italic>Conidiomata</italic></bold> scattered, elliptical or slightly irregular, 200–400 × 80–120 μm, gray, opening by a lateral or irregular split. In vertical section, conidiomata subepidermal. <bold><italic>Upper layer</italic></bold> 5–10 μm thick, consisting of host cuticle and carbonized angular to globose cells. <bold><italic>Basal layer</italic></bold> absent. <bold><italic>Conidia</italic></bold> not seen. <bold><italic>Zone lines</italic></bold> gray to black.</p></tp:treatment-sec><tp:treatment-sec sec-type="Other specimen examined"><title>Other specimen examined.</title><p>CHINA • Anhui Province, Anqing, Yuexi, on needles of <italic><tp:taxon-name><tp:taxon-name-part taxon-name-part-type="genus" reg="Pinus">P.</tp:taxon-name-part> <tp:taxon-name-part taxon-name-part-type="species" reg="hwangshanensis">hwangshanensis</tp:taxon-name-part></tp:taxon-name></italic>, 10 Jul 2024, <italic>C.L. Hou</italic>, HOU 514 (<abbrev xmlns:xlink="http://www.w3.org/1999/xlink" content-type="institution" xlink:title="Herbarium of the College of Life Science, Capital Normal University" xlink:type="simple">BJTC</abbrev> 2007078); • Ibid., 20 Apr 2015, <italic>C.L. Hou</italic>, HOU 1220 (<abbrev xmlns:xlink="http://www.w3.org/1999/xlink" content-type="institution" xlink:title="Herbarium of the College of Life Science, Capital Normal University" xlink:type="simple">BJTC</abbrev> 2015006); • Huangshan, Huangshan Mountain Scenic Area, <named-content xmlns:xlink="http://www.w3.org/1999/xlink" content-type="dwc:verbatimCoordinates" xlink:type="simple">30°08'28"N, 118°10'15"E</named-content>, ca. 1640 m, on needles of <italic><tp:taxon-name><tp:taxon-name-part taxon-name-part-type="genus" reg="Pinus">P.</tp:taxon-name-part> <tp:taxon-name-part taxon-name-part-type="species" reg="hwangshanensis">hwangshanensis</tp:taxon-name-part></tp:taxon-name></italic>, 24 Jun 2024, <italic>M.J. Guo</italic>, HOU 1919 (<abbrev xmlns:xlink="http://www.w3.org/1999/xlink" content-type="institution" xlink:title="Herbarium of the College of Life Science, Capital Normal University" xlink:type="simple">BJTC</abbrev> 2023048).</p></tp:treatment-sec><tp:treatment-sec sec-type="Distribution"><title>Distribution.</title><p>Known only from Anhui Province, China.</p></tp:treatment-sec><tp:treatment-sec sec-type="Notes"><title>Notes.</title><p>Phylogenetic analyses show that <italic><tp:taxon-name><tp:taxon-name-part taxon-name-part-type="genus" reg="Lophodermium">L.</tp:taxon-name-part> <tp:taxon-name-part taxon-name-part-type="species" reg="pini-hwangshanensis">pini-hwangshanensis</tp:taxon-name-part></tp:taxon-name></italic> and <italic><tp:taxon-name><tp:taxon-name-part taxon-name-part-type="genus" reg="Lophodermium">L.</tp:taxon-name-part> <tp:taxon-name-part taxon-name-part-type="species" reg="piceum">piceum</tp:taxon-name-part></tp:taxon-name></italic> together form a strongly supported clade. However, they differ from each other because the latter has a poorly developed basal layer in the ascomata, a less distinct hyaline area near the opening of the covering stroma, and abundant, dense conidiomata. Furthermore, the sequence similarity of ITS rDNA between <italic><tp:taxon-name><tp:taxon-name-part taxon-name-part-type="genus" reg="Lophodermium">L.</tp:taxon-name-part> <tp:taxon-name-part taxon-name-part-type="species" reg="pini-hwangshanensis">pini-hwangshanensis</tp:taxon-name-part></tp:taxon-name></italic> and <italic><tp:taxon-name><tp:taxon-name-part taxon-name-part-type="genus" reg="Lophodermium">L.</tp:taxon-name-part> <tp:taxon-name-part taxon-name-part-type="species" reg="piceum">piceum</tp:taxon-name-part></tp:taxon-name></italic> is only 94%. Therefore, based on morphological characteristics and molecular data, these new specimens are presented as new species.</p></tp:treatment-sec></tp:taxon-treatment>
