# Supplementary material for: Ten new species of Lophodermium (Rhytismatales, Rhytismataceae) on pine needles in China
Source: IMA Fungus. 2026 Jan 20;17:e175730. doi: 10.3897/imafungus.17.175730 (PMC12848512; doi:10.3897/imafungus.17.175730)
Supplement: XML Treatment for Lophodermium plumbeum [file imafungus.17.175730-treatment10.xml]

<!DOCTYPE tp:taxon-treatment
  PUBLIC "-//TaxonX//DTD Taxonomic Treatment Publishing DTD v0 20100105//EN" "tax-treatment-NSO.dtd">
<tp:taxon-treatment xmlns:tp="http://www.plazi.org/taxpub"><tp:treatment-meta><kwd-group><label>Taxon classification</label><kwd>
                <named-content content-type="kingdom">Fungi</named-content>
              </kwd><kwd>
                <named-content content-type="order">Rhytismatales</named-content>
              </kwd><kwd>
                <named-content content-type="family">Rhytismataceae</named-content>
              </kwd></kwd-group><mixed-citation publication-type="journal"><person-group><name><surname>Wang</surname><given-names>Shi-Juan</given-names></name><name><surname>Zhuo</surname><given-names>Lan</given-names></name><name><surname>Xu</surname><given-names>Xin-Yi</given-names></name><name><surname>Sui</surname><given-names>Xiao-Nan</given-names></name><name><surname>Shen</surname><given-names>Xiao-Ye</given-names></name><name><surname>Li</surname><given-names>Yuan-Yuan</given-names></name><name><surname>Hou</surname><given-names>Cheng-Lin</given-names></name></person-group><article-title>Ten new species of <italic><tp:taxon-name><tp:taxon-name-part taxon-name-part-type="genus" reg="Lophodermium">Lophodermium</tp:taxon-name-part></tp:taxon-name></italic> (<italic><tp:taxon-name><tp:taxon-name-part taxon-name-part-type="order" reg="Rhytismatales">Rhytismatales</tp:taxon-name-part></tp:taxon-name></italic>, <italic><tp:taxon-name><tp:taxon-name-part taxon-name-part-type="family" reg="Rhytismataceae">Rhytismataceae</tp:taxon-name-part></tp:taxon-name></italic>) on pine needles in China</article-title><source>IMA Fungus</source><day>20</day><month>01</month><year>2026</year><volume>17</volume><pub-id pub-id-type="doi">10.3897/imafungus.17.175730</pub-id></mixed-citation></tp:treatment-meta><tp:nomenclature><tp:taxon-name><object-id xmlns:xlink="http://www.w3.org/1999/xlink" content-type="arpha" xlink:type="simple">632FAD3D-A0CB-5097-A84C-D0D330E2EEEE</object-id><tp:taxon-name-part taxon-name-part-type="genus" reg="Lophodermium">Lophodermium</tp:taxon-name-part> <tp:taxon-name-part taxon-name-part-type="species" reg="plumbeum">plumbeum</tp:taxon-name-part><object-id xmlns:xlink="http://www.w3.org/1999/xlink" content-type="mycobank" xlink:type="simple">861661</object-id></tp:taxon-name><tp:taxon-authority>L. Zhuo &amp; C.L. Hou</tp:taxon-authority><tp:taxon-status xmlns:xlink="http://www.w3.org/1999/xlink" xlink:type="simple">sp. nov.</tp:taxon-status><xref ref-type="fig" rid="F19">Figs 20</xref><xref ref-type="fig" rid="F20">, 21</xref></tp:nomenclature><tp:treatment-sec sec-type="Diagnosis"><title>Diagnosis.</title><p>This new species can be distinguished from <italic><tp:taxon-name><tp:taxon-name-part taxon-name-part-type="genus" reg="Lophodermium">Lophodermium</tp:taxon-name-part> <tp:taxon-name-part taxon-name-part-type="species" reg="yuexiense">yuexiense</tp:taxon-name-part></tp:taxon-name></italic> by paraphyses with spirals at their tips.</p><fig id="F19" position="float" orientation="portrait"><object-id xmlns:xlink="http://www.w3.org/1999/xlink" content-type="doi" xlink:type="simple">10.3897/imafungus.17.175730.figure20</object-id><object-id xmlns:xlink="http://www.w3.org/1999/xlink" content-type="arpha" xlink:type="simple">602454DF-1A46-58A6-9EE8-9D77003FCC3D</object-id><label>Figure 20.</label><caption><p><italic><tp:taxon-name><tp:taxon-name-part taxon-name-part-type="genus" reg="Lophodermium">Lophodermium</tp:taxon-name-part> <tp:taxon-name-part taxon-name-part-type="species" reg="plumbeum">plumbeum</tp:taxon-name-part></tp:taxon-name></italic> on <italic><tp:taxon-name><tp:taxon-name-part taxon-name-part-type="genus" reg="Pinus">Pinus</tp:taxon-name-part> <tp:taxon-name-part taxon-name-part-type="species" reg="koraiensis">koraiensis</tp:taxon-name-part></tp:taxon-name></italic> (HOU 2234/<abbrev xmlns:xlink="http://www.w3.org/1999/xlink" content-type="institution" xlink:title="Herbarium of the College of Life Science, Capital Normal University" xlink:type="simple">BJTC</abbrev> 2024094, holotype). <bold>a</bold> Ascomata on needles. <bold>b</bold> Mature ascomata. <bold>c</bold> Ascoma and conidiomata. Scale bars: 1 mm (<bold>a</bold>); 500 μm (<bold>b, c</bold>).</p></caption><graphic xmlns:xlink="http://www.w3.org/1999/xlink" xlink:href="imafungus-17-e175730-g020.jpg" id="oo_1515999.jpg" position="float" orientation="portrait" xlink:type="simple"><uri content-type="original_file" xlink:type="simple">https://binary.pensoft.net/fig/1515999</uri></graphic></fig><fig id="F20" position="float" orientation="portrait"><object-id xmlns:xlink="http://www.w3.org/1999/xlink" content-type="doi" xlink:type="simple">10.3897/imafungus.17.175730.figure21</object-id><object-id xmlns:xlink="http://www.w3.org/1999/xlink" content-type="arpha" xlink:type="simple">840B93B4-52BB-5B81-A196-E04668B6D06E</object-id><label>Figure 21.</label><caption><p><italic><tp:taxon-name><tp:taxon-name-part taxon-name-part-type="genus" reg="Lophodermium">Lophodermium</tp:taxon-name-part> <tp:taxon-name-part taxon-name-part-type="species" reg="plumbeum">plumbeum</tp:taxon-name-part></tp:taxon-name></italic> on <italic><tp:taxon-name><tp:taxon-name-part taxon-name-part-type="genus" reg="Pinus">Pinus</tp:taxon-name-part> <tp:taxon-name-part taxon-name-part-type="species" reg="koraiensis">koraiensis</tp:taxon-name-part></tp:taxon-name></italic> (HOU 2234/<abbrev xmlns:xlink="http://www.w3.org/1999/xlink" content-type="institution" xlink:title="Herbarium of the College of Life Science, Capital Normal University" xlink:type="simple">BJTC</abbrev> 2024094, holotype). <bold>a</bold> Part of an ascoma in vertical section. <bold>b</bold> Conidioma in vertical section. <bold>c</bold> Paraphyses, mature asci with ascospores, and immature ascus. <bold>d</bold> Liberated ascospores. Scale bars: 25 μm (<bold>a</bold>); 20 μm (<bold>b</bold>); 10 μm (<bold>c, d</bold>).</p></caption><graphic xmlns:xlink="http://www.w3.org/1999/xlink" xlink:href="imafungus-17-e175730-g021.jpg" id="oo_1516000.jpg" position="float" orientation="portrait" xlink:type="simple"><uri content-type="original_file" xlink:type="simple">https://binary.pensoft.net/fig/1516000</uri></graphic></fig></tp:treatment-sec><tp:treatment-sec sec-type="Type"><title>Type.</title><p>CHINA • Heilongjiang Province, Yichun, Wuying National Forest Park, <named-content xmlns:xlink="http://www.w3.org/1999/xlink" content-type="dwc:verbatimCoordinates" xlink:type="simple">48°15'10"N, 129°12'10"E</named-content>, ca. 445 m, on needles of <italic><tp:taxon-name><tp:taxon-name-part taxon-name-part-type="genus" reg="Pinus">P.</tp:taxon-name-part> <tp:taxon-name-part taxon-name-part-type="species" reg="koraiensis">koraiensis</tp:taxon-name-part></tp:taxon-name></italic>, 16 Jun 2024, <italic>C.L. Hou, L. Zhuo &amp; Y. Gao</italic>, HOU 2234 (<bold>holotype</bold><abbrev xmlns:xlink="http://www.w3.org/1999/xlink" content-type="institution" xlink:title="Herbarium of the College of Life Science, Capital Normal University" xlink:type="simple">BJTC</abbrev> 2024094).</p></tp:treatment-sec><tp:treatment-sec sec-type="Etymology"><title>Etymology.</title><p><italic>plumbeum</italic> (Latin) = leaden, referring to the macroscopical color of the ascomata.</p></tp:treatment-sec><tp:treatment-sec sec-type="Description"><title>Description.</title><p><bold>Sexual morph: <italic>Ascomata</italic></bold> mostly on abaxial surface of needles, scattered, occasionally coalescing, associated with pale areas. In surface view ascomata elliptical, 600–800 × 300–450 µm, dark gray with darker perimeter line, opening by a single longitudinal split. <bold><italic>Lips</italic></bold> inconspicuous. In median vertical section, ascomata subepidermal. <bold><italic>Covering stroma</italic></bold> 30–45 μm thick near center of ascomata, thinner towards edges, extending to basal stroma, consisting of an outer layer of host cuticle, host epidermis, and an inner layer of carbonized, thick-walled angular cells. <bold><italic>Lip cells</italic></bold> cylindrical, 6–10 × 2–3 μm, hyaline. <bold><italic>Basal stroma</italic></bold> 10–20 µm thick, consisting of carbonized, thick-walled, angular cells. <bold><italic>Subhymenium</italic></bold> 10–15 µm thick, consisting of hyaline textura porrecta. <bold><italic>Paraphyses</italic></bold> aseptate, filiform, not branched, spiral at their tips, 130–150 × 1 µm. <bold><italic>Asci</italic></bold> ripening sequentially, cylindrical to clavate, somewhat pointed at apex, 85–140 × 8–10 µm, thin-walled, J–, 8-spored. <bold><italic>Ascospores</italic></bold> aseptate, filiform, 60–80 × 1 μm, hyaline, covered by gelatinous sheath 1–2 μm thick.</p><p><bold>Asexual morph: <italic>Conidiomata</italic></bold> scattered, round, 120–280 μm diam., gray or concolorous with needle surface, surrounded by a dark perimeter line, opening by an ostiole with black periphery. In vertical section, conidiomata partly subcuticular. <bold><italic>Upper layer</italic></bold> present only around the ostiole, 15–20 μm thick, consisting of host cuticle and carbonized angular to globose cells. <bold><italic>Basal layer</italic></bold> poorly developed. <bold><italic>Conidiogenous cells</italic></bold> and <bold><italic>conidia</italic></bold> not seen. <bold><italic>Zone lines</italic></bold> not seen.</p></tp:treatment-sec><tp:treatment-sec sec-type="Additional specimen examined"><title>Additional specimen examined.</title><p>CHINA • Heilongjiang Province, Yichun, Xiao Xing’anling Botanical Garden, <named-content xmlns:xlink="http://www.w3.org/1999/xlink" content-type="dwc:verbatimCoordinates" xlink:type="simple">47°44'57"N, 128°53'08"E</named-content>, ca. 320 m, on needles of <italic><tp:taxon-name><tp:taxon-name-part taxon-name-part-type="genus" reg="Pinus">P.</tp:taxon-name-part> <tp:taxon-name-part taxon-name-part-type="species" reg="sibirica">sibirica</tp:taxon-name-part></tp:taxon-name></italic>, 17 Jun 2024, <italic>C.L. Hou, L. Zhuo &amp; Y. Gao</italic>, HOU 2246C (<abbrev xmlns:xlink="http://www.w3.org/1999/xlink" content-type="institution" xlink:title="Herbarium of the College of Life Science, Capital Normal University" xlink:type="simple">BJTC</abbrev> 2024106).</p></tp:treatment-sec><tp:treatment-sec sec-type="Distribution"><title>Distribution.</title><p>Known only from Heilongjiang Province, China.</p></tp:treatment-sec><tp:treatment-sec sec-type="Notes"><title>Notes.</title><p>On the phylogenetic tree, sequences of <italic><tp:taxon-name><tp:taxon-name-part taxon-name-part-type="genus" reg="Lophodermium">Lophodermium</tp:taxon-name-part> <tp:taxon-name-part taxon-name-part-type="species" reg="plumbeum">plumbeum</tp:taxon-name-part></tp:taxon-name></italic> form a sister clade with <italic><tp:taxon-name><tp:taxon-name-part taxon-name-part-type="genus" reg="Lophodermium">Lophodermium</tp:taxon-name-part></tp:taxon-name></italic> cf. <italic>pinastri</italic> (Lantz and Williams 417). This species was described in <xref ref-type="bibr" rid="B28">Lantz et al. (2011)</xref> as resembling <italic><tp:taxon-name><tp:taxon-name-part taxon-name-part-type="genus" reg="Lophodermium">Lophodermium</tp:taxon-name-part> <tp:taxon-name-part taxon-name-part-type="species" reg="pinastri">pinastri</tp:taxon-name-part></tp:taxon-name></italic>, but differing morphologically by having only three epidermal cells displaced on the basal wall instead of the usual five or more. <italic><tp:taxon-name><tp:taxon-name-part taxon-name-part-type="genus" reg="Lophodermium">Lophodermium</tp:taxon-name-part> <tp:taxon-name-part taxon-name-part-type="species" reg="plumbeum">plumbeum</tp:taxon-name-part></tp:taxon-name></italic> is morphologically distinct from <italic><tp:taxon-name><tp:taxon-name-part taxon-name-part-type="genus" reg="Lophodermium">L.</tp:taxon-name-part> <tp:taxon-name-part taxon-name-part-type="species" reg="pinastri">pinastri</tp:taxon-name-part></tp:taxon-name></italic> by gray ascomata and spiral paraphyses tips, confirming that they represent separate species. Morphologically, <italic><tp:taxon-name><tp:taxon-name-part taxon-name-part-type="genus" reg="Lophodermium">L.</tp:taxon-name-part> <tp:taxon-name-part taxon-name-part-type="species" reg="plumbeum">plumbeum</tp:taxon-name-part></tp:taxon-name></italic> closely resembles <italic><tp:taxon-name><tp:taxon-name-part taxon-name-part-type="genus" reg="Lophodermium">L.</tp:taxon-name-part> <tp:taxon-name-part taxon-name-part-type="species" reg="yuexiense">yuexiense</tp:taxon-name-part></tp:taxon-name></italic>; however, <italic><tp:taxon-name><tp:taxon-name-part taxon-name-part-type="genus" reg="Lophodermium">L.</tp:taxon-name-part> <tp:taxon-name-part taxon-name-part-type="species" reg="yuexiense">yuexiense</tp:taxon-name-part></tp:taxon-name></italic> exhibits non-spiral tips of paraphyses and septate ascospores. The sequence similarity of ITS rDNA between <italic><tp:taxon-name><tp:taxon-name-part taxon-name-part-type="genus" reg="Lophodermium">L.</tp:taxon-name-part> <tp:taxon-name-part taxon-name-part-type="species" reg="yuexiense">yuexiense</tp:taxon-name-part></tp:taxon-name></italic> and <italic><tp:taxon-name><tp:taxon-name-part taxon-name-part-type="genus" reg="Lophodermium">L.</tp:taxon-name-part> <tp:taxon-name-part taxon-name-part-type="species" reg="plumbeum">plumbeum</tp:taxon-name-part></tp:taxon-name></italic> is 84%, indicating that <italic><tp:taxon-name><tp:taxon-name-part taxon-name-part-type="genus" reg="Lophodermium">L.</tp:taxon-name-part> <tp:taxon-name-part taxon-name-part-type="species" reg="plumbeum">plumbeum</tp:taxon-name-part></tp:taxon-name></italic> is a distinct species.</p></tp:treatment-sec><ref-list><ref id="B28"><mixed-citation xmlns:xlink="http://www.w3.org/1999/xlink" xlink:type="simple">Lantz H, Johnston PR, Park D et al. (2011) Molecular phylogeny reveals a core clade of <italic><tp:taxon-name><tp:taxon-name-part taxon-name-part-type="order">Rhytismatales</tp:taxon-name-part></tp:taxon-name></italic>. Mycologia 103: 57–74. <ext-link xlink:href="10.3852/10-060" ext-link-type="doi" xlink:type="simple">https://doi.org/10.3852/10-060</ext-link></mixed-citation></ref></ref-list></tp:taxon-treatment>
