# Supplementary material for: Ten new species of Lophodermium (Rhytismatales, Rhytismataceae) on pine needles in China
Source: IMA Fungus. 2026 Jan 20;17:e175730. doi: 10.3897/imafungus.17.175730 (PMC12848512; doi:10.3897/imafungus.17.175730)
Supplement: Supplementary material 4 — Alignment file [file imafungus-17-e175730-s004.fasta]

>40189_Lophodermium_nitens_SA23221_P_strobiformis_M
GAACCTGCGGAAGGATCATTAAAGAATACATGGCCTTCGGGTCCTATTCTCACCCTTTGTCTACCAAATCTTGTTGCCTTGGCGCATTGCGCCAAAGGAATCAAACCCTTGAATCTCTGCTGTCTGAGTACTATATAATAGTTAAAACTTTCAACAACGGATCTCTTGGTTCTGGCATCGATGAAGAACGCAGCGAAATGCGATAAGTAATGTGAATTGCAGAATTCAGTGAATCATCGAATCTTTGAACGCACATTGCGCCTCCTGGTATTCCGGGAGGCATGCCTGTTCGAGCGTCATTACAACCCTCAAGCTCTGCTTGGTATTGGGCTCGCCTTCTGGCCTGCCTCAAAATCAGTGGCGGCACAGTCCGATCCTCAAGCGCAGTAACACACGACGCTTGCCGGTGAAGGTT---GCTGCTCCAGAAACCCCCCAAACTAAAGGTTGACCTCGGATCAGGTAGGGATACCCGCTGAACTTAAGCATATC----------------------------------------------------------------------------------------------------------------------------------------------------------------------------------------------------------------------------------------------------------------------------------------------------------------------------------------------------------------------------------------------------------------------------------------------------------------------------------------------------------------------------------------------------------------------------------------------------------------------------------------------------------------------------------------------------------------------------------------------------------------------------------------------------------------------------------------------------------------------------------------------------------------------------------------------------------------------------------------------------------------------------------------------------------------------------------------------------------------------------------------------------------------------------------------------------------------------------------------------------------------------------------------------------------------------------------------------------------------------------------------------------------------------------------------------------------------------------------------------------------------------------------------------------------------------------------------------------------------------------------------------
>10017_Coccomyces_mucronatus_HOU_1497
tgacctgcggaaggatcattaaagaattcg-ggctttcgggccccattctcaacccatgtatgcctaacttcgttgctttggcgggcctcgccagaggaccaaaactcttgaatcactgctgtctgagtatgatttaatcgttaaaactttcaacaacggatctcttggttccagcatcgatgaagaacgcagcgaaatgcgataagtaatgtgaattgcagaattcagtgaatcatcgaatctttgaacgcacattgcgccctctggtattccggggggcatgcctgttcgagcgtcattacaaccctcacgcccagcgtggtattggactcgccc--cggcctgtctcaaaatcagtggcggcttcgtagaacccctaagctcagtaatac--gcggcttctggtgctctgcgc--ggcctgccagccacccccaccatacaaggttgacctcggatcaggtagggatacccgctgaacttaagcatatcGGGATTGCCTCAGTAACGGCGAGTGAAGCGGCAATAGCTCAAATTTGAAAGCTGGCTCA-----CGCCCGCATTGTAATTTGTAGAGGATGCTTCGGGTGCGGTGCCGGTCTAAGTTCTTTGGAACAGGACGTCATAGAGGGTGAGAATCCCGTATGTGACTGGTGGCCTGCGTCTATGTGAAGCTCCTTCGACGAGTCGAGTTGTTTGGGAATGCAGCTCCAAATGGGTGGTGTACTTCATCTAAAGCTAAATATTGGCTGGAGACCGATAGCGCACAAGTAGAGTGATCGAAAGATGAAAAGCACTTTGGAAAGAGAGTTAAACAGTACGTGAAATTGTTGAAAGGGAAGCGCTTGCAATCAGACTTGCGCTGCGTCGATCAACCTGGGTTTTCCCTGGTGCACTCGGCGCAGCTCAGGCCAGCATCAGTTTCGGCGGTTGGATAAAGGCTTGGAGAACGTGGGTTGCTTCGGCGACTGTTATAGCTCCAGGTGCAATGCAGCCAGCTGGGACTGAGGACCGCGCTTCGGCTAGGATGCTGGCGTAATGGTTGTAAGCGACCCGTCTTGAAACACGGACCAAGGAGTCTAACATTTGTGCGAGTGTTTGGGTGTTAAACCCATACGCGTAATGAAAGTGAACGGAGGTGAGAACCCTTAAGGGTGCATCATCGACCGATCCTGATGTCTTCGGATGGATTTGAGTAAGAGCATAACTGTTGGGACCCGAAAGATGGTGAACTATGCCTGAATAGGGTGAAGCCAGAGGAAACTCTGGTGGAGGCTCGCAGCGGTTCTGACGTGCAAATCGATCGTCAAATTTGGGTATAGGGGCGAAAGACTAATCGAACCATATGTATAGTCCTCAAATGAGGCTACTTATCTT--GGAGGTATTAAAAAAACCATTATACTGACTTATTTGGCTAAAGTTCTAGATAAAAGACTGATAATGACAATTTTTTATCTAAGTGTCTTGACCAAATTACGTGCCAGCCGTCGCGGTAATACGTAGAAGACTAGTGTTGTTCATCTTTAATAGGTTTAAAGGGTACCTAGACGGCATTATTAACCAATAACAGGGAAATATTTTTGCTAGAGTTTTATATGAGAAGGGGAGAATTTGTAGTGTAGAGATGAAATGCTGTCATACTGTGAGGACTGGTAATGGCGAAAGCGACCTTTTATCTAAAAACTGACGTTGAGGGACGAAGGCTTGGGAAGTGAATAGGATTAGATACCCTAGTAGTCCTAGCAGTAAATACTGAATGCCATAGACTAGATATTTTTGGTTTATAAATGAAAGTGTAAGCATTCCACCTCATGAGTAATGTGGCAACGCTGGAACTGAAATCATTAGACCGTTTCTGAGAACAGTAGTGAAGTATGTTATTTAATTCGATGACCCACGAAAAACCTTACCACAACTTGAATG----TGCACGGTGATACAAGCGTTGCACGGTTGTCTTTAGCTAATGTCGTGAGATTATGGTTAGATCCATTAAATTAGCGTAAACCCTGGTTTTATTTTTAATATATCTTGATAAAGCAGTTCATCACCACAACGACTAAGTGATAA
>12105_Coccomyces_huangshanensis_R86c
gaacctgcggaaggatcattaaagaattcg-ggtctccgggccccattctcaacccatgtatgcctaactttgttgctttggcggattccgccggaggaccaaaactcttgaatcactgctgtctgagtatgatttaatcgttaaaactttcaacaacggatctcttggttccagcatcgatgaagaacgcagcgaaatgcgataagtaatgtgaattgcagaattcagtgaatcatcgaatctttgaacgcacattgcgccctctggtattccggggggcatgcctgttcgagcgtcattacacctctcacgcctagcgtggtattggactcgccc--cggcttgtcttaaaatcagtggcggcttcgtagaacccctaagctcagtaaaaca-gcagcttgtggtgctctgcgc--agcttgccagccacccccaccatacaaggttgacctcggatcaggtagggatacccgctgaacttaagcatatc----------------------------------------------------------------------------------------------------------------------------------------------------------------------------------------------------------------------------------------------------------------------------------------------------------------------------------------------------------------------------------------------------------------------------------------------------------------------------------------------------------------------------------------------------------------------------------------------------------------------------------------------------------------------------------------------------------------------------------------------------------------------------------------------------------------------------------------------------------------------------------------------------------------------------------------------------------------------------------------------------------------------------------------------------------------------------------------------------------------------------------------------------------------------------------------------------------------------------------------------------------------------------------------------------------------------------------------------------------------------------------------------------------------------------------------------------------------------------------------------------------------------------------------------------------------------------------------------------------------------------------------------
>12106_Coccomyces_multangularis_W9
gaacctgcggaaggatcattaaagaattag-ggctttcgggccccattctaaccccttgtatgtttgtccgcgttgctttggcgggtcccgtcagaggaccaaaactcttgaatcactgctgtctgagtatgatttaatcgttaaaactttcaacaacggatctcttggttccagcatcgatgaagaacgcagcgaaatgcgataagtaatgtgaattgcagaattcagtgaatcatcgaatctttgaacgcacattgcgctccctggtattccggggagcatgcctgttcgagcgtcattacaaccctcacgcctagcgtggtattggactcgccc--gggcctgtctcaaaatcagtggcggtctcgtagaacccctaagcctagtaattat-gcggcttctggtgctctcggt--ggcctgccagcaacccccatcatacaaggttgacctcggatcaagtagggatacccgctgaacttaagcatatc----------------------------------------------------------------------------------------------------------------------------------------------------------------------------------------------------------------------------------------------------------------------------------------------------------------------------------------------------------------------------------------------------------------------------------------------------------------------------------------------------------------------------------------------------------------------------------------------------------------------------------------------------------------------------------------------------------------------------------------------------------------------------------------------------------------------------------------------------------------------------------------------------------------------------------------------------------------------------------------------------------------------------------------------------------------------------------------------------------------------------------------------------------------------------------------------------------------------------------------------------------------------------------------------------------------------------------------------------------------------------------------------------------------------------------------------------------------------------------------------------------------------------------------------------------------------------------------------------------------------------------------------
>12100_Bivallum_zelandicum_PDD_112248
gaacctgcggaaggatcattaaagaattcg-ggctttcgggcctcattctcaccctatgtctacctaacttcgttgccttgccgggccccggcgaaggacctaaactcttgaattattgctgtctgagtaagattaaatcgttaaaactttcaacaacggatctcttggttccagcatcgatgaagaacgcagcgaaatgcgataagtaatgtgaattgcagaattcagtgaatcatcgaatctttgaacgcacattgcgccctctggtattccggggggcatgcctgttcgagcgtcattacaaccctcacgctctgcgtggtattggactcgccc--gggcctgtctcaaaatcagtggcggttctgtagcacccctaagcctagtaaagc--gcggcttctggtgtgttgcgg--cgcctgccagccacccccatcatacaaggttgacctcgaatcaggtagggatacccgctgaacttaagcatatc----------------------------------------------------------------------------------------------------------------------------------------------------------------------------------------------------------------------------------------------------------------------------------------------------------------------------------------------------------------------------------------------------------------------------------------------------------------------------------------------------------------------------------------------------------------------------------------------------------------------------------------------------------------------------------------------------------------------------------------------------------------------------------------------------------------------------------------------------------------------------------------------------------------------------------------------------------------------------------------------------------------------------------------------------------------------------------------------------------------------------------------------------------------------------------------------------------------------------------------------------------------------------------------------------------------------------------------------------------------------------------------------------------------------------------------------------------------------------------------------------------------------------------------------------------------------------------------------------------------------------------------------
>40032_Coccomyces_fanjingshanensis_HOU_1493
gaacctgcggaaggatcattaaagaattcg-ggcctccgggccccattctcaacccttgtatacctaactctgttgctttggcggctgccgtcagaggacccaaattcttgaattattgccgtctgagtatgattaaatcgttaaaactttcaacaacggatctcttggttccagcatcgatgaagaacgcagcgaaatgcgataagtaatgtgaattgcagaattcagtgaatcatcgaatctttgaacgcacattgcgccctccggtattccggggggcatgcctgttcgagcgtcattacaaccctcacgcctcgcgtggtattggactcgcct--cggcctgtctcaaattcagtggcggtctcgcagaacccctaagcccagtaaacacagcggcttttggtgtgctgcgc--ggcctgccagccacccccaccatcacaggttgacctcgaatcaggtagggatacccgctgaacttaagcatatcGGGATTGCCTCAGTAACGGCGAGTGAAGCGGCAAGAGCTCAAATTTGAAAGCTGGCGCA-----AGCCCGCATTGTAATTTGTAGAGGATGCTTCGGGTGCGGTGCCGGTCTAAGTTCTTTGGAACAGGACGTCATAGAGGGTGAGAATCCCGTATGTGACTGGTGGCCTGCGCCTATGTGAAGCTCCTTCGACGAGTCGAGTTGTTTGGGAATGCAGCTCTAAATGGGTGGTGTACTTCATCTAAAGCTAAATATTGGCTGGAGACCGATAGCGCACAAGTAGAGTGATCGAAAGATGAAAAGCACTTTGGAAAGAGAGTTAAACAGTACGTGAAATTGTTGAAAGGGAAGCGCTTGCAATCAGACTTGCGCTGCGTCGATCAACCTGGGTTCTCCCTGGTGCACTCGGCGCAGCTCAGGCCAGCATCAGTTTCGGCGGTTGGATAAAGGCTTGGAGAACGTGAGTTGCTTCGGCGACTGTTATAGCTCCAGGTGCAATGCAGCCAGCTGGGACTGAGGACCGCGCTTCGGCTAGGATGCTGGCGTAATGGTTGTAAGCGACCCGTCTTGAAACACGGACCAAGGAGTCTAACATTTGTGCGAGTGTTTGGGTGTTAAACCCATGCGCGTAATGAAAGTGAACGGAGGTGAGAACCCTTAAGGGTGCATCATCGACCGATCCTGATGTCTTCGGATGGATTTGAGTAAGAGCATAACTGTTGGGACCCGAAAGATGGTGAACTATGCCTGAATAGGGTGAAGCCAGAGGAAACTCTGGTGGAGGCTCGCAGCGGTTCTGACGTGCAAATCGATCGTCAAATTTGGGTATAGGGGCGAAAGACTAATCGAACCAT--------------------------------------------------------------------------------------------------------------------------------------------------------------------------------------------------------------------------------------GATGATC-------------------------------------------------------------------------------------------------------------------------------------------GATTAGATACCCTAGTAGTCCTTGCTGTAAATGATGAATGTCATAGACTAGATATTTTTGGTTTATAAATGAAAGTGTAAGCATTCCACCTCATGAGTAATGTGGCAACGCAGGAACTGAAATCATTAGACCGTTTCTGAGAACAGTAGTGAAGTATGTTATTTAATTCGATGACCCACGTAAAACCTTACCACAACTTGAATG--TC--GCGGTTGATACACGCGTTGCACGGTTGTCTTTAGCTAATGTCGTGAGATTTTGGTTAGCTCCATAAAATTAGCGTAAACCCCGGTTCTATTTAAAAATTATTGTGATAGAGCAGTTCATCACTATATTGAATACATAAAGA
>40000_Coccomyces_fodingshanensis_HOU_1521
gaacctgcggaaggatcattaaagaattc--gggcttcggcccctttctaaaccccatgtatgtttgtctctgttgctttgccaggccctgggaaaggacctaaactcttgaatgattgctgtctgagtatgattaaatcgttaaaactttcaacaacggatctcttggttccagcatcgatgaagaacgcagcgaaatgcgataagtaatgtgaattgcagaattcagtgaatcatcgaatctttgaacgcacattgcgccctctggtattccggggggcatgcctgttcgagcgtcattacaaccctcacgcctagcgtggtattggactcgcct--tggcctgtctcaaagtcagtggcggtcccttagaacccctaagcctagtaattcacgcggcttctggtgcgctgagt--ggcttgtcaataacccccaccatttaaggttgacctcggatcaggtagggatacccgctgaacttaagcatatcGGGATTGCCTCAGTAACGGCGAGTGAAGCGGCAATAGCTCAAATTTGAAAGCTGGCTCA-----CGCCCGCATTGTAATTTGTAGAGGATGCTTTGGATGCGGTGCCGGTCTAAGTTCTTTGGAACAGGACGTCATAGAGGGTGAGAATCCCGTATGTGACTGGTGGCCTGCGTCTATGTGAAGCTCCTTCGACGAGTCGAGTTGTTTGGGAATGCAGCTCTAAATGGGTGGTGTACTTCATCTAAAGCTAAATATTGGCTGGAGACCGATAGCGCACAAGTAGAGTGATCGAAAGATGAAAAGCACTTTGGAAAGAGAGTTAAATAGTACGTGAAATTGTTGAAAGGGAAGCGCTTGCAATCAGACTTGCGCTGCGTCGATCAACCTGGGTTCTCCCTGGTGCACTCGGCGCAGCTCAGGCCAGCATCAGTTTCGGCGGTTGGATAAAGGCCTGGAGAACGTGAGTTGCTTCGGCGACTGTTATAGCTCCAGGTGCAATGCAGCCAGCTGGGACTGAGGACCGCGCTTCGGCTAGGATGCTGGCGTAATGGTTGTAAGCGACCCGTCTTGAAACACGGACCAAGGAGTCTAACATTTGTGCGAGTGTTTGGGTGTTAAACCCATACGCGTAATGAAAGTGAACGGAGGTGAGAACCCTTAAGGGTGCATCATCGACCGATCCTGATGTCTTCGGATGGATTTGAGTAAGAGCATAACTGTTGGGACCCGAAAGATGGTGAACTATGCCTGAATAGGGTGAAGCCAGAGGAAACTCTGGTGGAGGCTCGCAGCGGTTCTGACGTGCAAATCGATCGTCAAATTTGGGTATAGGGGCGAAAGACTAATCGAACCATATGTATAGTCCTCTTGTAGGGCTAGTTATCTTTGGGGAGTTGTTGTGTAGAGATAATACCAACTACGTTGGATAAAATTCTAGATAAAAGACTGATAATGACAATTTTTTATCTAAGTGTCTTGACCAAATTACGTGCCAGCAGTCGCGGTAATACGTAGAAGACTAGTGTTATTCATCTTTAATAGGTTTAAAGGGTACCTAGACGGCACTATTAACCCT--ACGGGGCAATG-TTTTGCTAGAGTTTTATATGAGAAGGGGAGAATTTGTAGAGTAGAGTTAAAATGCTGTCATACTATGAGGACTGGTAATGGCGAAAGCGACCTTTTATCTAAAAACTGACGTTGAGGGACGAAGGCACGGATAGCGAATAGGATTAGATACCCTAGTAGCCCTTGCAGTAAATGATGAATGTCATAGACTAGATATTTTTGGTTTATAAATGAAAGTGTAAGCATTCCACCTCATGAGTAATGTGGCAACGCAGGAACTGAAATCATTAGACCGTTTCTGAGAACAGTAGTGAAGTATGTTATTTAATTCGATGACCCACGAAAAACCTTACCACAACTTGAATG--AT--ATCGGTGATACAAGCGTTGCACGGTTGTCTTTAGCTAATGTCGTGAGATTTTGGTTAGTTCCATAAAATTAGCGTAAACCCCGGCTTTATTTTAAAATTATTGTGATAGAGCAGTTCATCACTATATTGAATATATGATAA
>40034_Coccomyces_sinensis_Cj01
--------------------------------------------------------------gtttaacctcgttgccttgccaggtcctggcgaaggacctaaactcttgaatcattgctgtctgagtatgattaaatcattaaaactttcaacaacggatctcttggttccagcatcgatgaagaacgcagcgaaatgcgataagtaatgtgaattgcagaattcagtgaatcatcgaatctttgaacgcacattgcgccctctggtattccggagggcatgcctgttcgagcgtcattacaaccctcacgcctcgcgtggtattggactcgccc--gggcctgtctcaaaatcagtggcggtctcgtagaacccctaagcctagtaaatcacgcggcttctggtgttgtgc----ggcctgccaaccccccccatcatacaaggttgacctcggatcaaggtaggatacccg---------------------------------------------------------------------------------------------------------------------------------------------------------------------------------------------------------------------------------------------------------------------------------------------------------------------------------------------------------------------------------------------------------------------------------------------------------------------------------------------------------------------------------------------------------------------------------------------------------------------------------------------------------------------------------------------------------------------------------------------------------------------------------------------------------------------------------------------------------------------------------------------------------------------------------------------------------------------------------------------------------------------------------------------------------------------------------------------------------------------------------------------------------------------------------------------------------------------------------------------------------------------------------------------------------------------------------------------------------------------------------------------------------------------------------------------------------------------------------------------------------------------------------------------------------------------------------------------------------------------------------------------------------------
>12102_Coccomyces_clavatus_PDD_112233
gaacctgcggaaggatcattaaagaataccaggcctcgcggccctattctcattccttgtatgcctaactttgttgctttggcaggccctgccagaggcccaaaactcttgaatcattgccgtctgagtactatataatagttaaaactttcaacaacggatctcttggttccagcatcgatgaagaacgcagcgaaatgcgataagtaatgtgaattgcagaattcagtgaatcatcgaatctttgaacgcacattgcgccctctggtattccggagggcatgcctgttcgagcgtcattacaaccctcacgcccagcgtggtattggactcgccg--cggcctgtctcaaaatcagtggcggcttcgttagacccctaagcgtagtaatac--gccgcttctggtgtctgtcgc--ggcctgccagccacccccaccatacaaggttgacctcggatcaggtagggatacccgctgaacttaagcatatc----------------------------------------------------------------------------------------------------------------------------------------------------------------------------------------------------------------------------------------------------------------------------------------------------------------------------------------------------------------------------------------------------------------------------------------------------------------------------------------------------------------------------------------------------------------------------------------------------------------------------------------------------------------------------------------------------------------------------------------------------------------------------------------------------------------------------------------------------------------------------------------------------------------------------------------------------------------------------------------------------------------------------------------------------------------------------------------------------------------------------------------------------------------------------------------------------------------------------------------------------------------------------------------------------------------------------------------------------------------------------------------------------------------------------------------------------------------------------------------------------------------------------------------------------------------------------------------------------------------------------------------------
>40010_Coccomyces_pycnophyllocladi_ICMP_17376
gaacctgcggaaggatcattaaagaatacaaggcctcgcggccctattctcatcccttgtatgcctaactttgttgctttggcaggccctgccagaggcccgaaactcttgaatcattgccgtctgagtactatataatagttaaaactttcaacaacggatctcttggttccagcatcgatgaagaacgcagcgaaatgcgataagtaatgtgaattgcagaattcagtgaatcatcgaatctttgaacgcacattgcgccctctggtattccggagggcatgcctgttcgagcgtcattacaaccctcacgccccgcgtggtattggactcgcct--cggcctgtctcaaaatcagtggcggcttcgttagacccctaagcgtagtaataca-cccgcttctggcgtctgtcgc--ggcctgccagccacccccaccatacaaggttgacctcggatcaggtagggatacccgctgaacttaagcatatcGGGATTGCCTCAGTAACGGCGAGTGAAGCGGCAATAGCTCAAATTTGAAAGCTGGCTCA-----CGCCCGCGTTGTAATTTGTAGAGGATGCTTCGGGTGCGGTGCCGGTCTAAGTTCTTTGGAACAAGACGTCATAGAGGGTGAGAATCCCGTATGTGACTGGTTGCCTGCGCCTATGTGAAGCTCCTTCGACGAGTCGAGTTGTTTGGGAATGCAGCTCTAAATGGGTGGTGTACTTCATCTAAAGCTAAATATTGGCTGGAGACCGATAGCGCACAAGTAGAGTGATCGAAAGATGAAAAGCACTTTGGAAAGAGAGTTAAACAGTACGTGAAATTGTTGAAAGGGAAGCGCTTGCAATCAGACTTGCGCTGCGTCGATCAACCTGGGTTTTCCCTGGTGCACTCGGCGCAGCTCAGGCCAGCATCAATTTTGGCGGCTGGATAAAGGCCTGGAGAACGTGAGTTGCTTCGGCGACTGTTATAGCTTCAGGTGCAATGCAGCCAGCTGGGATTGAGGACCGCGCTTCGGCTAGGATGCTGGCGTAATGGTTGTAAGCGACCCGTCTTGAAACACGGACCAAGGAGTCTAACATTTTTGCGAGTGTTTGGGTGTTAAACCCATACGCGTAATGAAAGTGAACGGAGGTGAGAACCCTTAAGGGTGCATCATCGACCGATCCTGATGTCTTCGGATGGATTTGAGTAAGAGCAAAACTGTTGGGACCCGAAAGATGGTGAACTATGCCTGAATAGGGTGAAGCCAGAGGAAACTCTGGTGGAGGCTCGCAGCGGTTCTGACGTGCAAATCGATCGTCAAATTTGGGTATAGGGGCGAAAGACTAATCGAACCAT-------------------------------------------------------------------------------------------------------------------------------------------------------------------------------------------------------------------------------------------------------------------------------------------------------------------------------------------------------------------------------------------------------------------------------------------------------------------------------------------------------------------------------------------------------------------------------------------------------------------------------------------------------------------------------------------------------------------------------------------------------
>12170_Therrya_eucalypti__PRJ_AU09_82
gaacctgcggaaggatcattaaagaatacaaggcctcgcggccctattctcaccttttgtataccgaactttgttgctttggcaggccctgccagaggaccgaaactcttgaatcactgcagtccgagtactatacaatagttaaaactttcaacaacggatctcttggttccagcatcgatgaagaacgcagcgaaatgcgataagtaatgtgaattgcagaattcagtgaatcatcgaatctttgaacgcacattgcgccctctggtattccggagggcatgcctgttcgagcgtcattacaaccctcacgctccgcgtggtattggactcgccc--cggcctgtctcaaaagcagtggcggcttcgttggacccctaagcgtagtaatcacggtcgcttccggtgtctgtcc---ggcctgccagccacccccaccatacaaggttgacctc-----------------------------------------------------------------------------------------------------------------------------------------------------------------------------------------------------------------------------------------------------------------------------------------------------------------------------------------------------------------------------------------------------------------------------------------------------------------------------------------------------------------------------------------------------------------------------------------------------------------------------------------------------------------------------------------------------------------------------------------------------------------------------------------------------------------------------------------------------------------------------------------------------------------------------------------------------------------------------------------------------------------------------------------------------------------------------------------------------------------------------------------------------------------------------------------------------------------------------------------------------------------------------------------------------------------------------------------------------------------------------------------------------------------------------------------------------------------------------------------------------------------------------------------------------------------------------------------------------------------------------------------------------------------------------------
>12160_Lophodermium_rectangulare_PDD_112235
gaacctgcggaaggatcattaaagaataacaggcttccgggccctattctcaccctttgtatcacgaacttcgttgctttgccgggccccggcgaagaacccaaactcttgaattattgccgtctgagtactatataatagttaaaactttcaacaacggatctcttggttccagcatcgatgaagaacgcagcgaaatgcgataagtaatgtgaattgcagaattcagtgaatcatcgaatctttgaacgcacattgcgccctctggtattccggggggcatgcctgttcgagcgtcattacaaccctcacgcctagcgtggtattggactcgcct--gggcttgtctcaaagtcagtggcggcttcgtctgacccctaagcgtagtaatactcgtcgcttttggtgtttggcgc--agcctgccag-cacccccaccatacaaggttgacctcggatcaggtagggatacccgctgaacttaagcatatc----------------------------------------------------------------------------------------------------------------------------------------------------------------------------------------------------------------------------------------------------------------------------------------------------------------------------------------------------------------------------------------------------------------------------------------------------------------------------------------------------------------------------------------------------------------------------------------------------------------------------------------------------------------------------------------------------------------------------------------------------------------------------------------------------------------------------------------------------------------------------------------------------------------------------------------------------------------------------------------------------------------------------------------------------------------------------------------------------------------------------------------------------------------------------------------------------------------------------------------------------------------------------------------------------------------------------------------------------------------------------------------------------------------------------------------------------------------------------------------------------------------------------------------------------------------------------------------------------------------------------------------------
>10049_Coccomyces_australis_HOU_656
gaacctgcggaaggatcattaaagaatcggtgaccctgcggtcccattctcaccctttgtataccaaacttagttgctttggctggcccggccagaggaatcaaacccttgaatctttgctgtctgagtactatataatagttaaaactttcaacaacggatctcttggttctggcatcgatgaagaacgcagcgaaatgcgataagtaatgtgaattgcagaattcagtgaatcatcgaatctttgaacgcacattgcgccctctggtattccggggggcatgcctgttcgagcgtcattacaaccctcaagctcagcttggtattgggctcgccc-tgggcctgcctcaaaatcagtggcggctccgtccagtc-tcaagcgcagtaatactcgtcgcttgttaggcttggtcggcggcctgctaacaacccccaatttacaaggt-gacctcggatca-gtaggatccccca--------------------------TGAGTAACGGCGAGTGAAGCGGCAACAGCTCAAATTTGAAAGCTGGTACTTTTAGTGCCCGCGTTGTAATTTGTAGAGGATGTTTCGGGTGCGGTGCCGGTCTAAGTTCTTTGGAACAAGACGTCATAGAGGGTGAGAATCCCGTATGTGACTGGTTGCCTGTGCCCATGTGAAACTCCTTCGACGAGTCGAGTAGTTTGGGAATGCTGCTCAAAATGGGAGGTGTATTTCTTCTAAAGCTAAATATTGGCCAGAGACCGATAGCGCACAAGTAGAGTGATCGAAAGATGAAAAGCACTTTGGAAAGAGAGTTAAACAGTACGTGAAATTGTTGAAAGGGAAGCGCTTGCAATCAGACTTGCGCGGCGTCGATCAGCCTGGGTTCTCCCTGGTGTACTCGGCGTCGCTCAGGCCAGCATCAGTTTCGACGGTGGGATAAAGGCTTAGGGAACGTGGGTTGCTTCGGTGACCGTTATAGCCCTAGGTGCAATGCCGCCTGTCGGGACTGAGGACCGCGCTTCGGCTAGGATGCTGGCGTAATGGTTGTAAGCGACCCGTCTTGAAACACGGACCAAGGAGTCTAACATCTATGCGAGTGTTTGGGTGTCAAACCCATACGCGTAATGAAAGTGAACGGAGGTGAGAACCCTTAAGGGTGCATCATCGACCGATCCTGATGTCTTCGGATGGATTTGAGTAAGAGCATAGCTGTTGGGACCCGAAAGATGGTGAACTATGCCTGAATAGGGTGAAGCCAGGGGAAACCCTGGTGGAGGCTCGCAGAGGTTCTGACGTGCAAATCGATCTTCAAATTTTGGTATAGGGGCGAAAGACTAATCGAACCATATGTATAGTCCTCTTATGAGGCTAGTTGTGTTTTGAAGGTTATAAAATAAACATAACACCAACTACGTTGGATAAAATTCTAGATAGAATACTGATTATGACTATTTTCTATCTATATGTCTTGACCAAATTACGTGCCAGCAGTCGCGGTAATACGTAGAAGACTAGTGTTATTCATATTTAATAGGTTTAAAGGGTACCTAGACGGTATTATTAACCCAAAACAGGGAAATATTTTTACTAGAGTTTTATATAAGAA-GGGAGAATTTAGGGAGTAGAGATGAAATTCTTTGATACTCTGAGGACTGGTAAAGGCGAAAGCACCCTCCTATGTAATAACTGACGTTAAGGGACGAAGGCTTGGGGAGCGAACAGGATTAGATACCCTAGTAGTCCATGCAGATAATTATGAATGCCATAGACTAGATATATTTAGTTTATAAATGAAAGTGTAAGCATTCCACCTCAAGAGTACTGTGGCAACGCTGGAACTGAAATCATTAGACCGTTTCTGAGAACAGTAGTGAAGTATGTTATATAATTCGATAGTCCTCGTAAAACCTTACCACAACTTGAATGG-----TAGGATGTTACAAGTGTTGCACGGTTGTCTTCAGCTAATGTCGTGAGATTTTGGTTAGTTCCATAAAATTAGCGTAAACCCCGGTTTTATTTTTTAATTATTATGATAAAGCGTTTCGTCACTATAT-TGA-ATATAATGA
>11965_Coccomyces_yunnanensis_HOU_1603A
tgacctgcgga--ggtcattaaagaatcggtgatctcacggtcccattctcaccctttgcataccaaacttagttgctttggctggcccggccagaggaatcaaacccttgaatctttgctgtctgagtactatataatagttaaaactttcaacaacggatctcttggttctggcatcgatgaagaacgcagcgaaatgcgataagtaatgtgaattgcagaattcagtgaatcatcgaatctttgaacgcacattgcgccctctggtattccggggggcatgcctgtccgagcgtcatcacaaccctcaagctcagcttggtattgggctcgccc-tgggcctgtctcaaaatcagtggcggctccgtccggtc-tcaagcgcagtaatactcgtcgcttgttaggtttgggcggcagcttgctaacaacccccactttacaaggtagacctcggatcaggtagggatacccgctgaacttaagcatatc---------------------------------------------------------------------------------------------------------------------------------------------------------------------------------------------------------------------------------------------------------------------------------------------------------------------------------------------------------------------------------------------------------------------------------------------------------------------------------------------------------------------------------------------------------------------------------------------------------------------------------------------------------------------------------------------------------------------------------------------------------------------------------------------------------------------------------------------------------------------------------------ATGTATAGTCCTCTTATGAGGCTAGTTGTGTTTTGAAGGTTATAAAATAAACATAACACCAACTACGTTGGATAAAATTCTAGATAGAATACTGATTATGACTATTTTCTATCTATATGTCTTGACCAAATTACGTGCCAGCAGTCGCGGTAATACGTAGAAGACTAGTGTTATTCATATTTAATAGGTTTAAAGGGTACCTAGACGGTATTATTAACCCAAAACAGGGAAATATTTTTACTAGAGTTTTATATAAAAA-GGGAGAATTTAGGGAGTAGAGATGAAATTCTTTGATACTCTGAGGACTGGTAAAGGCGAAAGCACCCTCCTATGTAATAACTGACGTTAAGGGACGAAGGCTTGGGGAGCGAACAGGATTAGATACCCTAGTAGTCCATGCAGATAATTATGAATGCCATAGACTAGATATATTTAGTTTATAAATGAAAGTGTAAGCATTCCACCTCAAGAGTACTGTGGCAACGCTGGAACTGAAATCAAAAAACCGTTTCTGAGAACAGTAGTGAAGTATGTTATTTAAT----------------------------------------------------------------------------------------------CG----------------------------------------------------------------------------------------
>30036_Coccomyces_laojunshanensis_HOU_2074
gaacctgcggaaggatcattaaagaatcggtggtcttacggccccattctcaccctttgcataccaaactcagttgctttggcctggccggccagaggaatcaaacccttgaatctttgctgtctgagtactatctaatagttaaaactttcaacaacggatctcttggttctggcatcgatgaagaacgcagcgaaatgcgataagtaatgtgaattgcagaattcagtgaatcatcgaatctttgaacgcacattgcgccctctggtattccggggggcatgcctgttcgagcgtcattacaaccctcaagctcagcttggtattgggctcgccc-tgggcccgcctcaaaatcagtggcggctccgtccggtc-tcaagcgcagtaatgctcgtcgcttgttaggcttgggcggcggcctgctaacaacccccactttacaaggttgacctcggatcaggtagggatacccgctgaacttaagcatatc---------------------------------------------------------------------------------------------------------------------------------------------------------------------------------------------------------------------------------------------------------------------------------------------------------------------------------------------------------------------------------------------------------------------------------------------------------------------------------------------------------------------------------------------------------------------------------------------------------------------------------------------------------------------------------------------------------------------------------------------------------------------------------------------------------------------------------------------------------------------------------------ATGTATAGTCCTCTTATGAGGCTAGTTGTGTTTTGAAGGTTATAAAATAAACATAACACCAACTACGTTGGATAAAATTCTAGATAGAATACTGATTATGACTATTTTCTATCTATATGTCTTGACCAAATTACGTGCCAGCAGTCGCGGTAATACGTAGAAGACTAGTGTTATTCATATTTAATAGGTTTAAAGGGTACCTAGACGGTATTATTAACCCAAAACAGGGAAATATTTTTACTAGAGTTTTATATAAGAA-GGGAGAATTTAGGGAGTAGAGATGAAATTCTTTGATACTCTGAGGACTGGTAAAGGCGAAAGCACCCTCCTATGTAATAACTGACGTTAAGGGACGAAGGCTTGGGGAGCGAACAGGATTAGATACCCTAGTAGTCCATGCAGATAATTATGAATGCCATAGACTAGATATATTTAGTTTATAAATGAAAGTGTAAGCATTCCACCTCAAGAGTACTGTGGCAACGCTGGAACTGAAATCATTAGACCGTTTCTGAGAACAGTAGTGAAGTATGTTATATAATTCGATAGTCCTCGTAAAACCTTACCACAACTTGAATGGA----TAGGATGTTACAAGTGTTGCACGGTTGTCTTCAGCTAATGTCGTGAGATTTTGGTTAGTTCCATAAAATTAGCGTAAACCCCGGTTTTATTTTTTAATTATTATGATAAAGCAGTTCGTCACTATAT-TGATATATGATAA
>12133_Lophodermium_gamundiae_ICMP_16802
gaacctgcggaaggatcattacagaatcggtgacctcgcggtcccattctcaccctttgtataccaaactccgttgctttggctggccccgccagaggagtcaaacccgtgaatttttgctgtctgagtactatataatagttaaaactttcaacaacggatctcttggttctggcatcgatgaagaacgcagcgaaatgcgataagtaatgtgaattgcagaattcagtgaatcatcgaatctttgaacgcacattgcgccctctggtattccggggggcatgcctgttcgagcgtcattacaaccctcaagctcggcttggtattgggctggccc-tgggcctgcctggaaatcagtggcggctccgtccggtc-tcaagcgcagtaacactcgtcgcttgttaggcttggtcggcagcctgccaacaacccccactttacaaggttgacctcggatcaggtagggatacccgctgaacttaagcatatc----------------------------------------------------------------------------------------------------------------------------------------------------------------------------------------------------------------------------------------------------------------------------------------------------------------------------------------------------------------------------------------------------------------------------------------------------------------------------------------------------------------------------------------------------------------------------------------------------------------------------------------------------------------------------------------------------------------------------------------------------------------------------------------------------------------------------------------------------------------------------------------------------------------------------------------------------------------------------------------------------------------------------------------------------------------------------------------------------------------------------------------------------------------------------------------------------------------------------------------------------------------------------------------------------------------------------------------------------------------------------------------------------------------------------------------------------------------------------------------------------------------------------------------------------------------------------------------------------------------------------------------------
>40013_Hypoderma_aliforme_ICMP_17379
gaacctgcggaaggatcattaaagaatcggaggccctaagaccccattctcaccctttgtctaccgaactcagttgctttgcctggcccgggcaggggacctaaactcttgaatctttgctgtctgagtactatataatagttaaaactttcaacaacggatctcttggttctggcatcgatgaagaacgcagcgaaatgcgataagtaatgtgaattgcagaattcagtgaatcatcgaatctttgaacgcacattgcgctccctggtattccggggagcatgcctgttcgagcgtcattacaaccctcaagctcggcttggtattgggctcgccc-cgggcctgcctcaaagtcagtggcggctacgtccggtc-tcaagcgcagtaatactcgtagcttgttgg-cccgggcggcagcctgccagcagcccccactttacaaggttgacctcggatcaggtagggatacccgctgaacttaagcatatcGGGATTGCCTCAGTAACGGCGAGTGAAGCGGCAACAGCTCAAATTTGAAAGCTGGCTCCTTCGGGGCCCGCGTTGTAATTTGTAGAGGATGTTTCGGGCGTGGCGCCGGTCTAAGTTCTTTGGAACAAGACGTCATAGAGGGTGAGAATCCCGTATGTGACTGGTGGCCTACGTCCATGTGAAACTCCTTCGACGAGTCGAGTTGTTTGGGAATGCAGCTCAAAATGGGAGGTGTATTTCTTCTAAAGCTAAATATTGGCCAGAGACCGATAGCGCACAAGTAGAGTGATCGAAAGATGAAAAGCACTTTGGAAAGAGAGTTAAACAGTACGTGAAATTGTTGAAAGGGAAGCGCTTGCAATCAGACTTGCACGGCGTCGATCAGCCTGGGTTCTCCCTGGTGTACTCGGCGCCGTTCAGGCCAGCATCAGTTTCGGCGGTGGGATAAAGGCTCGGGGAATGTGAGTTGCTTCGGCGACTGTTATAGCCCCGGGTGCAATGCCGCCTGCCGGGACTGAGGACCGCGCTTCGGCTAGGATGCTGGCGTAATGGTTGTAAGCGACCCGTCTTGAAACACGGACCAAGGAGTCTAACATTTATGCGAGTGTTTGGGTGTCAAACCCATACGCGTAATGAAAGTGAACGGAGGTGAGAACCCTTAAGGGTGCATCATCGACCGATCCTGATGTCTTCGGATGGATTTGAGTAAGAGCATAACTGTTGGGACCCGAAAGATAGTGAACTATGCCTGAATAGGGTGAAGCCAGGGGAAACCCTGGTGGAGGCTCGCAGAGGTTCTGACGTGCAAATCGATCTTCAAATTTGGGTATAGGGGCGAAAGACTAATCGAACTAT-------------------------------------------------------------------------------------------------------------------------------------------------------------------------------------------------------------------------------------------------------------------------------------------------------------------------------------------------------------------------------------------------------------------------------------------------------------------------------------------------------------------------------------------------------------------------------------------------------------------------------------------------------------------------------------------------------------------------------------------------------
>19001_Labrivalidus_jianchuanense_1815A
gaacctgcggaaggatcattaaagaatcggtggccctgcggtcccattctcaccctttgtgtactaaactttgttgctttggccggcctggccagaggactttcaaccctgaattactgctgtctgagtactatataatagttaaaactttcaacaacggatctcttggttctggcatcgatgaagaacgcagcgaaatgcgataagtaatgtgaattgcagaattcagtgaatcatcgaatctttgaacgcacattgcgccccctggcattccggggggcatgcctgttcgagcgtcattacaaccctcaagcctggcttggtgttgggctcgctcgtaagcttgcctcaaaatcagtggcggctccgtccagtc-tcaagcgcagtaatactcgccgcttgttaggctcggccggcggcctgctagcaacccccactttacaaggttgacctcggatcaggtagggatacccgctgaacttaagcatatcGGGATTGCCTCAGTAACGGCGAGTGAAGCGGCAACAGCTCAAATTTGAAAGCTGGCGTCTTGGGCGCCCGCGTTGTAATTTGCAGAGGATGCTTCGGGCGTGGCCCCGGTCTAAGTTCTTTGGAACAGGACGTCATAGAGGGTGAGAATCCCGTATGTGACTGGTGGCCTGCGCCCATGTGAAGCTCCTTCGACGAGTCGAGTTGTTTGGGAATGCAGCTCAAAATGGGAGGTGTATTTCTTCTAAAGCTAAATAtTGGCCAGAGACCGATAGCGCACAAGTAGAGTGATCGAAAGATGAAAAGCACTTTGGAAAGAGAGTTAAACAGTACGTGAAATTGTTGAAAGGGAAGCGCTTGCAATCAGACTTGCGCGGCGTCGATCAGCCTGGGTTCTCCCTGGTGCACTCGGCGCCGCTCAGGCCAGCATCAGTTCCGGCGGTGGGATAAAGGCCTAGGGAACGTGGGTCGCCTCGGCGACCGTTATAGCCCTGGGTGCAATGCCGCCTGCTGGGACTGAGGACCGCGCTTCGGCTAGGATGCTGGCGTAATGGTTGTAAGCGACCCGTCTTGAAACACGGACCAAGGAGTCTAACATCTATGCGAGTGTTTGGGTGTCAAACCCATGCGCGTAATGAAAGTGAACGGAGGTGAGAGCCCTTAAGGGCGCATCATCGACCGATCCTGATGTCTTCGGATGGATTTGAGTAAGAGCATAGCTGCTGGGACCCGAAAGATGGTGAACTATACTTGAATAGGGTGAAGCCAGGGGAAACCCTGGTGGAGGCTCGCAGCGGTCCTGACGTGCAAATCGGTCGTCAAATTTGAGTATAGGGGCGAAAGACTAATCGAACCAT-------------------------------------------------------------------------------------------------------------------------------------------------------------------------------------------------------------------------------------------------------------------------------------------------------------------------------------------------------------------------------------------------------------------------------------------------------------------------------------------------------------------------------------------------------------------------------------------------------------------------------------------------------------------------------------------------------------------------------------------------------
>19415_Labrivalidus_cunninghamiae_2173A
gaacctgcggaaggatcattacagaattggcggccctgcggtcccattctacccctttgcataccgaacttagttgctttggctggcctggccagaggacttaaacccttgaatttatgccgtctgagtgttatttaacagttaaaactttcaacaacggatctcttggttctggcatcgatgaagaacgcagcgaaatgcgataagtaatgtgaattgcagaattcagtgaatcatcgaatctttgaacgcacattgcaccccctggcattccggggggtatgcctgttcgagcgtcattacaaccctcaagcctggcttggtgttgggctcgctcgcaagcttgcctcaaaatcagtggcggccccgaccagtc-tcaagcgcagtaatactcgccgcttgttgggcttggccggcggcctgctagcaacccccacctcacaaggttgacctcggatca-gtagggatacccgctgaacttaagcatatcGGGATTGCCCCAGTAACGGCGAGTGAAGCGGCAACAGCTCAAATTTGAAAGCTGGCGTCTTGGGCGCCCGCGTTGTAATTTGCAGAGGATGCTTCGGGCGCGGCTCCGGTCTAAGTTCTTTGGAACAGGACGTCATAGAGGGTGAGAATCCCGTATGTGACTGGTGGCCTGCGCCTATGTGAAGCTCCTTCGACGAGTCGAGTTGTTTGGGAATGCAGCTCTAAATGGGAGGTGTATTTCTTCTAAAGCTAAATATTGGCCAGAGACCGATAGCGCACAAGTAGAGTGATCGAAAGATGAAAAGCACTTTGGAAAGAGAGTTAAaCAGTACGTGAAATTGTTGAAAGGGAAGCGCTTGCAATCAGACTTGCGCGGCGTCGATCAGCCTGGGTTCTCCCTGGTGCACTCGGCGCCGTTCAGGCCAGCATCAGTTCTGGCGGTGGGATAAAGGCCTAGGGAACGTGGGTCGCCTCGGCGACCGTTATAGCCCTGGGCGCAATGCCGCCTGCCGGGACTGAGGACCGCGCTTCGGCTAGGATGCTGGCGTAATGGTTGTAAGCGACCCGTCTTGAAACACGGACCAAGGAGTGGAACATTTGTGCGAGTGTTTGGGCGTCAAACCCATACGCGTAATGAAAGTGAACGGAGGTGAGAACCCTTAAGGGTGCATCATCGACCGATCCTGATGTCTTCGGATGGATTTGAGTAAGAGCATTAACGTTCCGACCCGAAAGACGTGGAACTATACTTGAATAGGgTGAAGCCAGGGGAAACCCTGGTGGAGGCTCGCAGCGGTCCTGACGTGCAAATCGGTCGTCAAATTTGAGTATAGGGGCGAAAGACTAATCGAACCATATGTATAGTCCTCTTATGAGGCTAGTTGTGTTTTGTAAATTATAAAATAAACATAACACCAACTACGTTGGATAAAGTTCTAGATAGAATACTGATTATGACTATTTTCTATCTACATGTCTTGACCAAATTACGTGCCAGCAGTCGCGGTAATACGTAGAAGACTAGTGTTATTCATTTTTAATAGGTTTAAAGGGTACCTAGACGGTATTATTAACCCAAAACAGGGAAATTTTTTTACTAGAGTTTAATATAAGAA-GGGATTATTTAGGGAGTAGAGATGAAATTCTTTGATACTCTGAAGACTGGTAATGGCGAAAGCATCCTTCTATGTAATAACTGACGTTAAGGGACGAAGGCTTGGGGAGCGAATAGGATTAGATACCCTAGTAGTCCATGCAGATAATTATGAGTGCCATAGACTAGATATATTTAGTTTATAAATGAAAGTGTAAGCATTCCACCTCAAGAGTACTGTGGCAACGCTGGAACTGAAATCATTAGACCGTTTCTGAGAACAGTAGTGAAGTATGTTATATAATTCGATAGTCCTCGTAAAACCTTACCACAACTTGAATGGTGCTAAAGGATGTTACAAGTGTTGCACGGTTGTCTTCAGCTAATGTCGTGAGATTTTGGTTAGTTCCATAAAATTAGCGTAAACCCCGGTTTTATTTTTTAATTATTATGATAAAGCAGCAGTTCGTCACACTTGATGTTTGATAA
>12122_Lophodermium_actinothyrium_losa139
---------------------aagaatcggtggccctgcggccccattctcaccctttgcgtaccaaatacagttgctttggccggcccggccagaggacctaaacccttgaatcattgctgtctgagtactatacaatagttaaaactttcaacaacggatctcttggttctggcatcgatgaagaacgcagcgaaatgcgataagtaatgtgaattgcagaattcagtgaatcatcgaatctttgaacgcacattgcgccccctggtattccggggggcatgcctgttcgagcgtcattacaaccctcaagctccgcttggtgttgggctcgccc-ggggcctgcctcaaagtcagtggcggccccgtccggtc-tcaagcgcagtaatgctcgtcgcttgtcaggcccgggcggcggttggccagcaacccccattttacaagg-------------------------------------------------------------------------------------------------------------------------------------------------------------------------------------------------------------------------------------------------------------------------------------------------------------------------------------------------------------------------------------------------------------------------------------------------------------------------------------------------------------------------------------------------------------------------------------------------------------------------------------------------------------------------------------------------------------------------------------------------------------------------------------------------------------------------------------------------------------------------------------------------------------------------------------------------------------------------------------------------------------------------------------------------------------------------------------------------------------------------------------------------------------------------------------------------------------------------------------------------------------------------------------------------------------------------------------------------------------------------------------------------------------------------------------------------------------------------------------------------------------------------------------------------------------------------------------------------------------------------------------------------------------------------------------------
>11855_Rhodohypoderma_rhododendri_HOU_1840A
gaacctgcggaaggatcattaaagaatcggtggccctgcggtcccattctcaccctttgtataccgaaatctgttgcttcggctggcccggccagaggatctaaacccttgaatctctgctgtctgagcactatataatagttaaaactttcaacaacggatctcttggttctggcatcgatgaagaacgcagcgaaatgcgataagtaatgtgaattgcagaattcagtgaatcatcgaatctttgaacgcacattgcgccctctggtattccggggggcatgcctgttcgagcgtcattacaaccctcaagcctggcttggtgttgggctcgccc-tgggcttgcctcaaaagcagtggcggtgtcgtccgatc-tcaagcgcagtaatgctcgtcgcttgttgg-tccgggcgtcggcctgctgacaacccccactttacattgttgacctcggatca-gtagggatacccgctgaacttaagcatatc--ATTGGCCTCAGTAACGGCGAGTGAAGCGGCAACAGCTCAAATTTGAAAGCTGGCTCTTTCAGGGTCCGCGTTGTAATTTGTAGAGGATGCTTCGGGTGCGGCGCTGGTCTAAGTTCTTTGGAACAAGACGTCATAGAGGGTGAGAATCCCGTATGTGACTGGTTGCCTGTGCCTATGTGAAGCTCCTTCGACGAGTCGAGTTGTTTGGGAATGCAGCTCTAAATGGGTGGTGTACTTCATCTAAAGCTAAATATTGGGTCTAGACCGATAGCGCACAAGTAGAGTGATCGAAAGATGAAAAGCACTTTGGAAAGAGAGTTAAACAGTACGTGAAATTGTTGAAAGGGAAGCGCTTGCAATCAGACTTGCACTGCGTCGATCAACCTGGGTTCTCCCTGGTGCACTCGGCGCAGTTCAGGCCAACATCAGTTTTGGCGGTTGGATAAAGGCCTAGGGAATGTGGGTTGCTTCGGCGACCGTTATAGCCCTAGGTGCAATGCAGCCTGCCGGGACTGAGGACCGCGCTTCGGCTAGGATGTTGGCGTAATGGTTGCAAGCGACCCGTCTTGAAACACGGACCAAGGAGTCTAACATTTATGCAAGTGTTTGGGTGTCAAACCCATACGCGTAATGAAAGTGAACGGAGGTGAGAACCCTTAAGGGTGCATCATCGACCGATCCTGATGTCTTCGGATGGATTTGAGTAAGAGCATAACTGCTGGGACCCGAAAGATGGTGAACTATACCTGAATAGGGTGAAGCCAGAGGAAACTCTGGTGGAGGCTCGCAGCGGTTCTGACGTGCAAATCGATCGTCAAATTTGGGTATAGGGGCGAAAGACTAATCGAACCATATGTGTAGTCCTCTTATGAGGCTAGTTGTGTTTTGAAGGTTATAAAATAAACATAACACCAACTACGTTGGATAAAATTATAGATAGAATACTGATTATGACTATTTTCTATCTAAATGTCTTGACCAAATTACGTGCCAGCTGTCGCGGTAATACGTAGAAGACTAGTGTTATTCATCTTTAATAGGTTTAAAGGGTACCTAGACGGTATTATTAGCACAAAAAAGGAGAATATTTTTACTAGAGTTTGATGTAAGAA-GGGAGAATTCAGGGAGTAGAGATAAAATTCTTTAATACTCTGACGACTGGTAATGGCGAAGGCACCCTCCTATGTAATAACTGACGTTAAGGGACGAAGGCCTGGGGAGCAAAGAGGATTAGATACCCTAGTAGTCCAGGCAGATAATTATGAATGCCATAGACTAGATATATTTAGTTTATAAATGAAAGTGTAAGCATTCCACCTCAAGAGTACTGTGGCAACGCTGGAACTGAAATCATTAGACCGTTTCTGAGAACAGTAGTGAAGTATGTTATATAATTCGATAGTCCTCGTAAAACCTTACCACAACTTGAATGGA----TAGGATGTTACAAGTGTTGCACGGTTGTCTTCAGCTAATGTCGTGAGATTTTGGTTAGTTCCATAAAATTAGCGTAAACCCCGGTTTTATTTTTTAATTATTATAATAAAGCAGTTCGTCAATATAT-CGATATATGATAA
>10118_Pseudographis_elatina_GJO_0090016
gaacctgcggaaggatcattatagaatcggtggccttgtggccctgatttcaccctttgtataccacgccaagttgcttcggcaggacctgccgaacgctgaaaacccttgaatctttgctgtccgagtattatacaatagttaaaactttcaacaacggatctcttggttctggcatcgatgaagaacgcagcgaaatgcgataagtaatgcgaattgcagaattcagtgagtcatcgaatctttgaacgcacattgcgccctctggcattccggagggcatgcctgttcgagcgtcattacaaccctcaagctctgcttgatgctgggctcgccc-tgggcctgcctcaaaatcagtggcggctccgtccggtc-tcaagcgcagtaatgctcgtcgcttgtcaggcttggtcggcggcctgccagcagcccccatctcacaaggttgacctcggatca-------------------------------GGGATTGCCTTAGTAACGGCGAGTGAAGCGGCAACAGCTCAAATTTGAAAGCTGGTTCCTTCGGGGCCCGCGTTGTAATTTGTAGAGGATGCTTCGGGCGCGGTGCCGGTCTAAGTTCTTTGGAACAAGACGTCATGGAGGGTGAGAATCCCGTATGTGACTGGTTGCCTGTGCCCATGTGTAGCTCCTTCGACGAGTCGAGTTGTTTGGGAATGCAGCTCAAAATGGGAGGTGTATTTCTTCTAAAGCTAAATACTGGCCAGAGACCGATAGCGCACAAGTAGAGTGATCGAAAGATGAAAAGCACTTTGGAAAGAGAGTTAAACAGTACGTGAAATTGTTGAAAGGGAAGCGCTTGCAATCAGACTTGCGCGGCGTCGTTCCGCCGGGGTTCTCTCCGGTGTACTCGGCGCCGCTCAGGCCAGCATCAGTTTCGGCGGTGGGATAAAGGCCTGGGGAACGTGGGTTGCTTCGGCGACCGTTATAGCCCTGGGCGCAATGCCGCCTGCCGGGACTGAGGACCGCGCTTCGGCTAGGATGCTGGCGTAATGGTTGTAAGCGGCCCGTCTTGAAACACGGACCAAGGAGTCTACCATCTATGCGAGTGTTTGGGTGCCAAACCCATGCGCGTAATGAAAGTGAACGGAGGTGAGAACCCTCAAGGGTGCATCATCGACCGATCCTGATGTCTTCGGATGGATTTGAGTAAGAGCATAGCTGTTGGGACCCGAAAGATGGTGAACTATGCCTGAATAGGGTGAAGCCAGGGGAAACCCTGGTGGAGGCTCGCAGAGGTTCTGACGTGCAAATCGATCTTCAAATTTGGGTATAGGGGCGAAAGACTAATCGAACCATATGTATAGTCCTCTTATGAGGCTAGTTATGTTTTGAAGGTTATGAAAGAAACATAACACCAACTACGTTGGATAAAGTTCTAGATAGAATACTGATTATGACTATTTTCTATCTACATGTCTTGACCAAATTACGTGCCAGCAGTCGCGGTAATACGTAGAAGACTAGTGTTATTCATCTTTAATAGGTTTAAAGGGTACCTAGACGGTATTATTAACCCACAACAGGGAAATATTTTTACTAGAGTTTTATATAAGAA-GGGAGTATTTACGGAGTAGAGTTGAAATTCTTTGATACCCTAAGGACTGGTAATGGCGAAAGCATCCTTCTATGTAAAAACTGACGTTAAGGGACGAAGGCTTGGGTAGCGAACAGGATTAGATACCCTAGTAGTCCATGCAGATAATGATGAATGCCATAGACTAGATATTTTTAGTTTATAAATGAAAGTGTAAGCATTCCACCTCAAGAGTACTGTGGCAACGCTGGAACTGAAATCATTAGACCGTTTCTGAGAACAGTAGTGAAGTATGTTATATAATTCGATAGTCCTCGTAAAACCTTACCACAACTTGAATGGC----AGAGATGTTACAAGTGTTGCACGGTTGTCTTCAGCTAATGTCGTGAGATTTTGGTTAGTTCCATAAAATTAGCGTAAACCCCGGTTTTATTTTTTAATTATTATGATAAAGCAGTTCGTCACTATAT-TGATATATGATAA
>10316_Pseudographis_pinicola_FH_NB842
gaacctgcggaaggatcattaaagagtcggtggccctgcggccctgatttcaccctttgtataccacgccaagttgcttcggcaggacttgccgaacgcctaaaacccttgaatctttgctgtctgagtattatataatagttaaaactttcaacaacggatctcttggttctggcatcgatgaagaacgcagcgaaatgcgataagtaatgcgaattgcagaattcagtgagtcatcgaatctttgaacgcacattgcgccccctggcattccggggggcatgcctgttcgagcgtcattacaaccctcaagctccgcttggtgttgggcttgccc-cgggctcgcctcaaaatcagtggcggctccgtccggtc-tcaagcgcagtaatgctcgtcgcttgtcaggcttggttggcggcctgccagcaacccccacctcacaaggttgacctcggatcaggtagggatacccgctgaacttaagcatatcGGGATTGCCTCAGTAACGGCGAGTGAAGCGGCAACAGCTCAAATTTGAAAGCTGGTTCCTTCGGGGCCCGCGTTGTAATTTGTAGAGGATGCTTCGGGCGCGGTGCCGGTCTAAGTTCTTTGGAACAAGACGTCATGGAGGGTGAGAATCCCGTATGTGACTGGTTGCCTGTGCCCATGTGTAGCTCCTTCGACGAGTCGAGTTGTTTGGGAATGCAGCTCAAAATGGGAGGTGTATTTCTTCTAAAGCTAAATATTGGCCAGAGACCGATAGCGCACAAGTAGAGTGATCGAAAGATGAAAAGCACTTTGGAAAGAGAGTTAAACAGTACGTGAAATTGTTGAAAGGGAAGCGCTTGCAATCAGACTTGCGCGGCGTCGTTCCGCCGGGGTTTTCTCCGGTGTACTCGGCGCTGCTCAGGCCAGCATCAGTTTTGGCGGTGGGACAAAGGCCTAGGGAACGTGGGTTGCTTCGGCAACCGTTATAGCCCTGGGCGTAATGCCGCCTGCCGGGACTGAGGACCGCGCTTCGGCTAGGATGCTGGCGTAATGGTTGTAAGCGGCCCGTCTTGAAACACGGACCAAGGAGTCTAACATCTATGCGAGTGTTTGGGTGTCAAACCCATGCGCGTAATGAAAGTGAACGGAGGTGAGAACCCTTAAGGGTGCATCATCGACCGATCCTGATGTCTTCGGATGGATTTGAGTAAGAGCATAGCTGCTGGGACCCGAAAGATGGTGAACTATGCCTGAATAGGGTGAAGCCAGGGGAAACCCTGGTGGAGGCTCGCAGCGGTTCTGACGTGCAAATCGATCGTCAAATTTGGGTATAGGGGCGAAAGACTAATCGAACCAT--------------------------------------GTTATGAAAGAAACATAACACCAACTACGTTGGATAAAATTCTAGATAGAATACTGATTATGACTATTTTCTATCTACATGTCTTGACCAAATTACGTGCCAGCAGTCGCGGTAATACGTAGAAGACTAGTGTTATTCATCTTTAATAGGTTTAAAGGGTACCTAGACGGTATTATTAACCCATAACAGGGAAATATTTTTACTAGAGTTTTATATAAGAA-GGGAGTATTTACGGAGTAGAGTTGAAATTCTTTGATACCCTAAGGACTGGTAATGGCGAAAGCATCCTTCTATGTAAAAACTGACGTTAAGGGACGAAGGCTTGGGTAGCGAACAGGATTAGATACCCTAGTAGTCCATGCAGATAATGATGAATGCCATAGACTAGATATTTTTAGTTTATAAATGAAAGTGTAAGCATTCCACCTCAAGAGTACTGTGGCAACGCTGGAACTGAAATCATTAGACCGTTTCTGAGAACAGTAGTGAAGTATGTTATATAATTCGATAGTCCTCGTAAAACCTTACCACAACTTGAATGGC----AGAGATGTTACAAGTGTTGCACGGTTGTCTTCAGCTAATGTCGTGAGATTTTGGTTAGTTCCATAAAATTAGCGTAAACCCCGGTTTTATTTTTTAATTATTATGATAAAGCAG---------------------------
>12116_Hypoderma_caricis_R_17
gaacctgcggaaggatcattaaagaattgc-ggtcctgcgaccctcttctcaccctttgtataccaaattctgttgctttggctggcccggccagaggaatcaaacccttgaatctttgatgtctgagtactatataatagttaaaactttcaacaacggatctcttggttctggcatcgatgaagaacgcagcgaaatgcgataactaatgtgaattgcaga-ctcagtgaaccatcgaatctttgaacgcacattgcgccctctggtattccggggggcatgcctgttcgagcgtcattacaaccctcaagcctggcttggtgttgggctcgccc-cgggcctgcctcaaaatcagtggcggctccgtccggtc-tcaagcgcagtactactcgtcgcttgttgatcctgggcggcggcctgctaacaacccccaatttacattgttgacctcggatcaggtagggatacccgctgaacttaagcatatc----------------------------------------------------------------------------------------------------------------------------------------------------------------------------------------------------------------------------------------------------------------------------------------------------------------------------------------------------------------------------------------------------------------------------------------------------------------------------------------------------------------------------------------------------------------------------------------------------------------------------------------------------------------------------------------------------------------------------------------------------------------------------------------------------------------------------------------------------------------------------------------------------------------------------------------------------------------------------------------------------------------------------------------------------------------------------------------------------------------------------------------------------------------------------------------------------------------------------------------------------------------------------------------------------------------------------------------------------------------------------------------------------------------------------------------------------------------------------------------------------------------------------------------------------------------------------------------------------------------------------------------------
>12130_Lophodermium_cephalotaxi_T15
gaacctgcggaaggatcattaaagaaatggcggccttgtggccccgttttcaccctgtgcatacgatatctagttgcttcggccagcccggcccgaagacctgaactcttgaatttttgctgtctgagtattatataatagttaaaactttcaacaacggatctcttggttctggcatcgatgaagaacgcagcgaaatgcgataagtaatgtgaattgcagaattcagtgaatcatcgaatctttgaacgcacattgcgccccctggtattccggggggcatgcctgttcgagcgtcattacaaccctcaagctctgcttggtattgggcttgcct-gaggccggcctcaaattcagtggcggttccgtccggtc-tcaagcgcagtaatgctcgtcgcttgctaggcttgggcggcagcttgccatctacccccaatttaaaaggttgacctcggatcaggtagggatacccgctgaacttaa-----------------------------------------------------------------------------------------------------------------------------------------------------------------------------------------------------------------------------------------------------------------------------------------------------------------------------------------------------------------------------------------------------------------------------------------------------------------------------------------------------------------------------------------------------------------------------------------------------------------------------------------------------------------------------------------------------------------------------------------------------------------------------------------------------------------------------------------------------------------------------------------------------------------------------------------------------------------------------------------------------------------------------------------------------------------------------------------------------------------------------------------------------------------------------------------------------------------------------------------------------------------------------------------------------------------------------------------------------------------------------------------------------------------------------------------------------------------------------------------------------------------------------------------------------------------------------------------------------------------------------------------------------
>40133_Lophodermium_agathidis_ICMP14958
---------------------aagaaatggtggccctgtggccccgttttcaccctatgcatacgatattcagttgcttcggccagcccggtcggaagacctaaactcttgaatttttgctgtctgagtactatataatagttaaaactttcaacaacggatctcttggttctggcatcgatgaagaacgcagcgaaatgcgataagtaatgtgaattgcagaattcagtgaatcatcgaatctttgaacgcacattgcgccccctggtattccggggggcatgcctgttcgagcgtcattacaaccctcaagctctgcttggtattgggctcgcccggaggccggcctcaaattcagtggcggttccgtccggtc-tcaagcgcagtaatactcgtcgcttgctaggcttgggcggcagcttgctagttacccccattttacaaag-----------------g------------------------------------------------------------------------------------------------------------------------------------------------------------------------------------------------------------------------------------------------------------------------------------------------------------------------------------------------------------------------------------------------------------------------------------------------------------------------------------------------------------------------------------------------------------------------------------------------------------------------------------------------------------------------------------------------------------------------------------------------------------------------------------------------------------------------------------------------------------------------------------------------------------------ATGTATAGTCCTCTTATGAGGCTAGTGTGTTTTG----------AAATAAACATAACACCAACTACGTTGGATAAAATTCTAGATAGAATACTGATGATGACTATTTTCTATCTATATGTCTTGACCAAATTACGTGCCAGCAGTCGCGGTAATACGTAGAAGACTAGTGTTATTCATCTTTATTAGGTTTAAAGGGTACCTAGACGGTATTATAAACCCCAAATTGGGAAATTTTTTTACTAGAGTTTGATGGAAGAA-AGGAGTGGTTAGGGAGTAGAGATAAAATTCTTTGATACTTTAGCAACTGATAAAAGCAAAAGCGCCTTTCTATGTAATAACTGACGTTAAGGGACGAAGGCTTGGGTAGCGAACAGGATTAGAGACCCTGGTAGTCCATGCAGTAAATGATGAATGCCATAGGCTAGAAAAATTTAGTCTATAAATGAAAGTGGAAGCATTCCACCTCAAGAGTACTGTGGCAACGCTGGAACTGAAATCATTAGACCGTTTCTGAGAACAGTAGTGAAGTATGTTATATAATTCGATAATCCTCGAAAAATCTTACCACAACTTGAATGGTTCAAATGGGTGTTACAAGCGTTGCACGGTTGTCTTCAGCTAATGTCGTGAGATT-TGGTTAGTTCCATTAAATTAGCGAAAACCCTGGCTTTATTTTTTAATTATTATAATAAAGCAGTTCGTCAATATAA-AGATATATGATAA
>10588_Lophodermium_resinosum_DAOMC_251482
gaacctgcggaaggatcattaaagaa----aggccttcgggccctattctcaccctttgtatacctaactttgttgctttggcgg--aacgtcagaggaccgaaacccttgaatctctgctgtctgagtactatataatagttaaaactttcaacaacggatctcttggttctggcatcgatgaagaacgcagcgaaatgcgataagtaatgtgaattgcagaattcagtgaatcatcgaatctttgaacgcacattgcgccctctggtattccggggggcatgcctgttcgagcgtcattacaaccctcaagctctgcttggtattgggctcgcct--gggcttgcctcaaaatcagtggcggcaccgtctgacc-ttaagcgcagtaatactcgtcgcttgtaga-atcagtcgaaggcctgtcagtaacccccaccatattaggttgacctcggatcaggtagggatacccgctgaacttaagcatatcGGGATTGCCTCAGTAACGGCGAGTGAAGCGGCAACAGCTCAAATTTGAAAGCTGGCTCCTTCGGGGCCCGCATTGTAATTTGTAGAGGATGTTTCGGGCGTGGTGCCGGTCTAAGTTCTTTGGAACAAGACGTCATAGAGGGTGAGAATCCCGTATGTGACTGGTTACCTATGCCTATGTGAAACTCCTTCGACGAGTCGAGTTGTTTGGGAATGCAGCTCAAAATGGGAGGTGTATTTCTTCTAAAGCTAAATATTGGCCAGAGACCGATAGCGCACAAGTAGAGTGATCGAAAGATGAAAAGCACTTTGGAAAGAGAGTTAAACAGTACGTGAAATTGTTGAAAGGGAAGCGCTTGCAATCAGACTTGCGCGGCGTCGATCAGCCTCGGTTCTCCGTGGTGCACTCGGCGCCGCTCAGGCCAGCATCAGTTTCGGCGGTAGGATAAAGGTCTAGGGAACGTGGGTCGCCTCGGCGACCGTTATAGCCCTAGATGCAATGCTGCCTGCTGGGACTGAGGACCGCGCTTCGGCTAGGATGCTGGCGTAATGGTTGTAAGCGACCCGTCTTGAAACACGGACCAAGGAGTCTAACATCTATGCGAGTGTTTGGGTGTTAAACCCATACGCGTAATGAAAGTGAACGGAGGTGAGAACCCTTAAGGGTGCATCATCGACCGATCCTGATGTCTTCGGATGGATTTGAGTAAGAGCATAGCTGTTGGGACCCGAAAGATGGTGAACTATGCCTGAATAGGGTGAAGCCAGAGGAAACTCTGGTGGAGGCTCGCAGCGGTTCTGACGTGCAAATCGATCGTCAAATTTGGGTATAGGGGCGAAAGACTAATCGAACCAT-------------------------------------------------------------------------------------------------------------------------------------------------------------------------------------------------------------------------------------------------------------------------------------------------------------------------------------------------------------------------------------------------------------------------------------------------------------------------------------------------------------------------------------------------------------------------------------------------------------------------------------------------------------------------------------------------------------------------------------------------------
>10589_Lophodermium_resinosum_NB_770_1
gaacctgcggaaggatcattaaagaa----aggccttcgggccctattctcaccctttgtatacctaactttgttgctttggcgg--aacgtcagaggaccgaaacccttgaatctctgctgtctgagtactatataatagttaaaactttcaacaacggatctcttggttctggcatcgatgaagaacgcagcgaaatgcgataagtaatgtgaattgcagaattcagtgaatcatcgaatctttgaacgcacattgcgccctctggtattccggggggcatgcctgttcgagcgtcattacaaccctcaagctctgcttggtattgggctcgcct--gggcttgcctcaaaatcagtggcggcaccgtctgacc-ttaagcgcagtaatactcgtcgcttgtaga-atcagtcgaaggcctgtcagtaacccccaccatattaggttgacctcggatcaggtagggatacccgctgaacttaagcatatcGGGATTGCCTCAGTAACGGCGAGTGAAGCGGCAACAGCTCAAATTTGAAAGCTGGCTCCTTCGGGGCCCGCATTGTAATTTGTAGAGGATGTTTCGGGCGTGGTGCCGGTCTAAGTTCTTTGGAACAAGACGTCATAGAGGGTGAGAATCCCGTATGTGACTGGTTACCTATGCCTATGTGAAACTCCTTCGACGAGTCGAGTTGTTTGGGAATGCAGCTCAAAATGGGAGGTGTATTTCTTCTAAAGCTAAATATTGGCCAGAGACCGATAGCGCACAAGTAGAGTGATCGAAAGATGAAAAGCACTTTGGAAAGAGAGTTAAACAGTACGTGAAATTGTTGAAAGGGAAGCGCTTGCAATCAGACTTGCGCGGCGTCGATCAGCCTCGGTTCTCCGTGGTGCACTCGGCGCCGCTCAGGCCAGCATCAGTTTCGGCGGTAGGATAAAGGTCTAGGGAACGTGGGTCGCCTCGGCGACCGTTATAGCCCTAGATGCAATGCTGCCTGCTGGGACTGAGGACCGCGCTTCGGCTAGGATGCTGGCGTAATGGTTGTAAGCGACCCGTCTTGAAACACGGACCAAGGAGTCTAACATCTATGCGAGTGTTTGGGTGTTAAACCCATACGCGTAATGAAAGTGAACGGAGGTGAGAACCCTTAAGGGTGCATCATCGACCGATCCTGATGTCTTCGGATGGATTTGAGTAAGAGCATAGCTGTTGGGACCCGAAAGATGGTGAACTATGCCTGAATAGGGTGAAGCCAGAGGAAACTCTGGTGGAGGCTCGCAGCGGTTCTGACGTGCAAATCGATCGTCAAATTTGGGTATAGGGGCGAAAGACTAATCGAACCAT-------------------------------------------------------------------------------------------------------------------------------------------------------------------------------------------------------------------------------------------------------------------------------------------------------------------------------------------------------------------------------------------------------------------------------------------------------------------------------------------------------------------------------------------------------------------------------------------------------------------------------------------------------------------------------------------------------------------------------------------------------
>12131_Lophodermium_fissuratum_CA2PM1_19_1
tgacctgcgga-ggatcattaaagaata--aggctttcgggccctattctcaccctttgtatacctaactttgttgctttggcgg--aacgtcagaggacctaaacccttgaatctctgctgtctgagtactatataatagttaaaactttcaacaacggatctcttggttctggcatcgatgaagaacgcagcgaaatgcgataagtaatgtgaattgcagaattcagtgaatcatcgaatctttgaacgcacattgcgctccctggcattccggggagcatgcctgttcgagcgtcattacaaccctcaagctctgcttggtattgggctcgcct--gggcctgcctcaaaattagtggcagcatcgtctgacc-ttaagcgcagtaatactcgccgcttgtagg--aatgtcggaggcttgctaaaaacccccaccatattaggttgacctcggatcaggtagggatacccgctgaacttaagcatatc----------------------------------------------------------------------------------------------------------------------------------------------------------------------------------------------------------------------------------------------------------------------------------------------------------------------------------------------------------------------------------------------------------------------------------------------------------------------------------------------------------------------------------------------------------------------------------------------------------------------------------------------------------------------------------------------------------------------------------------------------------------------------------------------------------------------------------------------------------------------------------------------------------------------------------------------------------------------------------------------------------------------------------------------------------------------------------------------------------------------------------------------------------------------------------------------------------------------------------------------------------------------------------------------------------------------------------------------------------------------------------------------------------------------------------------------------------------------------------------------------------------------------------------------------------------------------------------------------------------------------------------------
>12132_Lophodermium_fissuratum_CA2PM1_14_1
gtgactgcgga-ggatcattaaagaata--aggctttcgggccctattctcaccctttgtatacctaactttgttgctttggcgg--aacgtcagaggacctaaacccttgaatctctgctgtctgagtactatataatagttaaaactttcaacaacggatctcttggttctggcatcgatgaagaacgcagcgaaatgcgataagtaatgtgaattgcagaattcagtgaatcatcgaatctttgaacgcacattgcgctccctggcattccggggagcatgcctgttcgagcgtcattacaaccctcaagctctgcttggtattgggctcgcct--gggcctgcctcaaaattagtggcagcatcgtctgacc-ttaagcgcagtaatactcgtcgcttgtagg--aatgtcggaggcttgctaaaaacccccaccatattaggttgacctcggatcaggtagggatacccgctgaacttaagcatatc----------------------------------------------------------------------------------------------------------------------------------------------------------------------------------------------------------------------------------------------------------------------------------------------------------------------------------------------------------------------------------------------------------------------------------------------------------------------------------------------------------------------------------------------------------------------------------------------------------------------------------------------------------------------------------------------------------------------------------------------------------------------------------------------------------------------------------------------------------------------------------------------------------------------------------------------------------------------------------------------------------------------------------------------------------------------------------------------------------------------------------------------------------------------------------------------------------------------------------------------------------------------------------------------------------------------------------------------------------------------------------------------------------------------------------------------------------------------------------------------------------------------------------------------------------------------------------------------------------------------------------------------
>16019_Lophodermium_jingpoense_1099A
-------------------------atcaaggcccttcgggccctattctc-ccctttgtatacttaactttgttgctttggcggtacacgccagaggaccgaaaccctggaatctttgctgtctgagtactatataatagttaaaactttcaacaacggatctcttggttctggcatcgatgaagaacgcagcgaaatgcgataagtaatgtgaattgcagaattcagtgaatcatcgaatctttgaacgcacattgcgctccctggcattccggggagcatgcctgttcgagcgtcattacaaccctcaagctctgcttggtattgggctcgcctccgggcctgcctcaaaatcagtggcggcaccgtctgacc-ttaagcgcagtaatactcgccgcttgtagg-atcgggcggaggcctgctagaaacccccaccatacaaggttgacctcggatcaggtagggatacccgctgaacttaagcatatcGGGATTACCTCAGTAACGGCGAGTGAAGCGGTAAGAGCTCAAATTTGAAAGCTGGCTCCTTCGGGGCCCGCGTTGTAATTTGTAGAGGATGTTTCGGGCGCGGCGCCGGTCTAAGTTCTTTGGAACAAGACGTCATAGAGGGTGAGAATCCCGTATGTGACTGGTTGCCTGTGCCCATGTGAAACTCCTTCGACGAGTCGAGTTGTTTGGGAATGCAGCTCAAAATGGGAGGTGTATTTCTTCTAAAGCTAAATATTGGCCAGAGACCGATAGCGCACAAGTAGAGTGATCGAAAGATGAAAAGCACTTTGGAAAGAGAGTTAAACAGTACGTGAAATTGTTGAAAGGGAAGCGCTTGCAATCAGACTTGCGCGGCGTCGATCAACCTGGCTTCTGCCTGGTGCACTCGGCGCCGCTCAGGCCAGCATCAGTTCCGGCGGTGGGATAAAGGCTTGGGGAACGTAGGTTGCTTCGGTGACTGTTATAGCCCTAGGTGCAATGCCGCCTGCCGGGACTGAGGACCGCGCTTCGGCTAGGATGCTGGCGTAATGGTTGTAAGCGACCCGTCTTGAAACACGGACCAAGGAGTGGAACACTTATGCGAGTGTTTGGGTGTTAAACCCATACGCGTAATGAAAGTGAACGGAGGTGAGAACCCTTAAGGGTGCATCATCGACCGATCCTGATGTCTTCGGATGGATTTGAGTAAGAGCATAATTGTTCCGACCCGAAAGATGGTGAACTATGCCTGAATAGGGTGAAGCCAGAGGAAACTCTGGTGGAGGCTCGCAGCGGTTCTGACGTGCAAATCGATCGTCAAATTTGGGTATAGGGGCGAAAGACTAATCGAACCATATGTATAGTCCTCTTATGAGGCTAGTTAAGTTTTAAAGGTTATGAAAAAAACTTAATACCAACTACGTTGGATAAAGTTCTAGATAGAATACTTATTATGACTATTTTCTATCTACATGTCTTGACCAAATTACGTGCCAGCAGTCGCGGTAATACGTAGAAGACTAGTGTTATTCATCT-TAATTGGTTTAAAGGGTACCTAGACGGTATTACTAACCCACAACAGGGAAATATTTTTACTAGAGTTTTATGTGAGAA-GGAAATACCTGGGGAGTAGAGTTTAAATTTTTTGATACCTTAGGGATTGGTAACGGCGAAAGCAACCTTCTATGTAACAACTGACGTTAAGGGACGAAGGCGTGGGGAGCAAATAGGATTAGAGACCCTAGTAGTCCATGCAGATAATTATGAATGCCATAGGCTAGATATTTTTAGTCTATAAATGAAAGTGTAAGCATTCCACCTCAAGAGTACTGTGGCAACGCTGGAACTGAAATCATTAGACCGTTTCTGAGAACAGTAGTGAAGTATGTTATACAATTCGATAGTCCTCGAAAAACCTTACCACAACTTGAATAATAC--AGAGATGTAACACGTGTTGCACGGTTGTCTTCAGCTGATGTCGTGAGATTTTGGTTAGTTCCATAAAATCAGCGTAAACCCCGGCTTTATTTTTTAATTATTATCATAAAGCAGTTCATCATTATAT-CGAAACATGATAA
>16022_Lophodermium_jingpoense_1100A
-----------------------ggatcaagggtcttcggggcctattctcaccctttgtatacttaactttgttgctttggcggtacacgccagaggaccgaaaccctggaatctttgctgtctgagtactatataatagttaaaactttcaacaacggatctcttggttctggcatcgatgaagaacgcagcgaaatgcgataagtaatgtgaattgcagaattcagtgaatcatcgaatctttgaacgcacattgcgctccctggcattccggggagcatgcctgttcgagcgtcattacaaccctcaagctctgcttggtattgggctcgcctccgggcctgcctcaaaatcagtggcggcaccgtctgacc-ttaagcgcagtaatactcgccgcttgtagg-atcgggcggaggcctgctagaaacccccaccatacaaggttgacctcggatcaggtagggatacccgctgaacttaagcatatcGGGATTACCTCAGTAACGGCGAGTGAAGCGGTAAGAGCTCAAATTTGAAAGCTGGCTCCTTCGGGGCCCGCGTTGTAATTTGTAGAGGATGTTTCGGGCGCGGCGCCGGTCTAAGTTCTTTGGAACAAGACGTCATAGAGGGTGAGAATCCCGTATGTGACTGGTTGCCTGTGCCCATGTGAAACTCCTTCGACGAGTCGAGTTGTTTGGGAATGCAGCTCAAAATGGGAGGTGTATTTCTTCTAAAGCTAAATATTGGCCAGAGACCGATAGCGCACAAGTAGAGTGATCGAAAGATGAAAAGCACTTTGGAAAGAGAGTTAAACAGTACGTGAAATTGTTGAAAGGGAAGCGCTTGCAATCAGACTTGCGCGGCGTCGATCAACCTGGCTTCTGCCTGGTGCACTCGGCGCCGCTCAGGCCAGCATCAGTTCCGGCGGTGGGATAAAGGCTTGGGGAACGTAGGTTGCTTCGGTGACTGTTATAGCCCTAGGTGCAATGCCGCCTGCCGGGACTGAGGACCGCGCTTCGGCTAGGATGCTGGCGTAATGGTTGTAAGCGACCCGTCTTGAAACACGGACCAAGGAGTGGAACACTTATGCGAGTGTTTGGGTGTTAAACCCATACGCGTAATGAAAGTGAACGGAGGTGAGAACCCTTAAGGGTGCATCATCGACCGATCCTGATGTCTTCGGATGGATTTGAGTAAGAGCATAATTGTTCCGACCCGAAAGATGGTGAACTATGCCTGAATAGGGTGAAGCCAGAGGAAACTCTGGTGGAGGCTCGCAGCGGTTCTGACGTGCAAATCGATCGTCAAATTTGGGTATAGGGGCGAAAGACTAATCGAACCATATGTATAGTCCTCTTATGAGGCTAGTTAAGTTTTAAAGGTTATGAAAAAAACTTAATACCAACTACGTTGGATAAAGTTCTAGATAGAATACTTATTATGACTATTTTCTATCTACATGTCTTGACCAAATTACGTGCCAGCAGTCGCGGTAATACGTAGAAGACTAGTGTTATTCATCT-TAATTGGTTTAAAGGGTACCTAGACGGTATTACTAACCCACAACAGGGAAATATTTTTACTAGAGTTTTATGTGAGAA-GGAAATACCTGGGGAGTAGAGTTTAAATTTTTTGATACCTTAGGGATTGGTAACGGCGAAAGCAACCTTCTATGTAACAACTGACGTTAAGGGACGAAGGCGTGGGGAGCAAATAGGATTAGAGACCCTAGTAGTCCATGCAGATAATTATGAATGCCATAGGCTAGATATTTTTAGTCTATAAATGAAAGTGTAAGCATTCCACCTCAAGAGTACTGTGGCAACGCTGGAACTGAAATCATTAGACCGTTTCTGAGAACAGTAGTGAAGTATGTTATACAATTCGATAGTCCTCGAAAAACCTTACCACAACTTGAATAATAC--AGAGATGTAACACGTGTTGCACGGTTGTCTTCAGCTGATGTCGTGAGATTTTGGTTAGTTCCATAAAATCAGCGTAAACCCCGGCTTTATTTTTTAATTATTATCATAAAGCAGTTCATCATTATAT-CGAAACATGATAA
>16086_Lophodermium_calceolatum_486B
gaacctgcggaaggatcattaatgaatacaaggcctccgggtcctattctcaccctttgtatacttaactttgttgctttggcggtacacgccagaggaccgaaacccttgaatttgtgctgtctgagtactatataatagttaaaactttcaacaacggatctcttggttctggcatcgatgaagaacgcagcgaaatgcgataagtaatgtgaattgcagaattcagtgaatcatcgaatctttgaacgcacattgcgctccctggtattccggggagcatgcctgttcgagcgtcattacaaccctcaagctctgcttggtattgggctcgcccccgggcctgcctcaaaatcagtggcggcaccgtctgacc-ttaagcgcagtaatactcgccgcttgtagg-agagggcggaggcctgctagaaacccccaccatacaaggttgacctcggatcacgtagggatacccgctgaacttaagcatatc--------------CGGGCCGAGTGAAGCGGCAAGAGCTCAAATTTGAAAGCTGGCTCCTTCGGGGCCCGCGTTGTAATTTGTAGAGGATGCTTCGGGCGCGGCGCCAATCTAAGTTCTTTGGAACAAGACGTCAGAGAGGGTGAGAATCCCGTATGTGACTGGCTGCCTGTGCCCATGTGAAGCTCCTTCGACGAGTCGAGTTGTTTGGGAATGCAGCTCAAAATGGGAGGTGTATTTCTTCTAAAGCTAAATATTGGCCAGAGACCGATAGCGCACAAGTAGAGTGATCGAAAGATGAAAAGCACTTTGGAAAGAGAGTTAAACAGTACGTGAAATTGTTGAAAGGGAAGCGCTTGCAATCAGACTTGCGCGGCGTCGATCAACCTGGCTTCTGCCTGGTGCACTCGGCGCCGCTCAGGCCAGCATCAGTTCTGGCGGTGGGATAAAGGCCTGGGGAACGTAGGTCGTTTCGGCGACTGTTATAGCCCTGGGTGCCATGCCGCCTGCCGGGACTGAGGACCGCGCTTCGGCTAGGATGCTGGCGTAATGGTTGTAAGCGACCCGTCTTGAAACACGGACCAAGGAGTCGAACACTTATGCGAGTGTTTGGGTGTTAAACCCATACGCGTAATGAAAGTGAACGGAGGTGAGAACCCTTAAGGGTGCATCATCGACCGATCCTGATGTCTTCGGATGGATTTGAGTAAGAGCATAATCGTTCGGACCCGAAAGATGGTGAACTATGCCTGAATAGGGTGAAGCCAGAGGAAACTCTGGTGGAGGCTCGCAGCGGTCCTGACGTGCAAATCGGTCGTCAAATTTGGGTATAGGGGCGAAAGACTAATCGAACCATATGTATAGTCCTCTTATGAGGCTAGTTAAGTTTTAAAGGTTATGAAAGAAACTTAATACCAACTACGTTGGATAAAGTTCTAGATAGAATACTTATTATGACTATTTTCTATCTATATGTCTTGACCAAATTACGTGCCAGCAGTCGCGGTAATACGTAGAAGACTAGTGTTATTCATCT-TAATTGGTTTAAAGGGTACCTAGACGGTATTACTAACCCACAACAGGGAAATATTTTTACTAGAGTTTTATGTGAGAA-GGAAATACCTGGGGAGTAGAGTTAAAATTTTTTGATACCTTAGGGATTGGTAACGGCGAAAGCAACCTTCTATGTAACAACTGACGTTAAGGGACGAAGGCGTGGGGAGCAAATAGGATTAGAGACCCTAGTAGTCCATGCAGATAATTATGAATGCCATAGGCTAGATATTTTTAGTCTATAAATGAAAGTGTAAGCATTCCACCTCAAGAGTACTGTGGCAACGCTGGAACTGAAATCATTAGACCGTTTCTGAGAACAGTAGTGAAGTATGTTATACAATTCGATAGTCCTCGAAAAACCTTACCACAACTTGAATAATAC--AGAGATGTAACACGTGTTGCACGGTTGTCTTCAGCTGATGTCGTGAGATTTTGGTTAGTTCCATAAAATCAGCGTAAACCCCGGCTTTATTTTTTAATTATTATCATAAAGCAGTTCATCATTATAT-CGAAACATGATAA
>19222_Lophodermium_calceolatum_2099
gaacctgcggaaggatcattaatgaatacaaggcctccgggtcctattctcaccctttgtatacttaactttgttgctttggcggtaaacgccagaggaccgaaacccttgaatttgtgctgtctgagtactatataatagttaaaactttcaacaacggatctcttggttctggcatcgatgaagaacgcagcgaaatgcgataagtaatgtgaattgcagaattcagtgaatcatcgaatctttgaacgcacattgcgctccctggtattccggggagcatgcctgttcgagcgtcattacaaccctcaagctctgcttggtattgggctcgcccccgggcctgcctcaaaatcagtggcggcaccgtctgacc-ttaagcgcagtaatactcgccgcttgtagg-agagggcggaggcctgctagaaacccccaccatacaaagttgacctcggatca-gtagggatacccgctgaacttaagcatatcGGGATTGCCTCAGTAACGGCGAGTGAAGCGGCAAGAGCTCAAATTTGAAAGCTGGCTCCTTCGGGGCCCGCGTTGTAATTTGTAGAGGATGCTTCGGGCGCGGCGCCAATCTAAGTTCTTTGGAACAAGACGTCAGAGAGGGTGAGAATCCCGTATGTGACTGGCTGCCTGTGCCCATGTGAAGCTCCTTCGACGAGTCGAGTTGTTTGGGAATGCAGCTCAAAATGGGAGGTGTATTTCTTCTAAAGCTAAATATTGGCCAGAGACCGATAGCGCACAAGTAGAGTGATCGAAAGATGAAAAGCACTTTGGAAAGAGAGTTAAACAGTACGTGAAATTGTTGAAAGGGAAGCGCTTGCAATCAGACTTGCGCGGCGTCGATCAACCTGGCTTCTGCCTGGTGCACTCGGCGCCGCTCAGGCCAGCATCAGTTCTGGCGGTGGGATAAAGGCCTGGGGAACGTAGGTCGTTTCGGCGACTGTTATAGCCCTGGGTGCCATGCCGCCTGCCGGGACTGAGGACCGCGCTTCGGCTAGGATGCTGGCGTAATGGTTGTAAGCGACCCGTCTTGAAACACGGACCAAGGAGTCGAACACTTATGCGAGTGTTTGGGTGTTAAACCCATACGCGTAATGAAAGTGAACGGAGGTGAGAACCCTTAAGGGTGCATCATCGACCGATCCTGATGTCTTCGGATGGATTTGAGTAAGAGCATAATCGTTCGGACCCGAAAGATGGTGAACTATGCCTGAATAGGGTGAAGCCAGAGGAAACTCTGGTGGAGGCTCGCAGCGGTCCTGACGTGCAAATCGGTCGTCAAATTTGGGTATAGGGGCGAAAGACTAATCGAACCAT-------------------------------------------------------------------------------------------------------------------------------------------------------------------------------------------------------------------------------------------------------------------------------------------------------------------------------------------------------------------------------------------------------------------------------------------------------------------------------------------------------------------------------------------------------------------------------------------------------------------------------------------------------------------------------------------------------------------------------------------------------
>19350_Lophodermium_calceolatum_2099_1_1
gaacctgcggaaggatcattaatgaatacaaggcctccgggtcctattctcaccctttgtatacttaactttgttgctttggcggtacacgccagaggaccgaaacccttgaatttgtgctgtctgagtactatataatagttaaaactttcaacaacggatctcttggttctggcatcgatgaagaacgcagcgaaatgcgataagtaatgtgaattgcagaattcagtgaatcatcgaatctttgaacgcacattgcgctccctggtattccggggagcatgcctgttcgagcgtcattacaaccctcaagctctgcttggtattgggctcgcccccgggcctgcctcaaaatcagtggcggcaccgtctgacc-ttaagcgcagtaatactcgccgcttgtag--agagggcggaggcctgctagaaacccccaccatacaaagttgacctcggatcaggt-aggatacccgctgaacttaagcatatc----------------------------------------------------------------------------------------------------------------------------------------------------------------------------------------------------------------------------------------------------------------------------------------------------------------------------------------------------------------------------------------------------------------------------------------------------------------------------------------------------------------------------------------------------------------------------------------------------------------------------------------------------------------------------------------------------------------------------------------------------------------------------------------------------------------------------------------------------------------------------------------------------------------------------------------------------------------------------------------------------------------------------------------------------------------------------------------------------------------------------------------------------------------------------------------------------------------------------------------------------------------------------------------------------------------------------------------------------------------------------------------------------------------------------------------------------------------------------------------------------------------------------------------------------------------------------------------------------------------------------------------------
>19436_Lophodermium_jingpoense_2231
gaacctgcggaaggatcattaatgaatacaaggcgttcgggccctattctcaccctttgtatacttaactttgttgctttggcggtacacgccagaggaccgaaaccctggaatctttgctgtctgagtactatataatagttaaaactttcaacaacggatctcttggttctggcatcgatgaagaacgcagcgaaatgcgataagtaatgtgaattgcagaattcagtgaatcatcgaatctttgaacgcacattgcgctccctggcattccggggagcatgcctgttcgagcgtcattacaaccctcaagctctgcttggtattgggctcgcctccgggcctgcctcaaaatcagtggcggcaccgtctgacc-ttaagcgcagtaatactcgccgcttgtagg-atcgggcggaggcctgctagaaacccccaccatacaaggttgacctcggatca-gtagggatacccgctgaacttaagcatatcGGGATTACCTCAGTAACGGCGAGTGAAGCGGTAAGAGCTCAAATTTGAAAGCTGGCTCCTTCGGGGCCCGCGTTGTAATTTGTAGAGGATGTTTCGGGCGCGGCGCCGGTCTAAGTTCTTTGGAaCAAGACGTCATAGAGGGTGAGAATCCCGTATGTGACTGGTTGCCTGTGCCCATGTGAAACTCCTTCGACGAGTCGAGTTGTTTGGGAATGCAGCTCAAAATGGGAGGTGTATTTCTTCTAAAGCTAAATATTGGCCAGAGACCGATAGCGCACAAGTAGAGTGATCGAAAGATGAAAAGCACTTTGGAAAGAGAGTTAAACAGTACGTGAAATTGTTGAAAGGGAAGCGCTTGCAATCAGACTTGCGCGGCGTCGATCAACCTGGCTTCTGCCTGGTGCACTCGGCGCCGCTCAGGCCAGCATCAGTTCCGGCGGTGGGATAAAGGCTTGGGGAACGTAGGTTGCTTCGGTGACTGTTATAGCCCTAGGTGCAATGCCGCCTGCCGGGACTGAGGACCGCGCTTCGGCTAGGATGCTGGCGTAATGGTTGTAAGCGACCCGTCTTGAAACACGGACCAAGGAGTGGAACACTTATGCGAGTGTTTGGGTGTTAAACCCATACGCGTAATGAAAGTGAACGGAGGTGAGAACCCTTAAGGGTGCATCATCGACCGATCCTGATGTCTTCGGATGGATTTGAGTAAGAGCATAATTGTTCCGACCCGAAAGATGGTGAACTATGCCTGAATAGGGTGAAGCCAGAGGAAACTCTGGTGGAGGCTCGCAGCGGTTCTGACGTGCAAATCGATCGTCAAATTTGGGTATAGGGGCGAAAGACTAATCGAACCAT-------------------------------------------------------------------------------------------------------------------------------------------------------------------------------------------------------------------------------------------------------------------------------------------------------------------------------------------------------------------------------------------------------------------------------------------------------------------------------------------------------------------------------------------------------------------------------------------------------------------------------------------------------------------------------------------------------------------------------------------------------
>19442_Lophodermium_jingpoense_2209
gaacctgcggaaggatcattaatgaatacaaggccttcgggccctattctcaccctttgtatacttaactttgttgctttggcggtacacgccagaggaccgaaaccctggaatctttgctgtctgagtactatataatagttaaaactttcaacaacggatctcttggttctggcatcgatgaagaacgcagcgaaatgcgataagtaatgtgaattgcagaattcagtgaatcatcgaatctttgaacgcacattgcgctccctggcattccggggagcatgcctgttcgagcgtcattacaaccctcaagctctgcttggtattgggctcgcctccgggcctgcctcaaaatcagtggcggcaccgtctgacc-ttaagcgcagtaatactcgccgcttgtagg-atcgggcggaggcctgctagaaacccccaccatacaaggttgacctcggatca-gtagggatacccgctgaacttaagcatatc----------------------------------------------------------------------------------------------------------------------------------------------------------------------------------------------------------------------------------------------------------------------------------------------------------------------------------------------------------------------------------------------------------------------------------------------------------------------------------------------------------------------------------------------------------------------------------------------------------------------------------------------------------------------------------------------------------------------------------------------------------------------------------------------------------------------------------------------------------------------------------------------------------------------------------------------------------------------------------------------------------------------------------------------------------------------------------------------------------------------------------------------------------------------------------------------------------------------------------------------------------------------------------------------------------------------------------------------------------------------------------------------------------------------------------------------------------------------------------------------------------------------------------------------------------------------------------------------------------------------------------------------
>19481_Lophodermium_jingpoense_2231_1_2
gaacctgcggaaggatcattaatgaatacaaggccttcgggccctattctcaccctttgtatacttaactttgttgctttggcggtacacgccagaggaccgaaaccctggaatctttgctgtctgagtactatataatagttaaaactttcaacaacggatctcttggttctggcatcgatgaagaacgcagcgaaatgcgataagtaatgtgaattgcagaattcagtgaatcatcgaatctttgaacgcacattgcgctccctggcattccggggagcatgcctgttcgagcgtcattacaaccctcaagctctgcttggtattgggctcgcctccgggcctgcctcaaaatcagtggcggcaccgtctgacc-ttaagcgcagtaatactcgccgcttgtagg-atcgggcggaggcctgctagaaacccccaccatacaaggttgacctcggatcaggtagggatacccgctgaacttaagcatataGGGATTACCTCAGTAACGGCGAGTGAAGCGGTAAGAGCTCAAATTTGAAAGCTGGCTCcTTCGGGGCCCGCGTTGTAATTTGTAGAGGATGTTTCGGGCGCGGCGCCGGTCTAAGTTCTTTGGAACAAGACGTCATAGAGGGTGAGAATCCCGTATGTGACTGGTTGCCTGTGCCCATGTGAAACTCCTTCGACGAGTCGAGTTGTTTGGGAATGCAGCTCAAAATGGGAGGTGTATTTCTTCTAAAGCTAAATATTGGCCAGAGACCGATAGCGCACAAGTAGAGTGATCGAAAGATGAAAAGCACTTTGGAAAGAGAGTTAAACAGTACGTGAAATTGTTGAAAGGGAAGCGCTTGCAATCAGACTTGCGCGGCGTCGATCAACCTGGCTTCTGCCTGGTGCACTCGGCGCCGCTCAGGCCAGCATCAGTTCCGGCGGTGGGATAAAGGCTTGGGGAACGTAGGTTGCTTCGGTGACTGTTATAGCCCTAGGTGCAATGCCGCCTGCCGGGACTGAGGACCGCGCTTCGGCTAGGATGCTGGCGTAATGGTTGTAAGCGACCCGTCTTGAAACACGGACCAAGGAGTGGAACACTTATGCGAGTGTTTGGGTGTTAAACCCATACGCGTAATGAAAGTGAACGGAGGTGAGAACCCTTAAGGGTGCATCATCGACCGATCCTGATGTCTTCGGATGGATTTGAGTAAGAGCATAATTGTTCCGACCCGAAAGATGGTGAACTATGCCTGAATAGGGTGAAGCCAGAGGAAACTCTGGTGGAGGCTCGCAGCGGTTCTGACGTGCAAATCGATCGTCAAATTTGGGTATAGGGGCGAAAGACTAATCGAACCAT-------------------------------------------------------------------------------------------------------------------------------------------------------------------------------------------------------------------------------------------------------------------------------------------------------------------------------------------------------------------------------------------------------------------------------------------------------------------------------------------------------------------------------------------------------------------------------------------------------------------------------------------------------------------------------------------------------------------------------------------------------
>19422_Lophodermium_plumbeum_2246C
gaacctgcggaaggatcattaaagaataccaggccctccggccccattctcaccctttgtataccgaactttgttgctttggcggtaaacgccagaggaccgaaaccctagaatctctgctgtctgagtactatataatagttaaaactttcaacaacggatctcttggttctggcatcgatgaagaacgcagcgaaatgcgataagtaatgtgaattgcagaattcagtgaatcatcgaatctttgaacgcacattgcgccctctggtattccggagggcatgcctgttcgagcgtcattacaaccctcaagctctgcttggtattgggcttcgccccgggccggcctcaaaattagtggcagcacagtctgacc-ttaagcgcagtaatactcgtcgcttgtagg-cccaggttgcggcttgctaacaacccccaccatacaaggttgacctcggatcaggtagggatacccgctgaacttaagcatatcGGGAtTGCCTCAGTAACGGCGAGTGAAGCGGCaACAGCTCAAATTTGAAAGCTGGCTcCTTCGGGGCCCGCGTTGTAATTTGTAGAGGATGCTtCGGGCGCGGCGCCGGTCTAAGTTCCtTGGAACAGGACGTCATGGAGGGTGAGAATCCCGTATGTGACTGGTTGCCTGTGCCCATGTGAAGCTCCTTCGACGAGTCGAGTTGTTTGGGAATGCAGCTCAAAATGGGAGGTGTATTTCTTCTAAAGCTAAATATTGGCCAGAGACCGATAGCGCACAAGTAGAGTGATCGAAAGATGAAAAGCACTTTGGAAAGAGAGTTAAACAGTACGTGAAATTGTTGAAAGGGAAGCGCTTGCAATCAGACTTGCGCGGCGTCGATCAACCTGGGTTCTCCCTGGTGCACTCGGCGCCGCTCAGGCCAGCATCAGTTTCGGTGGTGGGATAAAGGCCTAGGGAACGTGGGTCGCCTCGGCGACCGTTATAGCCCTAGGTGCAATGCCGCCTACCGGGACTGAGGACCGCGCTTCGGCTAGGATGCTGGCGTAATGGTTGTAAGCGACCCGTCTTGAAACACGGACCAAGGAGTCTAACATCTATGCGAGTGTTTGGGTGTCAAACCCATACGCGTAATGAAAGTGAACGGAGGTGAGAACCCTTAAGGGTGCATCATCGACCGATCCTGATGTCTTCGGATGGATTTGAGTAAGAGCATAGCTGTTGGGACCCGAAAGATGGTGAACTATGCCTGAATAGGGTGAAGCCAGAGGAAACTCTGGTGGAGGCTCGCAGCGGTTCTGACGTGCAAATCGATCGTCAAATTTGGGTATAGGGGCGAAaGACTAATCGATCCCC-------------------------------------------------------------------------------------------------------------------------------------------------------------------------------------------------------------------------------------------------------------------------------------------------------------------------------------------------------------------------------------------------------------------------------------------------------------------------------------------------------------------------------------------------------------------------------------------------------------------------------------------------------------------------------------------------------------------------------------------------------
>19435_Lophodermium_plumbeum_2234
gaacctgcggaaggatcattaaagaataccaggccctccggccccattctcaccctttgtataccgaactttgttgctttggcggtaaacgccagaggaccgaaaccctagaatctctgctgtctgagtactatataatagttaaaactttcaacaacggatctcttggttctggcatcgatgaagaacgcagcgaaatgcgataagtaatgtgaattgcagaattcagtgaatcatcgaatctttgaacgcacattgcgccctctggtattccggagggcatgcctgttcgagcgtcattacaaccctcaagctctgcttggtattgggcttcgccccgggccggcctcaaaattagtggcagcacagtctgacc-ttaagcgcagtaatactcgtcgcttgtagg-cccaggttgcggcttgctaacaacccccaccatacaaggttgacctcggatcaggtagggatacccgctgaacttaagcatatcGGGATTGCCTCAGTAACGGCGAGTGAAGCGGCAACAGCTCAAATTTGAAAGCTGGCTCCTTCGGGGCCCGCGTTGTAATTTGTAGAGGATGCTTCGGGCGCGGCGCCGGTCTAAGTTCCTTGGAACAGGACGTCATGGAGGGTGAGAATCCCGTATGTGACTGGTTGCCTGTGCCCATGTGAAGCTCCTTCGACGAGTCGAGTTGTTTGGGAATGCAGCTCAAAATGGGAGGTGTATTTCTTCTAAAGCTAAATATTGGCCAGAGACCGATAGCGCACAAGTAGAGTGATCGAAAGATGAAAAGCACTTTGGAAAGAGAGTTAAACAGTACGTGAAATTGTTGAAAGGGAAGCGCTTGCAATCAGACTTGCGCGGCGTCGATCAACCTGGGTTCTCCCTGGTGCACTCGGCGCCGCTCAGGCCAGCATCAGTTTCGGTGGTGGGATAAAGGCCTAGGGAACGTGGGTCGCCTCGGCGACCGTTATAGCCCTAGGTGCAATGCCGCCTACTGGGACTGAGGACCGCGCTTCGGCTAGGATGCTGGCGTAATGGTTGTAAGCGACCCGTCTTGAAACACGGACCAAGGAGTCTAACATCTATGCGAGTGTTTGGGTGTCAAACCCATACGCGTAATGAAAGTGAACGGAGGTGAGAACCCTTAAGGGTGCATCATCGACCGATCCTGATGTCTTCGGATGGATTTGAGTAAGAGCATAGCTGTTGGGACCCGAAAGATGGTGAACTATGCCTGAATAGGGTGAAGCCAGAGGAAACTCTGGTGGAGGCTCGCAGCGGTTCTGACGTGCAAATCGATCGTCAAATTTGGGTATAGGGGCGAAAGACTAATCGAACCAT-------------------------------------------------------------------------------------------------------------------------------------------------------------------------------------------------------------------------------------------------------------------------------------------------------------------------------------------------------------------------------------------------------------------------------------------------------------------------------------------------------------------------------------------------------------------------------------------------------------------------------------------------------------------------------------------------------------------------------------------------------
>19464_Lophodermium_plumbeum_2246C_2_1
gaacctgcggaaggatcattaaagaataccaggccctccggccccattctcaccctttgtataccgaactttgttgctttggcggtaaacgccagaggaccgaaaccctagaatctctgctgtctgagtactatataatagttaaaactttcaacaacggatctcttggttctggcatcgatgaagaacgcagcgaaatgcgataagtaatgtgaattgcagaattcagtgaatcatcgaatctttgaacgcacattgcgccctctggtattccggagggcatgcctgttcgagcgtcattacaaccctcaagctctgcttggtattgggcttcgccccgggccggcctcaaaattagtggcagcacagtctgacc-ttaagcgcagtaatactcgtcgcttgtagg-cccaggttgcggcttgctaacaacccccaccatacaaggttgacctcggatcaggtagggatacccgctgaacttaagcatatc----------------------------------------------------------------------------------------------------------------------------------------------------------------------------------------------------------------------------------------------------------------------------------------------------------------------------------------------------------------------------------------------------------------------------------------------------------------------------------------------------------------------------------------------------------------------------------------------------------------------------------------------------------------------------------------------------------------------------------------------------------------------------------------------------------------------------------------------------------------------------------------------------------------------------------------------------------------------------------------------------------------------------------------------------------------------------------------------------------------------------------------------------------------------------------------------------------------------------------------------------------------------------------------------------------------------------------------------------------------------------------------------------------------------------------------------------------------------------------------------------------------------------------------------------------------------------------------------------------------------------------------------
>19485_Lophodermium_plumbeum_2234_2_1
gaacctgcggaaggatcattaaagaataccaggccctccggccccattctcaccctttgtataccgaactttgttgctttggcggtaaacgccagaggaccgaaaccctagaatctctgctgtctgagtactatataatagttaaaactttcaacaacggatctcttggttctggcatcgatgaagaacgcagcgaaatgcgataagtaatgtgaattgcagaattcagtgaatcatcgaatctttgaacgcacattgcgccctctggtattccggagggcatgcctgttcgagcgtcattacaaccctcaagctctgcttggtattgggcttcgccccgggccggcctcaaaattagtggcagcacagtctgacc-ttaagcgcagtaatactcgtcgcttgtagg-cccaggttgcggcttgctaacaacccccaccatacaaggttgacctcggatcaggtagggatacccgctgaacttaagcatatcGGGATTGCCTCAGTAACgGCGAGTGAAGCGGCaACAGCTCAAATTTGAAAGCTGGCTCCTTCGGGGCCCGCGTTGTAATTTGTAGAGGATGCTTCGGGCGCGGCGCCGGTCTAAGTTCCTTGGAACAGGACGTCATGGAGGGTGAGAATCCCGTATGTGACTGGTTGCCTGTGCCCATGTGAAGCTCCTTCGACGAGTCGAGTTGTTTGGGAATGCAGCTCAAAATGGGAGGTGTATTTCTTCTAAAGCTAAATATTGGCCAGAGACCGATAGCGCACAAGTAGAGTGATCGAAAGATGAAAAGCACTTTGGAAAGAGAGTTAAACAGTACGTGAAATTGTTGAAAGGGAAGCGCTTGCAATCAGACTTGCGCGGCGTCGATCAGCCTGGGTTCTCCCTGGTGCACTCGGCGCCGCTCAGGCCAGCATCAGTTTCGGTGGTGGGATAAAGGCCTAGGGAACGTGGGTCGCCTCGGCGACCGTTATAGCCCTAGGTGCAATGCCGCCTACTGGGACTGAGGACCGCGCTTCGGCTAGGATGCTGGCGTAATGGTTGTAAGCGACCCGTCTTGAAACACGGACCAAGGAGTCTAACATCTATGCGAGTGTTTGGGTGTCAAACCCATACGCGTAATGAAAGTGAACGGAGGTGAGAACCCTTAAGGGTGCATCATCGACCGATCCTGATGTCTTCGGATGGATTTGAGTAAGAGCATAGCTGTTGGGACCCGAAAGATGGTGAACTATGCCTGAATAGGGTGAAGCCAGAGGAAACTCTGGTGGAGGCTCGCAGCGGTTCTGACGTGCAAATCGATCGTCAAATTTGGGTATAGGGGCGAAaGACTAaTCGAACCCT-------------------------------------------------------------------------------------------------------------------------------------------------------------------------------------------------------------------------------------------------------------------------------------------------------------------------------------------------------------------------------------------------------------------------------------------------------------------------------------------------------------------------------------------------------------------------------------------------------------------------------------------------------------------------------------------------------------------------------------------------------
>16015_Lophodermium_pini_hwangshanensis_1092A
gaacctgcggaaggatcattaaagaataccgggctctcgggccctattctcaccctttgtatacctaactttgttgctttggcgg--aacgccagaggacctaaacccttgaatctctgctgtctgagtactatataatagttaaaactttcaacaacggatctcttggttctggcatcgatgaagaacgcagcgaaatgcgataagtaatgtgaattgcagaattcagtgaatcatcgaatctttgaacgcacattgcaccccctggtattccggggggtatgcctgttcgagcgtcattacaaccctcaagctctgcttggtattgggctcgcccccgggcttgcctcaaagtcagtggcggtactgtccgacctttaagcgtagtaatactcgccgcttatca--gctgggcagcgtcccgtcaagaacccccatcatacaaggttgacctcggatcaggtagggatacccgctgaacttaagcatacaGGGATTGCCTCAGTAACGGCGAGTGAAGCGGCAACAGCTCAAATTTGAAAGCTGGCTCCTTCGGGGCCCGCGTTGTAATTTGTAGAGGATGATTCGGGTGCGGTGCCAGTCTAAGTTCTTTGGAACAAGACGTCATGGAGGGTGAGAATCCCGTATGTGACTGGTCGCCTGTGCCCATGTGAATCTCCTTCGACGAGTCGAGTAGTTTGGGAATGCTGCTCAAAATGGGAGGTGTATTTCTTCTAAAGCTAAATATTGGCCAGAGACCGATAGCGCACAAGTAGAGTGATCGAAAGATGAAAAGCACTTTGGAAAGAGAGTTAAACAGTACGTGAAATTGTTGAAAGGGAAGCGCTTGCAATCAGACTTGCGCGGCGTCAATCAGCCTGGCTTCTGTCAGGTGCACTTGGCGCCGCTCAGGCCAGCATCAGTTTCGGCGGTAGGATAAAGGCCCAGGGAATGTAGGTCGTCTCGGCGACTGTTATAGCTCTGGGTGCAATGCTGCCTGCTGGGACTGAGGACCGCGCTTCGGCTAGGATGCTGGCGTAATGGTTGTAAGCGACCCGTCTTGAAACACGGACCAAGGAGTTGAAGAATTATGCGAGTGTTTGGGTGCTAAACCCATACGCGAAATGAAAGTGAACGGAGGTGAGAACCCTTAAGGGCGCATCATCGACCGATCCTGATGTTTACGGACGGATTTGAGTAAGAGCATAACTCTTCTGACCCGAAAGATGGTGAACTATACTTGAATAGGGTGAAGCCAGAGGAAACTCTGGTGGAGGCTCGCAGAGGTTCTGACGTGCAAATCGATCTTCAAATTTGAGTATAGGGGCGAAAGACTAATCGAACCATATGTATAGTCCTCTTATGAGGCTAGTTAAGTTTTAAAGGTTATGAAAGAAACTTAATACCAACTACGTTGGATAAAGTTCTAGATAGAATACTGATTATGACTATTTTCTATCTACATGTCTTGACCAAATTACGTGCCAGCAGTCGCGGTAATACGTAGAAGACTAGTGTTATTCATCT-TAATAGGTTTAAAGGGTACCTAGACGGTATTACTAACCCACAACAGGGAAATAGTTTTACTTGAGTTTTATGTGAGAAGGGGAGAACTTAGGGAGTAGAGATGCAATTCTTTGATACTTTAGGGACTGGTAACGGCGAAAGCAACCTTCTATGTAATAACTGACGTTGAGGGACGAAGGCGTGGGGAGCAAATAGGATTAGAGACCCTAGTAGTCCACGCAGATAATTATGAATGCCATAGACTAGATTTTTTTGGCCTATAAATGAAAGTGTAAGCATTCCACCTCAAGAGTACTGTGGCAACGCTGGAACTGAAATCATTAGACCGTTTCTGAGAACAGTAGTGAAGTATGTTATACAATTCGATAACCCTCGAAAAACCTTACCACAACTTGAATAATAC--AGAGATGTAACACGTGTTGCACGGTTGTCTTCAGCTAATGTCGTGAGATTTTGGTTAGCTCCATAAAATTAGCGTAAACCCCGGCTTTATTTTTTAATTATTATCATAAAGCAGTTCATCACTATAT-CGAAACATGATAA
>19042_Lophodermium_pini_hwangshanensis_1919
gaacctgcggaaggatcattaaagaataccgggctctcgggccctattctcaccctttgtatacctaactttgttgctttggcgg--aacgccagaggacctaaacccttgaatctctgctgtctgagtactatataatagttaaaactttcaacaacggatctcttggttctggcatcgatgaagaacgcagcgaaatgcgataagtaatgtgaattgcagaattcagtgaatcatcgaatctttgaacgcacattgcaccccctggcattccggggggtatgcctgttcgagcgtcattacaaccctcaagctctgcttggtattgggctcgcccccgggcttgcctcaaagtcagtggcggtactgtccgacctttaagcgtagtaatactcgccgcttatca--gctgggcagcgtcccgtcaagaacccccatcatacaaggttgacctcggatca-gtagggatc-------------------------------------------------------------------------------------------------------------------------------------------------------------------------------------------------------------------------------------------------------------------------------------------------------------------------------------------------------------------------------------------------------------------------------------------------------------------------------------------------------------------------------------------------------------------------------------------------------------------------------------------------------------------------------------------------------------------------------------------------------------------------------------------------------------------------------------------------------------------------------------------------------------------------------------------------------------------------------------------------------------------------------------------------------------------------------------------------------------------------------------------------------------------------------------------------------------------------------------------------------------------------------------------------------------------------------------------------------------------------------------------------------------------------------------------------------------------------------------------------------------------------------------------------------------------------------------------------------------------------------------------------------------------
>16109_Lophodermium_piceum_812A
gaacctgcggaaggatcattaaagaataccgggctctcgggccctattctcaccctttgtatacctaactttgttgctttggcgg--aacgccagaggacctaaacccttgaatctctgctgtctgagtactatataatagttaaaactttcaacaacggatctcttggttctggcatcgatgaagaacgcagcgaaatgcgataagtaatgtgaattgcagaattcagtgaatcatcgaatctttgaacgcacattgcaccccctggcattccggggggtatgcctgttcgagcgtcattacaaccctcaagctctgcttggtattgggctcgcccccgggcttgcctcaaaatcagtggcggtactgtctgacctttaagcgtagtaatactcgccgcttatcag-gcctcgcagcgtcccgtcaagaacccccactatacaaggttgacctcggatcaggtagggatacccgctgaacttaagcatatcgggattgcctcagtaacggcgagggaagcggcaacagcTCAAATTTGAAAGCTggctccttcgGGGCCCGCGTTGTAATTTGTAGAGGATGATTCGGGCGCGGTGCCAGTCTAAGTTCTTTGGAACAAGACGTCATGGAGGGTGAGAATCCCGTATGTGACTGGTCGCCTGTGCCCATGTGAATCTCCTTCGACGAGTCGAGTAGTTTGGGAATGCTGCTCAAAATGGGAGGTGTATTTCTTCTAAAGCTAAATATTGGCCAGAGACCGATAGCGCACAAGTAGAGTGATCGAAAGATGAAAAGCACTTTGGAAAGAGAGTTAAACAGTACGTGAAATTGTTGAAAGGGAAGCGCTTGCAATCAGACTTGCGCGGCGTCAATCAGCCCGGCTTCTGCCTGGTGCACTTGGCGCCGCTCAGGCCAGCATCAGTTTCGGCGGCAGGATAAAGGCCCAGGGAATGTAGGTCGCCTTGGCGACCGTTATAGCCTTGGGTGCAATGCTGCCTGCTGGGACTGAGGACCGCGCTTCGGCTAGGATGCTGGCGTAATGGTTGTAAGCGACCCGTCTTGAAACACGGACCAAGGAGTTGAAGACTTATGCGAGTGTTTGGGTGCTAAACCCATACGCGAAATGAAAGTGAACGGAGGTGAGAACCCTTAAGGGTGCATCATCGACCGATCCTGATGTTTTCGGACGGATTTGAGTAAGAGCATAATTCTTCTGACCCGAAAGATGGTGAACTATACTTGAATAGGGTGAAGCCAGAGGAAACTCTGGTGGAGGCTCGCAGAGGTTCTGACGTGCAAATCGATCTTCAAATTTGAGTATAGGGGCGAAAGACTAATCGAACCATATGTATAGTCCTCTTATGAGGCTAGTTAAGTTTTAAAGGTTATGAAAGAAACTTAATACCAACTACGTTGGATAAAGTTCTAGATAGAATACTGATTATGACTATTTTCTATCTACATGTCTTGACCAAATTACGTGCCAGCAGTCGCGGTAATACGTAGAAGACTAGTGTTATTCATCT-TAATAGGTTTAAAGGGTACCTAGACGGTATTACTAACCCACAatAGGGAAATAGTTTTACTTGAGTTTTATGTGAGAAGGGGAGAACTTAGGGAGTAGAGATGCAATTCTTTGATACTTTAGGGACTGGTAACGGCGAAAGCAACCTTCTATGTAATAACTGACGTTGAGGGACGAAGGCGTGGGGAGCAAATAGGATTAGAGACCCTAGTAGTCCACGCAGATAATTATGAATGCCATAGACTAGATTTTTTTGGCCTATAAATGAAAGTGTAAGCATTCCACCTCAAGAGTACTGTGGCAACGCTGGAACTGAAATCATTAGACCGTTTCTGAGAACAGTAGTGAAGTATGTTATACAATTCGATAACCCTCGAAAAACCTTACCACAACTTGAATAATAC--AGAGATGTAACACGTGTTGCACGGTTGTCTTCAGCTAATGTCGTGAGATTTTGGTTAGCTCCATAAAATTAGCGTAAACCCCGGCTTTATTTTTTAATTATTATCATAAAGCAGTTCATCACTATAT-CGAAACATGATAA
>19105_Lophodermium_piceum_1948
gaacctgcggaaggatcattaaagaataccgggctctcgggccctattctcaccctttgtatacccaactttgttgctttggcgg--aacgccagaggacctaaacccttgaatctctgctgtctgagtactatataatagttaaaactttcaacaacggatctcttggttctggcatcgatgaagaacgcagcgaaatgcgataagtaatgtgaattgcagaattcagtgaatcatcgaatctttgaacgcacattgcaccccctggcattccggggggtatgcctgttcgagcgtcattacaaccctcaagctctgcttggtattgggctcgcccccgggcttgcctcaaaatcagtggcggtactgtctgacctttaagcgtagtaatattcgccgcttatcag-gcctcgcagcgtcccgtcaagaacccccactatacaaggttgacctcggatcaggtagggatacccgctgaacttaagcatatc----------------------------------------------------------------------------------------------------------------------------------------------------------------------------------------------------------------------------------------------------------------------------------------------------------------------------------------------------------------------------------------------------------------------------------------------------------------------------------------------------------------------------------------------------------------------------------------------------------------------------------------------------------------------------------------------------------------------------------------------------------------------------------------------------------------------------------------------------------------------------------------------------------------------------------------------------------------------------------------------------------------------------------------------------------------------------------------------------------------------------------------------------------------------------------------------------------------------------------------------------------------------------------------------------------------------------------------------------------------------------------------------------------------------------------------------------------------------------------------------------------------------------------------------------------------------------------------------------------------------------------------------
>19523_Lophodermium_piceum_2299B_1_1
gaacctgcggaaggatcattaaagaataccgggctctcgggccctattctcaccctttgtatacctaactttgttgctttggcgg--aacgccagaggacctaaacccttgaatctctgctgtctgagtactatataatagttaaaactttcaacaacggatctcttggttctggcatcgatgaagaacgcagcgaaatgcgataagtaatgtgaattgcagaattcagtgaatcatcgaatctttgaacgcacattgcaccccctggcattccggggggtatgcctgttcgagcgtcattacaaccctcaagctctgcttggtattgggctcgcccccgggcttgcctcaaaatcagtggcggtactgtctgacctttaagcgtagtaatattcgccgcttatca--gcctcgcagcatcccgtcaagaacccccactatacaaggttgacctcggatcaggtagggatacccgctgaacttaagcatatc----------------------------------------------------------------------------------------------------------------------------------------------------------------------------------------------------------------------------------------------------------------------------------------------------------------------------------------------------------------------------------------------------------------------------------------------------------------------------------------------------------------------------------------------------------------------------------------------------------------------------------------------------------------------------------------------------------------------------------------------------------------------------------------------------------------------------------------------------------------------------------------------------------------------------------------------------------------------------------------------------------------------------------------------------------------------------------------------------------------------------------------------------------------------------------------------------------------------------------------------------------------------------------------------------------------------------------------------------------------------------------------------------------------------------------------------------------------------------------------------------------------------------------------------------------------------------------------------------------------------------------------------
>16046_Lophodermium_pini_hwangshanensis_1220B
gaacctgcggaaggatcattaaagaatactgggctctcgggtcctattctcaccctttgtatacctaactttgttgctttggcgg--aacgccagaggacctaaacccttgaatctctgctgtctgagtactatataatagttaaaactttcaacaacggatctcttggttctggcatcgatgaagaacgcagcgaaatgcgataagtaatgtgaattgcagaattcagtgaatcatcgaatctttgaacgcacattgcaccccctggtattccggggggtatgcctgttcgagcgtcattacaaccctcaagctctgcttggtattgggctcgcccccgggcttgcctcaaagtcagtggcggtactgtccgacctttaagcgtagtaatactcgccgcttatcag-gctgggcagcgtcccgtcaagaacccccaccatacaaggttgacctcggatca-gtagggatacccgctgaacttaagcatatcgggattgcctcagtaacggcgagtgaagcggcaacagctcaaatttgaaagctggctccttCGGGGCCCGCGTTGTAATTTGTAGAGGATGATTCGGGCGCGGTGCCAGTCTAAGTTCTTTGGAACAAGACGTCATGGAGGGTGAGAATCCCGTATGTGACTGGTCGCCTGTGCCCATGTGAATCTCCTTCGACGAGTCGAGTAGTTTGGGAATGCTGCTCAAAATGGGAGGTGTATTTCTTCTAAAGCTAAATATTGGCCAGAGACCGATAGCGCACAAGTAGAGTGATCGAAAGATGAAAAGCACTTTGGAAAGAGAGTTAAACAGTACGTGAAATTGTTGAAAGGGAAGCGCTTGCAATCAGACTTGCGCGGCGTCAATCAGCCTGGCTTTTGTCAGGTGCACTTGGCGCCGCTCAGGCCAGCATCAGTTTCGGCGGTAGGATAAAGGCCCAGGGAATGTAGGTCGTCTCGGCGACTGTTATAGCCCTGGTTGCAATGCTGCCTGCTGGGACTGAGGACCGCGCTTCGGCTAGGATGCTGGCGTAATGGTTGTAAGCGACCCGTCTTGAAACACGGACCAAGGAGTTGAAGAATTATGCGAGTGTTTGGGTGCTAAACCCATACGCGAAATGAAAGTGAACGGAGGTGAGAACCCTTAAGGGCGCATCATCGACCGATCCTGATGTTTACGGACGGATTTGAGTAAGAGCATAACTCTTCTGACCCGAAAGATGGTGAACTATACTTGAATAGGGTGAAGCCAGAGGAAACTCTGGTGGAGGCTCGCAGAGGTTCTGACGTGCAAATCGATCTTCAAATTTGAGTATAGGGGCGAAAGACTAATCGAACCATATGTATAGTCCTCTTATGAGGCTAGTTAAGTTTTAAAGGTTATGAAAGAAACTTAATACCAACTACGTTGGATAAAGTTCTAGATAGAATACTGATTATGACTATTTTCTATCTACATGTCTTGACCAAATTACGTGCCAGCAGTCGCGGTAATACGTAGAAGACTAGTGTTATTCATCT-TAATAGGTTTAAAGGGTACCTAGACGGTATTACTAACCCACAACAGGGAAATAGTTTTACTTGAGTTTTATGTGAGAAGGGGAGAACTTAGGGAGTAGAGATGCAATTCTTTGATACTTTAGGGACTGGTAACGGCGAAAGCAACCTTCTATGTAATAACTGACGTTGAGGGACGAAGGCGTGGGGAGCAAATAGGATTAGAGACCCTAGTAGTCCACGCAGATAATTATGAATGCCATAGACTAGATTTTTTTGGCCTATAAATGAAAGTGTAAGCATTCCACCTCAAGAGTACTGTGGCAACGCTGGAACTGAAATCATTAGACCGTTTCTGAGAACAGTAGTGAAGTATGTTATACAATTCGATAGCCCTCGAAAAACCTTACCACAACTTGAATAATAC--AGAGATGTAACACGTGTTGCACGGTTGTCTTCAGCTAATGTCGTGAGATTTTGGTTAGCTCCATAAAATTAGCGTAAACCCCGGCTTTATTTTTTAATTATTATCATAAAGCAGTTCATCACTATAT-CGAAACATGATAA
>16119_Lophodermium_piceum_917A
-------------------------atccggggctctcgggcc-tattctcaccctttgtatacctaactttgttgctttggcgg--aacgccagaggacctaaacccttgaatctctgctgtctgagtactatataatagttaaaactttcaacaacggatctcttggttctggcatcgatgaagaacgcagcgaaatgcgataagtaatgtgaattgcagaattcagtgaatcatcgaatctttgaacgcacattgcaccccctggcattccggggggtatgcctgttcgagcgtcattacaaccctcaagctctgcttggtattgggctcgcccccgggcttgcctcaaaatcagtggcggtactgtctgacctttaagcgtagtaatactcgccgcttatcag-gcctcgcagcgtcccgtcaagaacccccactatacaaggttgacctcggatcaggtagggatacccgctgaacttaagcatatcGGCATTGCCTCAGTAACGGCGAGTGAAGCGGCAACAGCTCAAATTTGAAAGCTGGCTCCTTTGGGGCCCGCGTTGTAATTTGTAGAGGATGATTCGGGCGCGGTGCCAGTCTAAGTTCTTTGGAACAAGACGTCATGGAGGGTGAGAATCCCGTATGTGACTGGTCGCCTGTGCCCATGTGAATCTCCTTCGATGAGTCGAGTAGTTTGGGAATGCTGCTCAAAATGGGAGGTGTATTTCTTCTAAAGCTAAATATTGGCCAGAGACCGATAGCGCACAAGTAGAGTGATCGAAAGATGAAAAGCACTTTGGAAAGAGAGTTAAACAGTACGTGAAATTGTTGAAAGGGAAGCGCTTGCAATCAGACTTGCGCGGCGTCAATCAGCCCGGCTTCTGCCTGGTGCACTTGGCGCCGCTCAGGCCAGCATCAGTTTCGGCGGCAGGATAAAGGCCCAGGGAATGTAGGTCGCCTCGGCGACCGTTATAGCCTTGGGTGCAATGCTGCCTGCTGGGACTGAGGACCGCGCTTCGGCTAGGATGCTGGCGTAATGGTTGTAAGCGACCCGTCTTGAAACACGGACCAAGGAGTTGAAGACTTATGCGAGTGTTTGGGTGCTAAACCCATACGCGAAATGAAAGTGAACGGAGGTGAGAACCCTTAAGGGTGCATCATCGACCGATCCTGATGTTTTCGGACGGATTTGAGTAAGAGCATAATTCTTCTGACCCGAAAGATGGTGAACTATACTTGAATAGGGTGAAGCCAGAGGAAACTCTGGTGGAGGCTCGCAGAGGTTCTGACGTGCAAATCGATCTTCAAATTTGAGTATAGGGGCGAAAGACTAATCGA-----ATGTATAGTCCTCTTATGAGGCTAGTTAAGTTTTAAAGGTTATGAAAGAAACTTAATACCAACTACGTTGGATAAAGTTCTAGATAGAATACTGATTATGACTATTTTCTATCTACATGTCTTGACCAAATTACGTGCCAGCAGTCGCGGTAATACGTAGAAGACTAGTGTTATTCATCT-TAATAGGTTTAAAGGGTACCTAGACGGTATTACTAACCCAGAATAGGGAAATAGTTTTACTTGAGTTTTATGTGAGAAGGGGAGAACTTAGGGAGTAGAGATGCAATTCTTTGATACTTTAGGGACTGGTAACGGCGAAAGCAACCTTCTATGTAATAACTGACGTTGAGGGACGAAGGCGTGGGGAGCAAATAGGATTAGAGACCCTAGTAGTCCACGCAGATAATTATGAATGCCATAGACTAGATTTTTTTGGCCTATAAATGAAAGTGTAAGCATTCCACCTCAAGAGTACTGTGGCAACGCTGGAACTGAAATCATTAGACCGTTTCTGAGAACAGTAGTGAAGTATGTTATACAATTCGATAACCCTCGAAAAACCTTACCACAACTTGAATAATAC--AGAGATGTAACACGTGTTGCACGGTTGTCTTCAGCTAATGTCGTGAGATTTTGGTTAGCTCCATAAAATTAGCGTAAACCCCGGCTTTATTTTTTAATTATTATCATAAAGCAGTTCATCACTATAT-CGAAACATGATAA
>16089_Lophodermium_pini_hwangshanensis_514A
gaacctgcggaaggatcattaaagaataccgggctctcgggccctattctcaccctttgtatacctaactttgttgctttggcgg--gacgccagaggacctaaacccttgaatctctgctgtctgagtactatataatagttaaaactttcaacaacggatctcttggttctggcatcgatgaagaacgcagcgaaatgcgataagtaatgtgaattgcagaattcagtgaatcatcgaatctttgaacgcacattgcaccccctggcattccggggggtatgcctgttcgagcgtcattacaaccctcaagctctgcttggtattgggctcgcccccgggcttgcctcaaagtcagtggcggtactgtccgacctttaagcgtagtaatacttgccgcttatcac-gctgggcagcgtcccgtcaagaacccccatcacacaaggttgacctcggatcaggtagggatacccgctgaacttagatata-----------------------------------------------------------------------------------------------------------------------------------------------------------------------------------------------------------------------------------------------------------------------------------------------------------------------------------------------------------------------------------------------------------------------------------------------------------------------------------------------------------------------------------------------------------------------------------------------------------------------------------------------------------------------------------------------------------------------------------------------------------------------------------------------------------------------------------------------------------------------------------------ATGTATAGTCCTCTTATGAGGCTAGTTAAGTTTTAAAGGTTATGAAAGAAACTTAATACCAACTACGTTGGATAAAGTTCTAGATAGAATACTGATTATGACTATTTTCTATCTACATGTCTTGACCAAATTACGTGCCAGCAGTCGCGGTAATACGTAGAAGACTAGTGTTATTCATCT-TAATAGGTTTAAAGGGTACCTAGACGGTATTACTAACCCACAACAGGGAAATAGTTTTACTTGAGTTTTATGTGAGAAGGGGAGAACTTAGGGAGTAGAGATGCAATTCTTTGATACTTTAGGGACTGGTAACGGCGAAAGCAACCTTCTATGTAATAACTGACGTTGAGGGACGAAGGCGTGGGGAGCAAATAGGATTAGAGACCCTAGTAGTCCACGCAGATAATTATGAATGCCATAGACTAGATTTTTTTGGCCTATAAATGAAAGTGTAAGCATTCCACCTCAAGAGTACTGTGGCAACGCTGGAACTGAAATCATTAGACCGTTTCTGAGAACAGTAGTGAAGTATGTTATACAATTCGATAACCCTCGAAAAACCTTACCACAACTTGAATAATAC--AGAGATGTAACACGTGTTGCACGGTTGTCTTCAGCTAATGTCGTGAGATTTTGGTTAGCTCCATAAAATTAGCGTAAACCCCGGCTTTATTTTTTAATTATTATCATAAAGCAGTTCATCACTATAT-CGAAACATGATAA
>12110_Coccomyces_triangularis_MUOB_366039
gaacctgcggaaggatcattaaagaataca-ggcttcccggccgcattctcaccctttgcgtaccaaactttgttgctttggcaggccctgccggaggaccgaaactcttgaatctttgccgtctgagtactatataatagttaaaactttcaacaacggatctcttggttctggcatcgatgaagaacgcagcgaaatgcgataagtaatgtgaattgcagaattcagtgaatcatcgaatctttgaacgcacattgcgctccctggtattccggggagcatgcctgttcgagcgtcatcacagtcctcacgctctgcgtggtgttgggctcgccc--gggcctgcctcaaaatcagtggcggcaccgtccgacc-ctaagcgcagtaatcttcgacgcttctggg-ctcgggcggcggcttgtcagcaacccccacaccttagggttgacctcggatcaggtagggatacccgctgaacttaagc---------------------------------------------------------------------------------------------------------------------------------------------------------------------------------------------------------------------------------------------------------------------------------------------------------------------------------------------------------------------------------------------------------------------------------------------------------------------------------------------------------------------------------------------------------------------------------------------------------------------------------------------------------------------------------------------------------------------------------------------------------------------------------------------------------------------------------------------------------------------------------------------------------------------------------------------------------------------------------------------------------------------------------------------------------------------------------------------------------------------------------------------------------------------------------------------------------------------------------------------------------------------------------------------------------------------------------------------------------------------------------------------------------------------------------------------------------------------------------------------------------------------------------------------------------------------------------------------------------------------------------------------------
>12163_Lophodermium_thailandicum_MFLU_17_0673
--------------------------------------------------------------------------------------------cagaggaccgaaactcttgaatcattgctgtctgagtactatttaatagttaaaactttcaacaacggatctcttggttctagcatcgatgaagaacgcagcgaaatgcgataagtaatgtgaattgcagaattcagtgaatcatcgaatctttgaacgcacattgcgcctcttggttctctcagaggcatgcctgttcgagcgtcattacaaccctcacgctctgcgtggtattgggctcgccc--gggcctgtctcaaaatcagtggcggcaccgtccgccc-ctaagcgcagtaatactcgcc--------------------------------------------------------------------------------------------------------------------------------------------------------------------------------------------------------------------------------------------------------------------------------------------------------------------------------------------------------------------------------------------------------------------------------------------------------------------------------------------------------------------------------------------------------------------------------------------------------------------------------------------------------------------------------------------------------------------------------------------------------------------------------------------------------------------------------------------------------------------------------------------------------------------------------------------------------------------------------------------------------------------------------------------------------------------------------------------------------------------------------------------------------------------------------------------------------------------------------------------------------------------------------------------------------------------------------------------------------------------------------------------------------------------------------------------------------------------------------------------------------------------------------------------------------------------------------------------------------------------------------------------------------------------------------------------------------------------------------------------
>12125_Lophodermium_baculiferum_mon2zem_Nuevo_Leon
---------------------aagaataa--ggcctccgggccctattctcaccctttgtatacttaactttgttgctttggcgg--aacgtcagaggaccgaaacccttgaatctctgctgtctgagtactatataatagttaaaactttcaacaacggatctcttggttctggcatcgatgaagaacgcagcgaaatgcgataagtaatgtgaattgcagaattcagtgaatcatcgaatctttgaacgcacattgcaccgtctggtattccggacggtatgcctgttcgagcgtcattacaaccctcaagctctgcttggtattgggctcgcct--gggcttgcctcaaagtcagtggcggcaccgtctgacc-ttaagcgcagtaattaccgccgcttgtaggaccagagggatggctcgctaagaacccccactttacaaag-------------------------------------------------------------------------------------------------------------------------------------------------------------------------------------------------------------------------------------------------------------------------------------------------------------------------------------------------------------------------------------------------------------------------------------------------------------------------------------------------------------------------------------------------------------------------------------------------------------------------------------------------------------------------------------------------------------------------------------------------------------------------------------------------------------------------------------------------------------------------------------------------------------------------------------------------------------------------------------------------------------------------------------------------------------------------------------------------------------------------------------------------------------------------------------------------------------------------------------------------------------------------------------------------------------------------------------------------------------------------------------------------------------------------------------------------------------------------------------------------------------------------------------------------------------------------------------------------------------------------------------------------------------------------------------------
>12126_Lophodermium_baculiferum_loba1_Oregon
---------------------aagaac----ggcctcacggccctattctcaccctttgtatacttaactttgttgctttggcgg--aacgtcagaggaccgaaacccttgaatctctgctgtctgagtactatataatagttaaaactttcaacaacggatctcttggttctggcatcgatgaagaacgcagcgaaatgcgataagtaatgtgaattgcagaattcagtgaatcatcgaatctttgaacgcacattgcgccctctggtattccggagggcatgcctgttcgagcgtcattacaaccctcaagctctgcttggtattgggctcgcct--gggcttgcctcaaagtcagtggcggcaccgtctgacc-ttaagcgcagtaatactcgccgcttgtagaatcaggaggatagcttgctaagaacccccatcatacaaag-------------------------------------------------------------------------------------------------------------------------------------------------------------------------------------------------------------------------------------------------------------------------------------------------------------------------------------------------------------------------------------------------------------------------------------------------------------------------------------------------------------------------------------------------------------------------------------------------------------------------------------------------------------------------------------------------------------------------------------------------------------------------------------------------------------------------------------------------------------------------------------------------------------------------------------------------------------------------------------------------------------------------------------------------------------------------------------------------------------------------------------------------------------------------------------------------------------------------------------------------------------------------------------------------------------------------------------------------------------------------------------------------------------------------------------------------------------------------------------------------------------------------------------------------------------------------------------------------------------------------------------------------------------------------------------------
>12147_Lophodermium_molitoris_CBS_597_84
---------------------aagaatag--ggtcttcgggccccattcacaccctttgtctacctaactttgttgctttggcgg--aacgtcagaggacctaaactctagaatctctgctgtctgagtactatataatagttaaaactttcaacaacggatctcttggttctggcatcgatgaagaacgcagcgaaatgcgataagtaatgtgaattgcagaattcagtgaatcatcgaatctttgaacgcacattgcgccctctggtattccggggggcatgcctgttcgagcgtcattacaaccctcaagctctgcttggtattgggttcgcct--gggcttacctcaaaatcagtggcggcctcggctgaca-tcaagcgtagtaatactcgtcgcttggagaatcagtcgtaaagcctgctagcaacccccactatactagg-------------------------------------------------------------------------------------------------------------------------------------------------------------------------------------------------------------------------------------------------------------------------------------------------------------------------------------------------------------------------------------------------------------------------------------------------------------------------------------------------------------------------------------------------------------------------------------------------------------------------------------------------------------------------------------------------------------------------------------------------------------------------------------------------------------------------------------------------------------------------------------------------------------------------------------------------------------------------------------------------------------------------------------------------------------------------------------------------------------------------------------------------------------------------------------------------------------------------------------------------------------------------------------------------------------------------------------------------------------------------------------------------------------------------------------------------------------------------------------------------------------------------------------------------------------------------------------------------------------------------------------------------------------------------------------------
>12148_Lophodermium_molitoris_SJV2_10a
---------------------aagaatag--ggtcttcgggccccattcacaccctttgtctacctaactttgttgctttggcgg--aacgtcagaggacctaaactctagaatctctgctgtctgagtactatataatagttaaaactttcaacaacggatctcttggttctggcatcgatgaagaacgcagcgaaatgcgataagtaatgtgaattgcagaattcagtgaatcatcgaatctttgaacgcacattgcgccctctggtattccggggggcatgcctgttcgagcgtcattacaaccctcaagctctgcttggtattgggttcgcct--gggcttacctcaaaatcagtggcggcctcggctgacc-tcaagcgtagtaatactcgtcgcttggaga-atcagtcgaaagcctgctagaaacccccactatact----------------------------------------------------------------------------------------------------------------------------------------------------------------------------------------------------------------------------------------------------------------------------------------------------------------------------------------------------------------------------------------------------------------------------------------------------------------------------------------------------------------------------------------------------------------------------------------------------------------------------------------------------------------------------------------------------------------------------------------------------------------------------------------------------------------------------------------------------------------------------------------------------------------------------------------------------------------------------------------------------------------------------------------------------------------------------------------------------------------------------------------------------------------------------------------------------------------------------------------------------------------------------------------------------------------------------------------------------------------------------------------------------------------------------------------------------------------------------------------------------------------------------------------------------------------------------------------------------------------------------------------------------------------------------------------------
>11809_Septomyces_magnus_HOU_368
---------------------ggaaatagtacggcttaaggccactttctcaccctttgtatactgaactttgttgccttggtgg---acgccaaaggactgaaaccctggaatctctgctgtctgagtactatataatagttaaaactttcaacaacggatctcttggttctggcatcgatgaagaacgcagcgaaatgcgataagtaatgtgaattgcagaattcagtgaatcatcgaatctttgaacgcacattgcgccccctggcattccaaggggcatgtctgttcgagcgtcattacaaccctcaagctctgcttggtgttgggctcaccc--gggcctgcctcaaaatcagtggcggcaccgtctgacc-ttaagcgcagtaatactcgtcgcttctaagcctcagccggcagtctgccagcaacccccatcaaa--aggttgacctcggatcagatagggatacccgctgaacttaagcatatc-----tGCCTCAGTAACGGCGAGTGAAGCGGCAATAGCTCAAATTTGAAAGCCGGCTCTTTTAGGGCCTGCATTGTAATTTGGAGAGGATGCTTCAGGTGCAGCACCAGTCTAAGTTCTTTGGAACAAGACGTCATAGAGGGTGAGAATCCCGTAAGTGACTGGCCGCTTGCGCCTATGTGAAGCTCCTTCGACGAGTCGAGTTGTTTGGGAATGCAGCTCAAAATGGGAGGTGTACTCCTTCTAAAGCTAAATATTGGCCAGAGACCGATAGCGCACAAGTAGAGTGATCGAAAGATGAAAAGCACTTTGGAAAGAGAGTTAAACAGTACGTGAAATTGTTGAAAGGGAAGCGCTTGCAATCAGACTTGCGCGGCGTCGATCAGCCTGAGTTCTCTCTGGTGCACTCGACGTCGCTCAGGCCAGCATCAGTTTCGGCGGTGGGATAAAGGCTTAGGGAATGTGGGTCGCTTCGGCGACCGTTATAGCCCTAGGCGCAATGCTGCCTGTTGGGACTGAGGACCGCGCTTCGGCTAGGATGCTGGCGTAATGGTTGTAAGCGACCCGTCTTGAAACACGGACCAAGGAGTATAACATTTATGCGAGTGTTTGGGTGTCAAACCCATACGCGCAATGAAAGTGAACGGAGGTGAGAACCCTTAAGGGTGCATCATCGACCGATCCTGATGTCTTCGGATGGATTTGAGTAAGAGCATAAATGCTGTGACCCGAAAGATGGTGAACTATACTTGAATAGGGTGAAGCCAGAGGAAACTCTGGTGGAGGCTCGCAGAGGTTCTGACGTGCAAATCGATCTTCAAATTTGAGTATAGGGGCGAAAGACTAATCGAACCAT-------------------------------------------------------------------------------------------------------------------------------------------------------------------------------------------------------------------------------------------------------------------------------------------------------------------------------------------------------------------------------------------------------------------------------------------------------------------------------------------------------------------------------------------------------------------------------------------------------------------------------------------------------------------------------------------------------------------------------------------------------
>10064_Lophodermium_jiangnanense_Cj12
-------------------------------------------ctattctcacccattgtatatcgaactttgttgctttggcaggccttgtcagaggacctaaactctagaatctctgctgtctgagtactatataatagttaaaactttcaacaacggatctcttggttttggcatcgatgaagaacgcagcgaaatgcgataagtaatgcgaattgcagaattcagtgagtcatcgaatctttgaacgcacattgcgctccctggtattccggggagcatgcctgttcgagcgtcattacaaccctcacgctccgcgtggtgttgggctcgccc--gggcttgcctcaaagtcagtggcggctccgtccgacccctaagcgtagtaatacacgccgcttctgggtgccggatggcggcttgtcagcaacccccacttttaaaggttgacctcggatcaggtagggatacccgc--------------------------------------------------------------------------------------------------------------------------------------------------------------------------------------------------------------------------------------------------------------------------------------------------------------------------------------------------------------------------------------------------------------------------------------------------------------------------------------------------------------------------------------------------------------------------------------------------------------------------------------------------------------------------------------------------------------------------------------------------------------------------------------------------------------------------------------------------------------------------------------------------------------------------------------------------------------------------------------------------------------------------------------------------------------------------------------------------------------------------------------------------------------------------------------------------------------------------------------------------------------------------------------------------------------------------------------------------------------------------------------------------------------------------------------------------------------------------------------------------------------------------------------------------------------------------------------------------------------------------------------------------------------
>12138_Lophodermium_implicatum_T9
gaacctgcggaaggatcattaaagaataac-ggcttcacggccctattctcacacactgtataccaaactttgttgccttggcggattccgtcaaaggacctaaacccttgaatttctgccgtctgagtactatataatagttaaaactttcaacaacggatctcttggttttggcatcgatgaagaacgcagcgaaatgcgataagtaatgcgaattgcagaattcagtgagtcatcgaatctttgaacgcacattgcgctctctggtattccggagagcatgcctgttcgagcgtcatttcaaccctcacgctccgcgtggtgttgggctcgccc--gggcctgcctcaaagtcagtggcggctccgttcgacccctaagcgtagtaacacacgccgcttctgggtgccgggcggcggctggtcagcaacccccacttttacaggttgacctcggatcaggtagggatacccgctgaacttaagcatatc----------------------------------------------------------------------------------------------------------------------------------------------------------------------------------------------------------------------------------------------------------------------------------------------------------------------------------------------------------------------------------------------------------------------------------------------------------------------------------------------------------------------------------------------------------------------------------------------------------------------------------------------------------------------------------------------------------------------------------------------------------------------------------------------------------------------------------------------------------------------------------------------------------------------------------------------------------------------------------------------------------------------------------------------------------------------------------------------------------------------------------------------------------------------------------------------------------------------------------------------------------------------------------------------------------------------------------------------------------------------------------------------------------------------------------------------------------------------------------------------------------------------------------------------------------------------------------------------------------------------------------------------
>12164_Lophodermium_tindalii_PDD_92044
gaacctgcggaaggatcattaaagaataaa-ggcctcgcggccctattctcacccactgcgtaccgaactttgttgctttggcaggccctgccagaggacctaaacccttgcatctctggtgtctgagtactatataatagttaaaactttcaacaacggatctcttggttttggcatcgatgaagaacgcagcgaaatgcgataagtaatgcgaattgcagaattcagtgagtcatcgaatctttgaacgcacattgcgctccctggtattccggggagcatgcctgttcgagcgtcattacaaccctcacgctccgcgtggtgttgggctcgccc--gggcctgcctcaaagtcagtggcggctccgtccgacccctaagcgtagtactacacgccgcttctgggcgccggccggcggcttgccagcaacccccacttttataggttgacctcggatcaggtagggatacccgctgaacttaagcatatc----------------------------------------------------------------------------------------------------------------------------------------------------------------------------------------------------------------------------------------------------------------------------------------------------------------------------------------------------------------------------------------------------------------------------------------------------------------------------------------------------------------------------------------------------------------------------------------------------------------------------------------------------------------------------------------------------------------------------------------------------------------------------------------------------------------------------------------------------------------------------------------------------------------------------------------------------------------------------------------------------------------------------------------------------------------------------------------------------------------------------------------------------------------------------------------------------------------------------------------------------------------------------------------------------------------------------------------------------------------------------------------------------------------------------------------------------------------------------------------------------------------------------------------------------------------------------------------------------------------------------------------------
>10757_Coccomyces_shennongjiaensis_HOU_1365C_1
gaacctgcggaaggatcattaaagaataac-ggcctcgcggccctattctcaccctttgtataccaacctttgttgctttggcgggccccgtcagaggacctaaactcttgaatctctgctgtctgagtaccatataatagttaaaactttcaacaacggatctcttggttttggcatcgatgaagaacgcagcgaaatgcgataagtaatgtgaattgcagaattcagtgaatcatcgaatctttgaacgcacattgcgccctctggtattccggggggcatgcctgttcgagcgtcattacaaccctcacgtcccgcgtggtattgggctcgccc--gggcttgcctcaaagtcagtggcggcaccgtcggtcccctaagcgtagtaatactcgtcgcttctgggcgcccggcggaggcctgccagcaacccccattttacaaggttgacctcggatcaggtagggatacccgctgaacttaagcatatc------------TAAACGGCGAGTGAAGCGGCAATAGCTCAAATTTGAAAGCTGGCTCA-----CGCCCGCGTTGTAATTTGCAGAGGATGCTTCGGGCGCGGCGCCGGTCTAAGTTCTTTGGAACAAGACGTCATGGAGGGTGAGAATCCCGTATGTGACTGGTAGCCTGTGTTCATGTGAAGCTCCTTCGACGAGTCGAGTTGTTTGGGAATGCAGCTCTAAATGGGTGGTGAACTTCATCTAAAGCTAAATACTGGCCAAAGACCGATAGCGCACAAGTAGAGTGATCGAAAGATGAAAAGCACTTTGGAAAGAGAGTTAAACAGTACGTGAAATTGTTGAAAGGGAAGCGCTTGCAATCAGACTTGCGCGGCGTCGATCAGCCTGGGTTCTCCCTGGTGCACTCGGCGCCGCTCAGGCCAGCATCAGTTTTGGCGGCTGGATAAAGGCTCAGGGAACGTGGGTGGCTTCGGCCATCGTTATAGCCCTGGGTGCAATGCAGCCTGCTGGGACTGAGGACCGCGCTTCGGCTAGGATGCTGGCGTAATGGTTGTAAGCGACCCGTCTTGAAACACGGACCAAGGAGTCTAACATCTATGCGAGTATTTGGGTGTTAAACCCATATGCGTAATGAAAGTGAACGGAGGTGAGAACCCTTAAGGGTGCATCATCGACCGATCCTGATGTCTTCGGATGGATTTGAGTATGAGCATAGCTGTTGGGACCCGAAAGATGGTGAACTATGCCTGAATAGGGTGAAGCCAGAGGAAACTCTGGTGGAGGCTCGCAGCGGTTCTGACGTGCAAATCGATCGTCAAATTTGGGTATAGGGGCGAAAGACTAATCGAACCATATGTACTGTCCTCTTATGAGGCTAATTATGTT--TTAAATTACAGTAATAAGATAAGTCCAACTACGTTGGATAAAGTTCAAGATAGAATACTGATTATGACAATTTTCTATCTACTAGTCTTGACCAAATTACGTGCCAGCAGTCGCGGTAATACGTAGAAGACAAGTGTTATTCATCTTTAATAGGTTTAAAGGGTACCTAGACGGTATTACTATCCTC-AAAAGGGAAATAGTTTTGCTAGAGTTTTATGTGAGAAGGGGAGTATTTACAGAGTAGAGATGAAATTCTTTGATACTTTAAGGACTGGTAAAGGCGAAAGCAACCTTTTATGTAATAACTGACGTTGAGGGACGGAGGCTTGGATAGCGAACAGGATTAGATACCCTAGTAGTCTTTGCAGAGAATGATGAATGCCATAGGTTAGATATTTTTGGTCTATAAATGAAAGTGTAAGCATTCCACCTCAAGAGTAATGTGGCAACGCAGGAACTGAAATCATTAGACCGTTTCTGAGAACAGTAGTGAAGTATGTTATTTAATTCGGTGGCCCTCGAAAAACCTTACCACAACTTGAATG--AC--AGTGATGTTACAAGTGTTGCACGGTTGTCTTCAGCTAATGTCGTGAGATTTTGGTTAGCTCCATAAAATTAGCGTAAGCCCCGGCTTTATTTTAAAATTATTATGATAAAGCAGTTCATCACCATATTGAATAGATGATAA
>19007_Cryptococcomyces_occultus_1861A
gaacctgcggaaggatcattaaagaatatcaggcctcgcggccctattctcaccctttgtataccgaactttgttgctttggcaggccctgccagaggccctaaactctggaatctttgctgtctgagcactatataatagttaaaactttcaacaacggatctcttggttctggcatcgatgaagaacgcagcgaaatgcgataagtaatgtgaattgcagaattcagtgaatcatcgaatctttgaacgcacattgcgccctctggtattccggggggcatgcctgttcgagcgtcattacaaccctcacgcctggcgtggtattgggcgcgccctagggcccgcctcaaagtcagtggcggcaccgtacgaccccgaagcgtagtaatactcgtcgcttctgggcgtcagacggcggcctgccagcaacccccatcttacaaggttgacctcggatcaggtagggatacccgctgaacttaagcatatcGGGATTGCCTCAGTAACGGCGAGTGAAGCGGCAACAGCTCAAATTTGAAAGCTGGCTCA-----CGCCCGCGTTGTAATTTGTAGAGGATGCTTCGGGTGCGGCGCCGGTCTAAGTTCtTTGGAACAAGACGTCATAGAGGGTGAGAATCCCGTATGTGACTGGTTGCCTGCGCCTATGTGAAGCTCCTTCGACGAGTCGAGTTGTTTGGGAATGCAGCTCCAAATGGGTGGTGTACTTCATCTAAAGCTAAATATTGGCCAGAGACCGATAGCGCACAAGTAGAGTGATCGAAAGATGAAAAGCACTTTGGAAAGAGAGTTAAACAGTACGTGAAATTGTTGAAAGGGAAGCGCTTGCAATCAGACTTGCGCGGCGCCGATCAGCCTGGGTTCTCCCTGGTGCACTCGGCGCCGCTCAGGCCAGCATCAGTTTCGGCGGTTGGATAAAGGCCTAGGGAACGTGGGTCGCCTCGGCGACCGTTATAGCCCTAGGTGCCATGCAGCCTGCTGGGACTGAGGACCGCGCTTCGGCTAGGATGCTGGCGTAATGGTTGTAAGCGACCCGTCTTGAAACACGGACCAAGGAGTCTAACATCTATGCGAGTGTTTGGGTGCTAAACCCATGCGCGGAATGAAAGTGAACGGAGGTGAGAACCCTTAAGGGTGCATCATCGACCGATCCTGATGTCTTCGGATGGATTTGAGTAAGAGCATAGCTGTTGGGACCCGAAAGATGGTGAACTATGCCTGAATAGGGTGAAGCCAGAGGAAACTCTGGTGGAGGCTCGCAGCGGTTCTGACGTGCAAATCGATCGTCAAATTTGGGTATAGGGGCGAAAGACTAATCGAACCATATGTATAGTCCTCTTATGAGGCTAGTTATGTTTTTGGGGTTACAAAAAAAACATAATACCAACTACGTTGGATAAAGTTCTAGATAGAAGACTGATTATGACAATTTTCTATCTACATGTCTTGACCAAATTACGTGCCAGCAGTCGCGGTAATACGTAGAAGACTAGTGTTATTCATCTTTAATAGGTTTAAAGGGTACCTAGACGGCATTATTAACCCAAAATAGGGAAATATTTTTGCTAGAGTTTTATATGAGAAGGGGAGTATTTACGGAGTAGAGATGAAATTCTTTGATACCTTAAGGACTGGTAAAGGCGAAAGCAACCTTTTATGTAAAAACTGACGTTGAGGGACGGAGGCTTGGATAGCGAACAGGATTAGATACCCTAGTAGTCTTTGCAGAGAATGATGAATGCCATAGACTAGATTTTTTTGGTCTATAAATGAAAGTGTAAGCATTCCACCTCAAGAGTAATGTGGCAACGCAGGAACTGAAATCATTAGACCGTTTCTGAGAACAGTAGTGAAGTATGTTATTTAATTCGGTGATCCTCGAAAAACCTTACCACAACTTGAATGATAC--AATGATGTTACAAGTGTTGCACGGTTGTCTTCAGCTAATGTCGTGAGATTTTGGTTAGTTCCATAAAATTAGCGTAAACCCCGGCTTTATTTTTTAATTATTATCATAAAGCAGTTCATCATTATATTGATTACATGATAA
>19193_Abies_laojunshanensis_2070
gaacctgcggaaggatcattaaagaatggt-ggctgcgaagcctaattctcaccctgtgtatactaaactttgttgccttggcaggctctgccagaggacctaaaccctagaatctctgctgtccgagtactatctaatagttaaaactttcaacaacggatctcttggttctggcatcgatgaagaacgcagcgaaatgcgataagtaatgtgaattgcagaattcagtgaatcatcgaatctttgaacgcacattgcgccctctggtattccggggggcatgcctgttcgagcgtcattacaaccctcacgctcagcgtggtgttgggctcgccccagggcttgcctcaaaatcagtggcggcaccgtttgacccctaagcgcagtgatactcgtcgcttctgggcgttgggcggcggcctgctaggaacccccactttataaggttgacctcggatcaggtagggatacccgctgaacttaagcatatcGGTATTGCCTCAGTAACGGCGAGTGAAGCGGCAACAGCTCAAATTTGAAAGCTGGCTCTTTTAGGGCCCGCGTTGTAATTTGTAGAGGATGCTTTGGGTGCGGCGCTGGTCTAAGTTCTTTGGAACAAGACGTCATAGAGGGTGAGAATCCCGTATGTGACTGGTTGCCTGCGCCTGTGTAAAGCTCCTTCGACGAGTCGAGTTGTTTGGGAATGCAGCTCTAAATGGGTGGTGTACTTCATCTAAAGCTAAATATTGGCCAGAGACCGATAGCGCACAAGTAGAGTGATCGAAAGATGAAAAGCACTTTGGAAAGAGAGTTAAACAGTACGTGAAATTGTTGAAAGGGAAGCGCTTGCAATCAGACTTGCGCGGCGTCGATCAACcTGGGTTCTcCCTGGTGCACTCGGCGCTGCTCAGGCCAGCATCAGTTTCGGCGGTTGGATAAAGGCCTAGGGAACGTGGGTTGCCTCGGTGACCGTTATAGCCCTAGGTGCAATGCAGCCTGCTGGGACTGAGGACCGCGCTTCGGCTAGGATGCTGGCGTAATGGTTGTAAGCGACCCGTCTTGAAACACGGACCAAGGAGTCTAACATCTATGCGAGTTTTTGGGTGTTAAACCCATGAGCGGAATGAAAGTGAATGGAGGTGAGAACCCTTAAGGGTGCATCATCGACCGATCTTGATGTCTTCGGATGGATTTGAGTAAGAGCATAACTGTTGGGACCCGAAAGATGGTGAACTATGCCTGAATAGGGTGAAGCCAGAGGAAACTCTGGTGGAGGCTCGCAGCGGTTCTGACGTGCAAATCGATCGTCAAaTTTGGGTATAGGGGCGAAAGACTAATCGAACCATACGTATAGTCCTCTTATGAGGCTAGTTATGTTTTGTAGGTTACAGAATAAACATAATACCAACTACGTTGGATAAAGTTCTAGATAGAATACTGATTATGACAATTTTCTATCTACATGTCTTGACCAAATTACGTGCCAGCAGTCGCGGTAATACGTAGAAGACGAGTGTTATTCATCTTTAATAGGTTTAAAGGGTACCTAGACGGTATTACTAACCCTAAATAAGGAAATAGTTTTGCTAGAGTTTGATATGAGAAGGGGAGTATTTAAGGAGTAGAGATAAAATTCTTTGATACTTTAAGGACTGGTAATGGCGAAAGCAACCTTTTATGTTATAACTGACGTTGAGGGACGGAGGCTTTGGTAGCGAACAGGATTAGATACCCTAGTAGTCTTTGCAGAGAATGATGAATGCCATAGACTAGATATTTTTGGTTTATAAATGAAAGTGTAAGCATTCCACCTCAAGAGTAATGTGGCAACGCTGGAACTGAAATCATTAGACCGTTTCTGAGAACAGTAGTGAAGTATGTTATTTAATTCGATAATCCTCGAAAAACCTTACCACAACTTGAATGGTGC--GGTGATGTTACAAGCGTTGCACGGTTGTCTTCAGCTAATGTCGTGAGACTTTGGTTAGTTCCATAAAATTAGCGTAAACCCCGGCTTTATTTTTAAATTATTACCATAAAGCAGTTCATCACTATATTGAATACATGATAA
>11803_Septofusella_triseptate_HOU_292
gaacctgcggaaggatcattaatgaatgcg-ggcctcgcggccctgttctcaccctttgtttacctaactacgttgctttggcgggccccgccagaggacttcaaccctggaatcactgccgtctgagtactatacaatagttaaaactttcaacaacggatctcttggttctggcatcgatgaagaacgcagcgaaatgcgataagtaatgtgaattgcagaattcagtgaatcatcgaatctttgaacgcacattgcgctccctggtattccggggagcatgcctgttcgagcgtcattacacccctcacgccccgcgtggtgttgggctcgccc--gggcctgcctcaaagtcagtggcggctccgttcggcccctaagcgcagtaatactcgtcgcttctggacgtcgggcggcggcctgccagccacccccacact-caaggttgacctcggatcaggtagggatacccgctgaacttaagcatatcGGGATTGCCTCAGTAACGGCGAGTGAAGCGGCAACAGCTCAAATTTGAAAGCTGGCTCCTCTGGGGCCCGCGTTGTAATTTGTAGAGGATGCTTCGGGTGCGGCTTCGGTCTAAGTTCGCTGGAACGCGACGTCATAGAAGGTGATAATCCTGTATGTGACCGATGGCCTGCGCCCGTGTGAAGCTCCTTCGACGAGTCGAGTTGTTTGGGAATGCAGCTCTAAGCGGGTGGTGTACTCCATCTAAAGCTAAATATTGGCCAGAGACCGATAGCGCACAAGTAGAGTGATCGAAAGATGAAAAGCACTTTGGAAAGAGAGTTAAACAGTACGTGAAATTGTTGAAAGGGAAGCGCTTGCAATCAGACTTGCGCGGCGTCGATCAGCCTGGGTTCTCCCTGGTGCACTCGACGCCGCTCAGGCCAGCATCAGTTTCGGCGGTTGGATAAAGGCCTAGGGAACGTGGGTCGCCTCGGCGACCGTTATAGCCCTAGGTGCAATGCAGCCTGCTGGGACTGAGGACCGCGCTTCGGCTAGGATGCTGGCGTAATGGTTGTAAGCGACCCGTCTTGAAACACGGACCAAGGAGTTGAATACTTATGCGAGTGTTTGGGTGCTAAACCCATGCGCGTAATGAAAGTGAACGGAGGTGAGAACCCTTAAGGGCGCATCATCGACCGATCCTGATGTCTTCGGATGGATTTGAGTAAGAGCATAATTATTCTGACCCGAAAGATGATGAACTATACGCGGATAGGGTGAAGCCAGAGGAAACTCTGGTGGAGGCTCGCAGCGGTTCTGACGTGCAAATCGATCGTCGAATCTACGTATAGGGGCGAAAGACTAATCGAATCATATGTATAGTCCTCTTATGAGGCTAGTTATGTT--------------AATACCATAATACCAACTACGTTGGATAAAGTTCTAGATAGAATACTGATTATGACAATTTTCTATCTACATGTCTTGACCAAATTACGTGCCAGCAGTCGCGGTAATACGTAGAAGACTAGTGTTATTCATCTTTAATAGGTTTAAAGGGTACCTAGACGGTATTACTAACCCT-AACAAGGAAATAGTTTTGCTAGAGTTTTATATGAGAAGGGGAGTATTTAAGGAGTAGAGATAAAATTCTGTCATACTTTAAGGACTGGTAAAGGCGAAAGCAACCTTTTATGTAAAAACTGACGTTGAGGGACGGAGGCTTAGATAGCGAACAGGATTAGATACCCTAGTAGTCTTTGCAGAAAATGATGAATGCCATAGACTAGATTTTTTTGGTCTATAAATGAAAGTGTAAGCATTCCACCTCAAGAGTAATGTGGCAACGCAGGAACTGAAATCATTAGACCGTTTCTGAGAACAGTAGTGAAGTATGTTATTTAATTCGATAACCCTCGAAAAACCTTACCACAACTTGAATG--GG--CGGGATGTTACAGGTGTTGCACGGTTGTCTTCAGCTAATGTCGTGAGATTTTGGTTAGTTCCATAAAATTAGCGTAAACCCCGGCTTTATTTTTAAATTATTATCATAAAGCAGTTCATCACTATATTGAATATTTGATAA
>16040_Stipamyces_massoniana_1215
gaacctgcggaaggatcatta----------agtatccgagcccgacgctacccttttgtatacctaattttgttgctttggcagactctgccaggggaccgaaactcttgaatttttgccgtctgagtactatctaatagttaaaactttcaacaacggatctcttggttctggcatcgatgaagaacgcagcgaaatgcgataagtaatgtgaattgcagaattcagtgaatcatcgaatctttgaacgcacattgcgctccctggtattccggggagcatgcctgttcgagcgtcattacaaccctcacgcccagcgtggtcttgggctcgccccagggcttgcctcaaaatcagtggcggcgccgtccgacc-ctaagcgtagtaatactcgtcgcttctgggcttcgggcggtggcttgccagcgacccccacattcaaaggttgacctcggatcaggtagggatacccgctgaacttaagcatatcGGGTTGCCTTCAGTAACGGCGAGTGAAGCGGCAACAGCTCAAATTTGAAAGCTGGCTCCTTCGGGGCCCGCGTTGTAATTTGTAGAGGATGCTTCGGGTGCGGTGCCGGTCTAAGTTCTTTGGAACAGGACGTCGCAGAGGGTGAGAATCCCGTATGTGACCGGTGGCCTGCGCCCGTGTGAAGCTCCTTCGACGAGTCGAGTTGTTTGGGAATGCAGCTCTAAATGGGTGGTGTACTTCATCTAAAGCTAAATATTGGCCAGAGACCGATAGCGCACAAGTAGAGTGATCGAAAGATGAAAAGCACTTTGGAAAGAGAGTTAAACAGTACGTGAAATTGTTGAAAGGGAAGCGCTTGCAATCAGACTTGCGCGGCGTCGATCAGCCTGGGTTCTCCCTGGTGCACTCGGCGCCGCTCAGGCCAGCATCAGTTTCGGCGGTTGGATAAAGGCTTAGGGAACGTAGGTCGCTTCGGCGACTGTTATAGCCCTAGGTGCAATGCAGCCTGCCGGGACTGAGGACCGCGCTTCGGCTAGGATGCTGGCGTAATGGTTGTAAGCGACCCGTCTTGAAACACGGACCAAGGAGTCTAACATCTATGCGAGTGTTTGGGTGTCAAACCCATACGCGTAATGAAAGTGAACGGAGGTGAGAACCCTTAAGGGTGCATCATCGACCGATCCTGATGTCTTCGGATGGATTTGAGTAAGAGCATAACTGTTGGGACCCGAAAGATGGTGAACTATGCCTGAATAGGGTGAAGCCAGAGGAAACTCTGGTGGAGGCTCGCAGCGGTTCTGACGTGCAAATCGATCGTCAAATTTGGGTATAGGGGCGAAAGACTAATCGAACCATATGTATAGTTCTCTTATGAGGCTAGTTATGTTTTAGGGGTTACAAAATTAACATAATACCAACTACGTTGGATAAAGTTCTAGATAGAATACTGATTATGACAATTTTCTATCTACATGTCTTGACCAAATTACGTGCCAGCAGTCGCGGTAATACGTAGAAGACTAGTGTTATTCATATTTAATAGGTTTAAAGGGTACCTAGACGGTGTATTTAACCTATGATAAGGAAATATATACACTTGAGTTTTATATGAGAAGGGGAGAATTTAAAGAGTAGAGTTGAAATTCTTTGATACTTTAAGGACTGGTAAAGGCGAAAGCAACCTTTTATGTAAAAACTGACGTTGAGGGACGAAGGCTTTGATAGCGAACAGGATTAGGTACCCTAGTAGTCTTTGCAGAAAATGATGAATGCCATAGATTAGGTTTTTTTGGTCTATAAATGAAAGTGTAAGCATTCCACCTCAAGAGTAATGTGGCAACGCAGGAACTGAAATCATTAGACCGTTTCTGAGAACAGTAGTGAAGTATGTTATTTAATTCGATAACCCTCGAAAAACCTTACCACAACTTGAATAGTCC--GGTGATGTTACAAGTGTTGCACGGTTGTCTTCAGCTAATGTCGTGAGATTTTGGTTAGTTCCATAAAATTAGCGTAAACCCCGGCTTTATTTTTAAATTATTCTCATAGAGCAGTTCATCAATACATTGAATATATGATAA
>12167_Therrya_pinicola_TRY
gaacctgcggaaggatcattaatgaataat-ggcttcacggccctattctcaccctatgtatacctaacttggttgctttggcaggctctgccagaggacataaaccctggaatctttgctgtctgagtactatataatagttaaaactttcaacaacggatctcttggttctggcatcgatgaagaacgcagcgaaatgcgataagtaatgtgaattgcagaattcagtgaatcatcgaatctttgaacgcacattgcgctccctggtattccggggagcatgcctgttcgagcgtcattacaaccctcacgctcagcgtggtattgggctcgcc---aggctggcctcaaaatcagtggcggcactgcctgact-ctaagcgtagtaatactcgtcgcttctgag-ctcaggtagcagcctgtcagaaacccccactt--caaggttgacctcggatcaggtagggatacccgctgaacttaagcatatc----------------------------------------------------------------------------------------------------------------------------------------------------------------------------------------------------------------------------------------------------------------------------------------------------------------------------------------------------------------------------------------------------------------------------------------------------------------------------------------------------------------------------------------------------------------------------------------------------------------------------------------------------------------------------------------------------------------------------------------------------------------------------------------------------------------------------------------------------------------------------------------------------------------------------------------------------------------------------------------------------------------------------------------------------------------------------------------------------------------------------------------------------------------------------------------------------------------------------------------------------------------------------------------------------------------------------------------------------------------------------------------------------------------------------------------------------------------------------------------------------------------------------------------------------------------------------------------------------------------------------------------------
>40148_Coccomyces_strobi_NB_645C
gaacctgcggaaggatcattaatgaataac-ggcttcacagccctattctcaccctatgtctacctaacttggttgctttggcaggccctgccagaggacataaactctggaatctttgctgtctgagtactatgtaatagttaaaactttcaacaacggatctcttggttctggcatcgatgaagaacgcagcgaaatgcgataagtaatgtgaattgcagaattcagtgaatcatcgaatctttgaacgcacattgcgctccctggtattccggggagcatgcctgttcgagcgtcattacaaccctcacgctcagcgtggtgttgggctcgcccaaaggctagcctcaaaatcagtggcggcactgcctgact-ctaagcgtagtaatactcgtcgcttctggg-ttcagggagcagcttgtcagaaacccccactt--caaggttgacctcggatcaggtagggatacccgctgaacttaagcat-------------------------------------------------------------------------------------------------------------------------------------------------------------------------------------------------------------------------------------------------------------------------------------------------------------------------------------------------------------------------------------------------------------------------------------------------------------------------------------------------------------------------------------------------------------------------------------------------------------------------------------------------------------------------------------------------------------------------------------------------------------------------------------------------------------------------------------------------------------------------------------------------------------------------------------------------------------------------------------------------------------------------------------------------------------------------------------------------------------------------------------------------------------------------------------------------------------------------------------------------------------------------------------------------------------------------------------------------------------------------------------------------------------------------------------------------------------------------------------------------------------------------------------------------------------------------------------------------------------------------------------------------
>19513_Lophodermium_harbinense_2264
gaacctgcggaaggatcattaaagaatacg-ctggctttagccccattctcaccctttgtataccaaactttgttgctttggcaggccctgccagaggatcttaacccttgaatctttgctgtctgagtactatataatagttaaaactttcaacaacggatctcttggttctggcatcgatgaagaacgcagcgaaatgcgataagtaatgtgaattgcagaattcagtgaatcatcgaatctttgaacgcacattgcgctccctggtattccggggagcatgcctgttcgagcgtcattacaaccctcacgcctagcgtggtattgggctcgcccaagggcttgcctcaaagtcagtggcagcaccgtctgacc-ctaagcgtagtaatactcgtcgcttttgggcctcaggcggttgttcgtcataaacccccactt--acaggttgacctcggatcaggtagggatacccgctgaacttaagcatatc----------------------------------------------------------------------------------------------------------------------------------------------------------------------------------------------------------------------------------------------------------------------------------------------------------------------------------------------------------------------------------------------------------------------------------------------------------------------------------------------------------------------------------------------------------------------------------------------------------------------------------------------------------------------------------------------------------------------------------------------------------------------------------------------------------------------------------------------------------------------------------------------------------------------------------------------------------------------------------------------------------------------------------------------------------------------------------------------------------------------------------------------------------------------------------------------------------------------------------------------------------------------------------------------------------------------------------------------------------------------------------------------------------------------------------------------------------------------------------------------------------------------------------------------------------------------------------------------------------------------------------------------
>40120_Lophodermium_junipericola_CBS_148247
gaacctgcggaaggatcattaaagaataca-ggcttcacagccctattctcaccctttgtataccaaactttgttgctttggcaggccctgccagaggatcctaacccttgaatctttgctgtctgagtattatataatagttaaaactttcaacaacggatctcttggttctggcatcgatgaagaacgcagcgaaatgcgataagtaatgtgaattgcagaattcagtgaatcatcgaatctttgaacgcacattgcgctccctggtattccggggagcatgcctgttcgagcgtcattacaaccctcacgcctagcgtggtattgggctcgcccaagggcttgcctcaaagtcagtggcagcaccgtctgacc-ctaagcgtagtaatactcgtcgcttttgggtttcaggcggttgttagtcataaacccccactt--acaggttgacctcggatcaggtagggatacccgctgaactt----------------------------CGAGTGAAGCGGCAACAGCTCAAATTTGAAAGCTGGCTCCTTCGGGGCCCGCATTGTAATTTGTAGAGGATGCTTCGGGTGCAGTGCCGGTCTAAGTCCATTGGAACTTGGCGTCATAGAGGGTGAGAATCCCGTATGTGACTGGTCACTTGCGCCCATGTGAAGCTCCTTCGACGAGTCGAGTTGTTTGGGAATGCAGCTCTAATTGGGTGGTGTACTTCATCTAAAGCTAAATATTGGCCAGAGACCGATAGCGCACAAGTAGAGTGATCGAAAGATGAAAAGCACTTTGGAAAGAGAGTTAAACAGTACGTGAAATTGTTGAAAGGGAAGCGCTTGCAATCAGACTTGCGCGGCGTCGATCAGCCTGGGTTCTCCCTGGTGCACTCGGCGCCGCTCAGGCCAGCATCAGTTTCGGCGGTTGAACAAAGATCCAGGGAACGTGGGTGGCTTCGGACACCGTTATAGCCCTGGGTGCAATGCAGCCTGCCGGGACTGAGGACCGCGCTTCGGCTAGGATGCTGGCGTAATGGTTGTAAGCGACCCGTCTTGAAACACGGACCAAGGAGTCTAACATCTATGCGAGTGTTTGGGTGTCAAACCCATACGCGTAATGAAAGTGAACGGAGGTGAGAACCCTTAAGGGTGCATCATCGACCGATCCTGATGTCTTCGGATGGATTTGAGTAAGAGCATAGCTGTTGGGACCCGAAAGATGGTGAACTATGCCTGAATAGGGTGAAGCCAGAGGAAACTCTGGT----------------------------------------------------------------------------------------------------------------------------------------------------------------------------------------------------------------------------------------------------------------------------------------------------------------------------------------------------------------------------------------------------------------------------------------------------------------------------------------------------------------------------------------------------------------------------------------------------------------------------------------------------------------------------------------------------------------------------------------------------------------------------------------------------------------------------------
>18080_Pseudococcomyces_yunnanensis_1574
tgacctgcggaaggatcattaaagaataca-ggcttcacagccatattctcaccctttgtataccaaaccacgttgcttcggcaggccctgccagaggacctaaactcttgaatacctgccgtctgagtactatctaatagttaaaactttcaacaacggatctcttggttctggcatcgatgaagaacgcagcgaaatgcgataagtaatgtgaattgcagaattcagtgaatcatcgaatctttgaacgcacattgcgctccctggtattccggggagcatgcctgttcgagcgtcattacaaccctcacgcccagcgtggtattgggctcgccctagggcctgcctcaaagtcagtggcggcaccgtccgacccctcagcgcagtacaaccc-tcgcttctgggctctgggcgggagcttgccagctacccccacttt-ctaggttgacctcggatcaggtagggatacccgctgaacttaagcatatcGTATTTGCCTTAGTAACGGCGAGTGAAGCGGCAACAGCTCAAATTTGAAAGCTGGCTCCTTCGGGGCCCGCGTTGTAATTTGTAGAGGATGCTTCGGGTGTGGCACCGGTCTAAGTTCTTTGGAACAAGACGTCATAGAGGGTGAGAATCCCGTATGTGACTGGTTGCTTGCGCCCATGTGAAGCTCCTTCGACGAGTCGAGTTGTTTGGGAATGCAGCTCTAAATGGGTGGTGTACTTCATCTAAAGCTAAATATTGGCCAGAGACCGATAGCGCACAAGTAGAGTGATCGAAAGATGAAAAGCACTTTGGAAAGAGAGTTAAACAGTACGTGAAATTGTTGAAAGGGAAGCGCTTGCAATCAGACTTGCGCGGCGCCGATCAGCCTGGGTTCTCCCTGGTGCACTCGGTGCCGCTCAGGCCAGCATCAATTTCGGCGGTTGGATAAAGGCCTAGGGAACGTGGGTCACCTCGGTGACCGTTATAGCCCTAGGTGCAATGTAGCCTGCTGGGATTGAGGACCGCGCTTCGGCTAGGATGCTGGCGTAATGGTTGTAAGCGACCCGTCTTGAAACACGGACCAAGGAGTCTAACATCTATGCGAGTGTTTGGGTGTCAAACCCATGCGCGTAATGAAAGTGAACGGAGGTGAGAACCCTTAAGGGTGCATCATCGACCGATCCTGATGTCTTCGGATGGATTTGAGTAAGAGCATAGCTGTTGGGACCCGAAAGATGGTGAACTATGCCTGAATAGGGTGAAGCCAGAGGAAACTCTGGTGGAGGCTCGCAGCGGTTCTGACGTGCAAATCGATCGTCAAATTTGGGTATAGGGGCGAAAGACTAATCGAACCATATGTATAGTCCTCTTATGAGGCTAGTTATGTTTTGAAGGTTACAAAATTAACATAATACCGACTATGTCGGATAAAGTTCTAGATACAATACTGATTATGACAATTTTCTATCTACATGTCTTGACCAATATTCCTCACTGCTATCGCGGTAATACGTAGAAGACTAGTGTTATTCATCTTTAATAGGTTTAAAGGGTACCTAGACGGTATAACTAACCTTAAACAGGGAAATAGTTTTACTTGAGTTTTATATGAGAAGGGGAGTATTTAAGGAGTAGAGTTGAAATTCTTTGATACTTTAAGGACTGGTAAAGGCGAAAGCAACCTTTTATGTAAAAACTGACGTTGAGGGACGAAGGCTTGGATAGCGAACAGGATTAGATACCCTAGTAGTCTTTGCAGAGAATGATGAATGCCATAGACTAGATTTTTTTGGTCTATAAATGAAAGTGTAAGCATTCCACCTCAAGAGTAATGTGGCAACGCAGGAACTGAAATCATTAGACCGTTTCTGAGAACAGTAGTGAAGTATGTTATTTAATTCGATAATCCTCGAAAAACCTTACCACAACTTGAATGGCCC--GGTGATGTTACAAGCGTTGCACGGTTGTCTTCAGCTAATGTCGTGAGATTTTGGTTAGTTCCATAAAATTAGCGTAAACCCCGGCTTTATTTTTAAATTACTATCATAGAGCAGTTCATCAATACATTGAATATATGATAA
>12141_Lophodermium_johnstonii_isolate_310
gaacctgcggaaggatcattaatgaataca-ggcctcacggccgaattctcacccattgtctacctaacttcgttgctttggcaggccctgtcagaggccctaaactcttgaatctctgctgtctgagtactatacaatagttaaaactttcaacaacggatctcttggttctggcatcgatgaagaacgcagcgaaatgcgataagtaatgtgaattgcagaattcagtgaatcatcgaatctttgaacgcacattgcgctccccggtattccggggagcatgcctgttcgagcgtcattacaaccctcacgctcagcgtggtcttgggctcgccc--gggcctgcctcaaaatcagtggcagcactggccgccc-ctaagcgtagtactactcgccgcttctgggtcgcgggcgg----ctgtcagccacccccatcttttaatgttgacctcgggtcaggtagggatacccgctgaacttaagcatatc----------------------------------------------------------------------------------------------------------------------------------------------------------------------------------------------------------------------------------------------------------------------------------------------------------------------------------------------------------------------------------------------------------------------------------------------------------------------------------------------------------------------------------------------------------------------------------------------------------------------------------------------------------------------------------------------------------------------------------------------------------------------------------------------------------------------------------------------------------------------------------------------------------------------------------------------------------------------------------------------------------------------------------------------------------------------------------------------------------------------------------------------------------------------------------------------------------------------------------------------------------------------------------------------------------------------------------------------------------------------------------------------------------------------------------------------------------------------------------------------------------------------------------------------------------------------------------------------------------------------------------------------
>12135_Lophodermium_hauturuanum_PDD_112227
gaacctgcggaaggatcattaaagaatact--------------tattctccttctctgtagacataactatgttgcttcggcagtgcctgtcagaggatctaaacactagaatttttgctgtctgagtactatataatagttaaaactttcaacaacggatctcttggttttggcatcgatgaagaacgcagcgaaatgcgataagtaatgtgaattgcagaattcagtgaatcatcgaatctttgaacgcacattgcgccccttggtattccgaggggcatgcctgttcgagcgtcattacaaccctcacgcctagcgtggtattgggctcgccc--gggcctgcctcaaaatcagtggcggctccgttggacc-ctaagcgcagtactactcgtcgcttctggg-ctccggcggcggcctgccagcaacccccattatacaaggttgacctcggatcaggtagggatacccgctgaacttaagcatatc----------------------------------------------------------------------------------------------------------------------------------------------------------------------------------------------------------------------------------------------------------------------------------------------------------------------------------------------------------------------------------------------------------------------------------------------------------------------------------------------------------------------------------------------------------------------------------------------------------------------------------------------------------------------------------------------------------------------------------------------------------------------------------------------------------------------------------------------------------------------------------------------------------------------------------------------------------------------------------------------------------------------------------------------------------------------------------------------------------------------------------------------------------------------------------------------------------------------------------------------------------------------------------------------------------------------------------------------------------------------------------------------------------------------------------------------------------------------------------------------------------------------------------------------------------------------------------------------------------------------------------------------
>11810_Shuqunia_longa_HOU_368B
gaacctgcggaaggatcattaaagaatatcgggccctaaagctctattctcatcttttgtatatcaaactttgttgctttggcaggccctgccagaggacccaaacccaagaattactgctgtctgagtattat--aatagttaaaactttcaacaacggatctcttggttctggcatcgatgaagaacgcagcgaaatgcgataagtaatgtgaattgcagaattcagtgaatcatcgaatctttgaacgcacattgcgccttctggtattccggagggcatgtctgttcgagcgtcattgcacccctcacgcctggcgtggtgttgggcgcgccc--gggcccgccttaaagtcagtggcggcactattcagcccctaagcgcagtactactcgtcgcttctgggtgctctgtaggagccggccagccacccccaccttataaggttgacctcggatcagatagggatacccgctgaacttaagcatatcGGGATTGCCTCAGTAGCGGCGAGCGAAGCGGCAAGAGCTCAAATTTGAAAGCTGGCTCTCTCAGGGCCCGCGTTGTAATTTGCAGAGGATGCTTCGGGTGCGGCGCCGGTCTAAGTTCTTTGGAACAGGACGTCATAGAGGGTGAGAATCCCGTATGTGACTGGCTGCTTGCGCCTATGTGAAGCTCCTTCGACGAGTCGAGTTGTTTGGGAATGCAGCTCTAAATGGGTGGTGTACTTCATCTAAAGCTAAATATTGGCCAGAGACCGATAGCGCACAAGTAGAGTGATCGAAAGATGAAAAGCACTTTGGAAAGAGAGTTAAACAGTACGTGAAATTGTTGAAAGGGAAGCGCTTGCGATTAGACTTGCGCAGCGCCGATCAGCCTGGGTTCTCCCTGGTGCACTCGGCGCTGCTCAGGCCAGCATCAGCTTCGGCGGCTGGACAAAGGCCCAGGGAACGTGGGTCGCCTCGGCGACCGTTATAGCCCTGGGTGCAATGCAGCCTGCTGGGGCTGAGGACCGCGCTTCGGCTAGGATGCTGGCGTAATAGTCGTAAGCGACCCGTCTTGAAACACGGACCAAGGAGTCTAACATTTATGCGAGTGTTTGGGCGTCAAACCCATACGCGCAATGAAAGTGAACGGAGGTGAGAACCCTTAAGGGCGCATCATCGACCGATCCTGATGTCTTCGGATGGATTTGAGTAAGAGCATAACTGTTAGGACCCGAAAGATGGTGATCTATACCTGAATAGGGTGAAGCCAGGGGAAACCCTGGTGGAGGCTCGCAGTGGTTCTGACGTGCAAATCGATCAACAAATTTGGGTATAGGGGCGAAAGACTAATCGAACCATATGTATAGTCCTCTTATGAGGCTAGTTATGTTTTGGGGGTTACAAAAATAACATAATACCAACTACGTTGGATAAAGTTCTAGATAGAATACTGATTATGACAATTTTCTATCTACATGTCTTGACCAAATTACGTGCCAGCAGTCGCGGTAATACGTAGAAGACTAGTGTTATTCATCTTTAATAGGTTTAAAGGGTACCTAGACGGTGAGACTAACCAAAAATAAGGAAATAGTTTTGCTAGAGTTTTATGTGAGAAGGGTAGTATTTATGGAGTAGAGATCAAATTCTTTGATACTTTAAGGACTGGTAAAGGCGAAAGCAACCTTTTATGTAAAAACTGACGTTGAGGGACGGAGGCATGGGTAGCGAACAGGATTAGATACCCTAGTAGTCTTTGCAGAGAATGATGAATGCCATAGGCTAGATTTTTTTGGTCTATAAATGAAAGTGGAAGCATTCCACCTCAAGAGTAATGTGGCAACGCAGGAACTGAAATCATTAGACCGTTTCTGAGAACAGTAGTGAAGTATGTTATTTAATTCGATAACCCACGAAAAACCTTACCACAACTTGAATA--TC--TGTGATATTACAAGTGTTGCACGGTTGTCTTCAGCTAATGTCGTGAGATTTTGGTTAGTTCCATAAAATTAGC-TAAACCCCGGCTTTATTTTTAAATTATTATCATAAAGCAGTTCATCACTATATTGAATACATGATAA
>12168_Ploioderma_destruens_T33
gaacctgcggaaggatcattaaagaat-------------gtcacattctcaccctttgtagacccaactttgttgcttcggcgggccccgtcgagggacccaaactccagaatttgtgctgtctgagtaccat--aataatcaaaactttcaacaacggatctcttggttcgggcatcgatgaagaacgcagcgaaatgcgataagtaatgtgaattgcagaattcagtgaatcatcgaatctttgaacgcacattgcactccctggcattccagggagtatgcctgttcgagcgtcattacaaccctcacgccccgcgtggtattgggcccgccc--gggctggcctcaaagttagtggcggctctgctcgatccctaagcgtagtaatactagccgcttctgggcgtcgagcagcggcctgctaggaacccccacctcacaaggttgacctcggatcaggtagggatacccgctgaacttaagcatatc----------------------------------------------------------------------------------------------------------------------------------------------------------------------------------------------------------------------------------------------------------------------------------------------------------------------------------------------------------------------------------------------------------------------------------------------------------------------------------------------------------------------------------------------------------------------------------------------------------------------------------------------------------------------------------------------------------------------------------------------------------------------------------------------------------------------------------------------------------------------------------------------------------------------------------------------------------------------------------------------------------------------------------------------------------------------------------------------------------------------------------------------------------------------------------------------------------------------------------------------------------------------------------------------------------------------------------------------------------------------------------------------------------------------------------------------------------------------------------------------------------------------------------------------------------------------------------------------------------------------------------------------
>11935_Neolophodermium_amplum_HOU_1351
gaacctgcggaaggatcattatagaattta-ggccttcgggccctattctcaccctttgtttatcaaacttcattgcttcggcaggccctgtcagagaaccctaaacactgaatttttgcagtctgagtactatataatagttaaaactttcaacaacggatctcttggttctcgcatcgatgaagaacgcagcgaaatgcgataagtaatgtgaattgcagaattcagtgaatcatcgaatctttgaacgcacattgcgccctctggtattccggagggcatgcctgttcgagcgtcattacaaccctcacgcctggggttatattgggcggaccc--gggcccgcctcaaagtcagtggcggcaccgttcgacccctaagcgtagtaataatcgccgcttctgggactcggccggcggcctgccagcaacccccatctttaaaggttgacctcggatcaggtagggatacccgctgaacttaagcatataGGATTTGCCTCAGTAACGGCGAGTGAAGCGGCAACAGCTCAAATTTGAAAGCTGGCTCTTTTAGGGTCCGCGTTGTAATTTGTAGAGGATGCTTCGGGTGCGGCGCCGGTCTAAGTTCTTTGGAACAAGACGTCATAGAGGGTGAGAATCCCGTATGTGACTGGTTGCCTGCGCCTATGTGAAGCTCCTTCGACGAGTCGAGTTGTTTGGGAATGCAGCTCTAAATGGGTGGTGTACTTCATCTAAAGCTAAATATTGGCGAGAGACCGATAGCGCACAAGTAGAGTGATCGAAAGATGAAAAGCACTTTGGAAAGAGAGTTAAACAGTACGTGAAATTGTTGAAAGGGAAGCGCTTGCAATCAGACTTGCACGGCGTCGATCAGCTAGGGTTTTCTCTGGTGCACTCGGCGCCGTTCAGGCCAGCATCAGTTTCGGCGGTTGGATAAAGGCTTGGAGAACGTGGGTCGCCTCGGCGACCGTTATAGCTCCAGGTGCAATGCAGCCTGCTGGGACTGAGGACCGCGCTTCGGCTAGGATGCTGGCGTAATGGTTGTAAGCGACCCGTCTTGAAACACGGACCAAGGAGTCTAACATCTATGCGAGTGTTTGGGTGTCAAACCCATACGCGTAATGAAAGTGAACGGAGGTGAGAACCCTTAAGGGTGCATCATCGACCGGTCCTGATGTCTTCGGATGGATCTGAGTAAGAGCATAGCTGTTGGGACCCGAAAGATGGTGAACTATGCCTGAATAGGGTGAAGCCAGAGGAAACTCTGGTGGAGGCTCGCAGCGGTTCTGACGTGCAAATCGATCGTCAAATTTGGGTATAGGGGCGAAAGACTAATCGAACCATATGTATAGTCCTCTTATGAGGCTAGTTATGTTTATAGGGTTCCAATAAAAACATAATACCAACTACGTTGGATAAAGTTCTAGATAGAATACTGATTATGACTATTTTCTATCTACATGTCTTGACCAAATTACGTGCCAGCAGTCGCGGTAATACGTAGAAGACTAGTGTTATTCATGTTTAATAGGTTTAAAGGGTACCTAGACGGTATTACTAACCCA-ATAAAGGAAATAGTTTTACTAGAGTTTTATATGAGAAGGGGAGTATTTATGGAGTAGAGATAAAATTCTTTGATACTTTAAGGACTGGTAAAGGCGAAAGCAGCCTTCTATGTAAAAACTGACGTTGAGGGACGAAGGCTTGGATAGCGAACAGGATTAGATACCCTAGTAGTCTTGGCAGAAAATGATGAATGCCATAGGCTAGATATTTTTGGTCTATAAATGAAAGTGTAAGCATTCCACCTCAAGAGTAATGTGGCAACGCAGGAACTGAAATCATTAGACCGTTTCTGAGAACAGTAGTGAAGTATGTTATTTAATTCGGTAACCCGCGAAAAACCTTACCACAACTTGAATG--AC--GGTGATGTTACAAGTGTTGCACGGTTGTCTTCAGCTAATGTCGTGAGATTTTGGTTAGTTCCATAAAATTAGCGTAAACCCCGGCTTTATTTTTAAATTATTATCATAAAGCAGTTCATCAGGACATTGAATATTTGATAA
>11821_Lophodermiopsis_splendidus_HOU_936B
gaacctgcggaaggatcattaaagaatcca-ggcttcacggccgtattctcatcccttgtagagaaaaaaatgttgccttggcgatcatcgtcagaggaag-aaacccttgaaatcgagaagtctgagtatcatacaatagttaaaactttcaacaacggatctcttggttctggcatcgatgaagaacgcagcgaaatgcgataagtaatgtgaattgcagaattcagtgaatcatcgaatctttgaacgcacattgcgccccctggcattccggggggcatgcctgttcgagcgtcattacaaccctcacgctccgcgtggaatttgggcagccc--gggcctgcctcaaagtcagtggcggcaccgtgtgacccctaagcgcagtaataccgttcgcttctgggtgtcttgcggcgtctcgccagcaacccccaccataaaaggttgacctcggatcaggtagggatacccgctgaacttaagcatatcGGGATTGCCTCAGTAACGGCGAGTGAAGCGGCAACAGCTCAAATTTGAAAGCTGGCTCCTTCGGGGCCCGCGTTGTAATTTGCAGAAGATGCTTCGGGCGCGGCGCCAGTCTAAGTTCTTTGGAACAAGACGTCATGGAGGGTGAGAATCCCGTATGTGACTGGTCGCTTGCGCCTGTGTGAAGCTCTTTCGACGAGTCGAGTTGTTTGGGAATGCAGCTCTAAACGGGTGGTGTACTTCATCTAAAGCTAAATATTGGCCAGAGACCGATAGCGCACAAGTAGAGTGATCGAAAGATGAAAAGCACTTTGGAAAGAGAGTTAAACAGTACGTGAAATTGTTGAAAGGGAAGCGCTTGCAATCAGACTTGCGCGGCGTCGCTCACCCTGGGTTCTCCCAGGTGCACTCGGCGCCGCTCAGGCCAGCATCAGTTTCGGCGGTTGGATAAAGGCTTGGAGAACGTGGGTCGCCTCGGCGACCGTTATAGCTCCAGGTGCAATGCAGCCTGCTGGGACTGAGGACCGCGCTTCGGCTAGGATGCTGGCGTAATGGTTGTAAGCGACCCGTCTTGAAACACGGACCAAGGAGTCTAACACTTATGCGAGTGTTTGGGTGTCAAACCCATGCGCGTAATGAAAGTGAACGGAGGTGAGAACCCTTAAGGGTGCATCATCGACCGATCCTGATGTCTTCGGATGGATTTGAGTAAGAGCATAATTGTTGGGACCCGAAAGATGGTGAACTATGCCTGAATAGGGTGAAGCCAGAGGAAACTCTGGTGGAGGCTCGCAGCGGTTCTGACGTGCAAATCGATCGTCAAATTTGGGTATAGGGGCGAAAGACTAATCGAACCATATGTATAGTCCTCTTATGAGGCTAGTTATGTTTTGAAGGTTACGTGTCTAATATAATACCAACTACGTTGGATAAAGTTCTAGATAGAATACTGATCATGACAATTTTCTATCTACATGTCTTGACCAAATTACGTGCCAGCAGTCGCGGTAATACGTAGAAGACTAGTGTTATTCATCTTTAATAGGTTTAAAGGGTACCTAGACGGTGAAACTAACCTTAAATACGGAAATAGTTTTACTAGAGTTTGATATGAGGAGGCGAGTATTTACGGAGTAGAGTTGAAATTCTTTGATACCTTAAGGACTGATAAAGGCGAAAGCAACCTCCTATGTAAAAACTGACGTTGAGGGACGAAGGCTTGGATAGCGAACAGGATTAGGTACCCTAGTAGTCTTTGCAGAAAATGATGAATGCCATAGACTAGAGTTTTTTGGTCTATAAATGAAAGTGTAAGCATTCCACCTCAAGAGTAATGTGGCAACGCAGGAACTGAAATCATTAGACCGTTTCTGAGAACAGTAGTGAAGTATGTTATTTAATTCGATAATCCTCGAAAAACCTTACCACAACTTGAATG--AG--GGTGATGTTACAAGCGTTGCACGGTTGTCTTCAGCTAATGTCGTGAGATTTTGGTTAGTTCCATAAAATTAGCGTAAACCCCGGCTTTATTTTTAAATTATTATCATAGAGCAGTTCATCATTATATTGAATACATGATAA
>11837_Lophodermiopsis_tumida_HOU_1768
gaacctgcggaaggatcattaaagaatcca-ggcttcacagccgtattctcatcccttgaatatcaaaaacagttgctttggcggccgccgtcagagaatc-aaaccctagaattattgctgtctgagtactatataatagttaaaactttcaacaacggatctcttggttctggcatcgatgaagaacgcagcgaaatgcgataagtaatgtgaattgcagaattcagtgaatcatcgaatctttgaacgcacattgcgccccctggcattccggggggcatgcctgttcgagcgtcattacaaccctcacgccctgcgtggtcttgggctagccg--aggcctgcctcaaaatcagtggcggcaccgtgtgacccctaagcgtagtaatactcgtcgcttctgggtgtcgtgcggcgtcctgccaggaacccccactactaaaggttgacctcggatcaggtagggatacccgctgaacttaagcatatcGGGATTGCCTCAGTAACGGCGAGTGAAGCGGCAACAGCTCAAATTTGAAAGCTGGCTCCTTTGGGGCCCGCGTTGTAATTTGTAGAAGATGCTTCGGGCGCAGCGCCGGTCTAAGTTCTTTGGAACAAGACGTCATAGAGGGTGAGAATCCCGTATGTGACTGGTTGCTTGTGCCCATGTGAAGCTCTTTCGACGAGTCGAGTTGTTTGGGAATGCAGCTCTAAACGGGTGGTGTACTTCATCTAAAGCTAAATATTGGCCAGAGACCGATAGCGCACAAGTAGAGTGATCGAAAGATGAAAAGCACTTTGGAAAGAGAGTTAAACAGTACGTGAAATTGTTGAAAGGGAAGCGCTTGCAATCAGACTTGCGCGGCGCCGATCAACCGGGGTTCTCCCCGGTGCACTCGGCGCCGCTCAGGCCAGCATCAGTTTCGGCGGTTGGATAAAGGCCTGGAGAACGTGGGTCGCCTCGGCGACCGTTATAGCTCCAGGTGCAATGCAACCTGCTGGGACTGAGGACCGCGCTTCGGCTAGGATGCTGGCGTAATGGTTGTAAGCGACCCGTCTTGAAACACGGACCAAGGAGTCTAACACTTATGCGAGTGTTTGGGTGTCAAACCCATACGCGTAATGAAAGTGAACGGAGGTGAGAACCCTTAAGGGTGCATCATCGACCGATCCTGATGTCTTCGGATGGATTTGAGTAAGAGCATAATTGTTGGGACCCGAAAGATGGTGAACTATGCCTGAATAGGGTGAAGCCAGAGGAAACTCTGGTGGAGGCTCGCAGCGGTTCTGACGTGCAAATCGATCGTCAAATTTGGGTATAGGGGCGAAAGACTAATCGAACCATATGTATAGTCCTCTTATGAGGCTAGTTATGTTATTAAGGTTACGAAACTAATGTAATACCAACTACGTTGGATAAAATTCTAGATAGAATACTGATCATGACAATTTTCTATCTACATGTCTTGACCAAATTACGTGCCAGCAGTCGCGGTAATACGTAGAAGACTAGTGTTATTCATCTTTAATAGGTTTAAAGGGTACCTAGACGGTGAAACTAACCTTAAATACGGAAATAGTTTTACTAGAGTTTGATATGAGGAGGCGAGTATTTACGGAGTAGAGTTGAAATTCTTTGATACCTTAAGGACTGGTAAAGGCGAAAGCAACCTCTTATGTAAAAACTGACGTTGGGGGACGAAGGCTTGGATAGCGAACAGGATTAGATACCCTAGTAGTCTTTGCAGAAAATGATGAATGCCATAGGCTAGAGTTTTTTGGCCTATAAATGAAAGTGTAAGCATTCCACCTCAAGAGTAATGTGGCAACGCAGGAACTGAAATCATTAGACCGTTTCTGAGAACAGTAGTGAAGTATGTTATTTAATTCGATAATCCTCGAAAAACCTTACCACAACTTGAATG--AG--GGTGATGTTACAAGTGTTGCACGGTTGTCTTCAGCTAATGTCGTGAGATTTTGGTTAGTTCCATAAAATTAGCGTAAACCCCGGCTTTATTTTTAAATTATTATCATAGAGCAGTTCATCATTATATTGAATATAAGATAA
>10585_Lophodermium_autumnale_HOU_475C
gaacctgcggaaggatcattaaagaataca-ggcctccgggctatattctcaccc--tgtgtact---ccctgttgcttcggcaggcactgtcggggacctccaatctttgaatttttgcagtctgagtactatataatagttaaaactttcaacaacggatctcttggttctggcatcgatgaagaacgcagcgaaatgcgataagtaatgtgaattgcagaattcagtgaatcatcgaatctttgaacgcacattgcactccctggcattccggggagtatgcctgttcgagcgtcattacaaccctcaagctctgcttggtattgggctggccc--gggcctgcctcaaagtcagtggcggcaccgtctgacc-ttaagcgtagtaatacacgtcgcttttggg-ctccggcggtggcttgccagc--cccccacccttcaaggttgacctcggatcaggtagggatacccgctgaacttaagcatatcGGGATTGCCTCAGTAACGGCGAGTGAAGCGGCAACAGCTCAAATTTGAAAGCCGGCTCCGTAGGGGCCTGCATTGTAATTTGCAGAGGACGCTTCGAGCGCGGCGCCGGTCTAAGTTCTTTGGAACAAGACGTCATAGAGGGTGAGAATCCCGTATGTGACTGGTTGCCTGTGCTCGTGTGAAGCTCCTTCGACGAGTCGAGTTGTTTGGGAATGCAGCTCAAAATGGGTGGTAAATTTCATCTAAAGCTAAATATTGGCCAGAGACCGATAGCGCACAAGTAGAGTGATCGAAAGATGAAAAGCACTTTGGAAAGAGAGTTAAACAGTACGTGAAATTGTTGAAAGGGAAGCGCTTGCAATCAGACTTGCACGGCGTCGATCAGCCTGGGTTCTCCCTGGTGCACTCGGCGCCGTTCAGGCCAGCGTCAGTTTCGACGGTGGGATAAAGGCCTAGGGAACGTGGGTCGCCTCGGCGACCGTTATAGCCCTAGGTGCCATGCCGCCTGTCGGGACTGAGGACCGCGCTTCGGCTAGGACGCTGGCGTAATGGTTGTAAGCGACCCGTCTTGAAACACGGACCAAGGAGTCTAACATCTATGCGAGTGTTTGGGTGTCAAACCCATACGCGTAATGAAAGTGAACGGAGGTGAGAACCCTTAAGGGTGCATCATCGACCGATCCTGATGTCTTCGGATGGATTTGAGTAAGAGCATAGCTGTTGGGACCCGAAAGATGGTGAACTATACGTGACTAGGGTGAAGCCAGAGGAAACTCTGGTGGAGGCTCGTAGAGGTCCTGACGTGCAAATCGGTCTTACAAGTTGCGTATAGGGGCGAAAGACTAATCGAACCAT-------------------------------------------------------------------------------------------------------------------------------------------------------------------------------------------------------------------------------------------------------------------------------------------------------------------------------------------------------------------------------------------------------------------------------------------------------------------------------------------------------------------------------------------------------------------------------------------------------------------------------------------------------------------------------------------------------------------------------------------------------
>12157_Lophodermium_pini_mugonis_568M
gaacctgcggaaggatcattactga----------tttggactgtattcttaccc--tgtttaccttaccatgttgcttcggcaggctctgtcagaggaccctaactcttgaatctttgaagtctgagtactatataatagttaaaactttcaacaacggatctcttggttctggcatcgatgaagaacgcagcgaaatgcgataagtaatgtgaattgcagaattcagtgaatcatcgaatctttgaacgcacattgcgctccctggcattccggggagcatgcctgttcgagcgtcattacaaccctcaagctctgcttggtgttgggctcgccc--gggcctgcctcaaagtcagtggcggcgccgtctgacc-ctaagcgtagtaatacttctcgcttttggg---------------------------------------------cttggac--ggtt-------------------------------------------------------------------------------------------------------------------------------------------------------------------------------------------------------------------------------------------------------------------------------------------------------------------------------------------------------------------------------------------------------------------------------------------------------------------------------------------------------------------------------------------------------------------------------------------------------------------------------------------------------------------------------------------------------------------------------------------------------------------------------------------------------------------------------------------------------------------------------------------------------------------------------------------------------------------------------------------------------------------------------------------------------------------------------------------------------------------------------------------------------------------------------------------------------------------------------------------------------------------------------------------------------------------------------------------------------------------------------------------------------------------------------------------------------------------------------------------------------------------------------------------------------------------------------------------------------------------------------------------------------------------------
>12159_Lophodermium_pini_taiwanensis_HOU_1222B
gaacctgcggaaggatcattatagaatgccgggcctccgggccccattctcaccctctgtctacccaacttcgttgcctcggcgg--aacgccggaggaccgtaaccctcgaattcttgcagtctgagagctatataatagttaaaactttcaacaacggatctcttggttctggcatcgatgaagaacgcagcgaaatgcgataagtaatgtgaattgcagaattcagtgaatcatcgaatctttgaacgcacattgcgccccccggcattccggagggcatgcctgttcgagcgtcattacaaccctcaagctctgcttggtgctgggctcgcct-gaggcctgcctcaaaatcagtggcggcgccgtccgacc-ttaagcgcagtaatactcgccgcttgtaggattcgggtggacgcttgccagcaacccccattttcaaaggttgacctcggatcatgtagggata-------------------------------------------------------------------------------------------------------------------------------------------------------------------------------------------------------------------------------------------------------------------------------------------------------------------------------------------------------------------------------------------------------------------------------------------------------------------------------------------------------------------------------------------------------------------------------------------------------------------------------------------------------------------------------------------------------------------------------------------------------------------------------------------------------------------------------------------------------------------------------------------------------------------------------------------------------------------------------------------------------------------------------------------------------------------------------------------------------------------------------------------------------------------------------------------------------------------------------------------------------------------------------------------------------------------------------------------------------------------------------------------------------------------------------------------------------------------------------------------------------------------------------------------------------------------------------------------------------------------------------------------------------------------
>12101_Coccomyces_circinatus_T_72
gaacctgcggaaggatcattaaagaattta-ggcttcacagcccgattctcaccctttgtatacctaacctagttgcctcgtcgggtcccgtcaaaggaccgaaacacttgaatcattgatgtctgagtactatataatagttaaaactttcaacaacggatctcttggttctggcatcgatgaagaacgcagcgaaatgcgataagtaatgtgaattgcagacttcagtgaatcatcgaatctttgaacgcacattgcgctccctggtattccggggagcatgcctgttcgagcgtcattacaaccctcacgccccgcgtggtgttgggctcgccc--gggcctgccccaaaatcagtggcggctctattcgatccctaagtgcagta---cccgtcgcttgagga-ggagagtagcagcttgctaagaacccccaattttaaaggttgacctcggatcaggtagggatacctgccgaacttaagcatatc----------------------------------------------------------------------------------------------------------------------------------------------------------------------------------------------------------------------------------------------------------------------------------------------------------------------------------------------------------------------------------------------------------------------------------------------------------------------------------------------------------------------------------------------------------------------------------------------------------------------------------------------------------------------------------------------------------------------------------------------------------------------------------------------------------------------------------------------------------------------------------------------------------------------------------------------------------------------------------------------------------------------------------------------------------------------------------------------------------------------------------------------------------------------------------------------------------------------------------------------------------------------------------------------------------------------------------------------------------------------------------------------------------------------------------------------------------------------------------------------------------------------------------------------------------------------------------------------------------------------------------------------
>10756_Coccomyces_quercicola_HOU_1367
gaacctgcggaaggatcattatagaattca-ggcctcgcggccccattct--tctcatgtctatctaactttgttgctttggcgggcctcgtcagaggatcaaaactcttgaatcactgcggtcagagcattatacaatcgttaaaactttcaacaacggatctcttggttccagcatcgatgaagaacgcagcgaaatgcgataagtaatgtgaattgcagaattcagtgaatcatcgaatctttgaacgcacattgcgctctctggtattccggggagcatgcctgttcgagcgtcattacaaccctcacgcctggcgtggtcttggactcgcta----gcctgtctcaaaagcagtggcggcttcgtagaatccctaagcgtagtaatacacgtcgcttctggccttctgg----cgccagccagccacccccaccatacaaggttgacctcgaatcaggtagggatacccgctgaacttaagcatatcGGGATTGCCTCAGTAACGGCGAGTGAAGCGGCAATAGCTCAAATTTGAAAGCTGGCTCA-----CGCCCGCATTGTAATTTGCAGAGGATGTTTCGGGTGCGGTGCCGGTCTAAGTTCTTTGGAACAGGACGTCATAGAGGGTGAGAATCCCGTATGTGACTGGTGGCCTGCGTCTATGTGAAGCTCCTTCGACGAGTCGAGTTGTTTGGGAATGCAGCTCTAAATGGGTGGTGTACTTCATCTAAAGCTAAATATTGGCTGGAGACCGATAGCGCACAAGTAGAGTGATCGAAAGATGAAAAGCACTTTGGAAAGAGAGTTAAACAGTACGTGAAATTGTTGAAAGGGAAGCGCTTGCAACCAGACTTGCGCGGCGTCGATCAACCTGGGTTTTCCCTGGTGCACTCGGTGCCGTTCAGGCCAGCATCAGTTTCGGCGGTTGGATAAAGGCCTGGAGAATGTGAGTTGCTTCGGCGACTGTTATAGCTCTAGGTGTCATGCAGCCAGCTGGGACTGAGGACCGCGCTTCGGCTAGGATGCTGGCGTAATAATTGTAAGCGACCCGTCTTGAAACACGGACCAAGGAGTCTAACATTTACGCAAGTGTTTGGGTGTGAAACCCATACGCGCAATGAAAGTGAACGGAGGTGAGAACTCGTTAGAGTGCATCATCGACCGATCTTGATGTTTTCGGATGGATTTGAGTAAGAGCGTAGCTGTTAGGACCCGAAAGATGATGAACTATACCTGAATAGGGTGAAGCCAGAGGAAACTCTGGTGGAGGCTCGCAGCGGTTCTGACGTGCAAATCGATCGTCAAATTTGGGTATAGGGGCGAAAGACTAATCGAATCATATGTATAGTCCTCTTATGAGGCTAGTTATCATAAAAAATATACAAAATTAGTATGATACCAACTACGTTGGATAAAGTTCTAGATAGAATACTGATAATGACAATTTTTTATCTAAATGTCTTGACCAAATTACGTGCCAGCAGTCGCGGTAACACGTAGAAGACTAGTGTTATTCATCTTTAATAGGTTTAAAGGGTACCTAGACGGCATTATTAACCTTAGACAAGGAAATGTTTATGCTAGAGTTTTATACGAGAAGGGGAGAATTTATAGAGTAGCGATAAAATGCTGTCATACTATAAGGACTGGCAATGGCGAAAGCGACCTTTTATGTAAAAACTGACGTTGAGGGACGGAGGCATGGTTAGCGAACAGGATTAGATACCCTAGTAGTCCTTGCAGAGAATGATGAATGCCATAGATTAGATATTTTTGGTTTATAAATTAAAGTGTAAGCATTCCACCTCATGAGTAATGTGGCAACGCAGGAACTGAAATCATTAGACCGTTTCTGAGAACAGTAGTGAAGTATGTTATTTAATTCGATAATCCGCA---------------------------------------------------------------------------------------------------------------------------------------------------------------------------
>12115_Elytroderma_deformans_CBS_181_68
---------gaaggatcattaaagaatt--gggctttcgggcctcattctcaccctttgtttaccacactttgttgccttggcgcct-gcgccagcggatcaaaacccttgaatcattgctgtctgagtactatataatagttaaaactttcaacaacggatctcttggttctggcatcgatgaagaacgcagcgaaatgcgataagtaatgtgaattgcagaattcagtgaatcatcgaatctttgaacgcacattgcgccccctggtattccggggggcatgcctgttcgagcgtcattacaaccctcaagctcagcttggtgttgggctcgccc--gggcttgcctcaaaatcagtagcggcgccgtccga-ccttcagcgcagtaatactcgtcgctcggagggaaagacg---gtatcgttacgaaccccc---acacaaggttgac--------------------------------------------------------------------------------------------------------------------------------------------------------------------------------------------------------------------------------------------------------------------------------------------------------------------------------------------------------------------------------------------------------------------------------------------------------------------------------------------------------------------------------------------------------------------------------------------------------------------------------------------------------------------------------------------------------------------------------------------------------------------------------------------------------------------------------------------------------------------------------------------------------------------------------------------------------------------------------------------------------------------------------------------------------------------------------------------------------------------------------------------------------------------------------------------------------------------------------------------------------------------------------------------------------------------------------------------------------------------------------------------------------------------------------------------------------------------------------------------------------------------------------------------------------------------------------------------------------------------------------------------------------------------------------------
>12124_Lophodermium_australe_isolate_24
gaacctgcggaaggatcataaaagaata--gggccttcggaccccatactcacgctttgtctaccacactttgttgccttggggcttggcgccagtggaacgaaaccctggaatcattgctgtctgagtactatataatagttaaaactttcaacaacggatctcttggttctggcatcgatgaagaacgcagcgaaatgcgataagtaatgtgaattgcagaattcagtgaatcatcgaatctttgaacgcacattgcgccccctggcattccggggggcatgcctgttcgagcgtcattacaaccctcaagctctgcttggtattgggctcgccc--gggcctgcctcaaaatcagtggcggcaccgaccga-ccttcagcgcagtaatgctcgtcgctgtgagggagggccg---aagccgtcaacaacccccattttacaaggttgacctcggatcaggtagggatacccgctgaacttaagcatatc----------------------------------------------------------------------------------------------------------------------------------------------------------------------------------------------------------------------------------------------------------------------------------------------------------------------------------------------------------------------------------------------------------------------------------------------------------------------------------------------------------------------------------------------------------------------------------------------------------------------------------------------------------------------------------------------------------------------------------------------------------------------------------------------------------------------------------------------------------------------------------------------------------------------------------------------------------------------------------------------------------------------------------------------------------------------------------------------------------------------------------------------------------------------------------------------------------------------------------------------------------------------------------------------------------------------------------------------------------------------------------------------------------------------------------------------------------------------------------------------------------------------------------------------------------------------------------------------------------------------------------------------
>12128_Lophodermium_cathayae_Hou_831M
aaaaccg-----------------------gggccttcgggccctattctcaccctttgtctaccacgctttgttgccttggcgcttggcgtcagtggaacgaaaccctggaatcattgctgtctgagtactatataatagttaaaactttcaacaacggatctcttggttctggcatcgatgaagaacgcagcgaaatgcgataagtaatgtgaattgcagaattcagtgaatcatcgaatctttgaacgcacattgcgccccctggcattccggggggcatgcctgttcgagcgtcattacaaccctcaagctctgcttggtgttgggctcgccc--gggcctgcctcaaaatcagtggcggcaccgtccga-ccttcagcgcagtactactcgtcgctgtgagggagggccg---aagccgtcaacaacccccattctacaaggttgacctcggatcaggtagggatacccgctgaacttaagcatatc----------------------------------------------------------------------------------------------------------------------------------------------------------------------------------------------------------------------------------------------------------------------------------------------------------------------------------------------------------------------------------------------------------------------------------------------------------------------------------------------------------------------------------------------------------------------------------------------------------------------------------------------------------------------------------------------------------------------------------------------------------------------------------------------------------------------------------------------------------------------------------------------------------------------------------------------------------------------------------------------------------------------------------------------------------------------------------------------------------------------------------------------------------------------------------------------------------------------------------------------------------------------------------------------------------------------------------------------------------------------------------------------------------------------------------------------------------------------------------------------------------------------------------------------------------------------------------------------------------------------------------------------
>40166_Lophodermium_kumaunicum_21
gaacctgcggaaggatcattaagaataaccgggccttcgggccctattctcaccctttgtctaccaccctttgttgccttggcgcttggcgtcagtggaacgaaaccctggaatcattgctgtctgagtactatataatagttaaaactttcaacaacggatctcttggttctggcatcgatgaagaacgcagcgaaatgcgataagtaatgtgaattgcagaattcagtgaatcatcgaatctttgaacgcacattgcgccccctggcattccggggggcatgcctgttcgagcgtcattacaaccctcaagctctgcttggtattgggctcgccctagggcctgcctcaaaatcagtggcggcaccgtccga-ccttcatcgcagtactactcgtcgctgtaagggagggccg---aagccgtcaacaacccccactttacaaggttgacctcggatcaggtagggatacccgctgaacttaagcatatc----------------------------------------------------------------------------------------------------------------------------------------------------------------------------------------------------------------------------------------------------------------------------------------------------------------------------------------------------------------------------------------------------------------------------------------------------------------------------------------------------------------------------------------------------------------------------------------------------------------------------------------------------------------------------------------------------------------------------------------------------------------------------------------------------------------------------------------------------------------------------------------------------------------------------------------------------------------------------------------------------------------------------------------------------------------------------------------------------------------------------------------------------------------------------------------------------------------------------------------------------------------------------------------------------------------------------------------------------------------------------------------------------------------------------------------------------------------------------------------------------------------------------------------------------------------------------------------------------------------------------------------------
>40167_Lophodermium_kumaunicum_22
gaacctgcggaaggatcattaagaataaccgggccttcgggccctattctcaccctttgtctaccaccctttgttgccttggcgcttggcgtcagtggaacgaaaccctggaatcattgctgtctgagtactatataatagttaaaactttcaacaacggatctcttggttctggcatcgatgaagaacgcagcgaaatgcgataagtaatgtgaattgcagaattcagtgaatcatcgaatctttgaacgcacattgcgccccctggcattccggggggcatgcctgttcgagcgtcattacaaccctcaagctctgcttggtattgggctcgccctagggcctgcctcaaaatcagtggcggcaccgtccga-ccttcatcgcagtactactcgtcgctgtaagggagggccg---aagccgtcaacaacccccactttacaaggttgacctcggatcaggtagggatacccgctgaacttaagcatatc----------------------------------------------------------------------------------------------------------------------------------------------------------------------------------------------------------------------------------------------------------------------------------------------------------------------------------------------------------------------------------------------------------------------------------------------------------------------------------------------------------------------------------------------------------------------------------------------------------------------------------------------------------------------------------------------------------------------------------------------------------------------------------------------------------------------------------------------------------------------------------------------------------------------------------------------------------------------------------------------------------------------------------------------------------------------------------------------------------------------------------------------------------------------------------------------------------------------------------------------------------------------------------------------------------------------------------------------------------------------------------------------------------------------------------------------------------------------------------------------------------------------------------------------------------------------------------------------------------------------------------------------
>12144_Lophodermium_macci_wxm130
gaacctgcggaaggatcattaaagaatc--gggcctccgggccccattctcaccctatgtttaccacactttgttgccttggcgcac-gcgccagcggatcaaaacccttgaatcattgctgtctgagtactatataatagttaaaactttcaacaacggatctcttggttctggcatcgatgaagaacgcagcgaaatgcgataagtaatgtgaattgcagaattcagtgaatcatcgaatctttgaacgcacattgcgccctctggtattccggggggcatgcctgttcgagcgtcattacaaccctcaagctctgcttggtattgggctcgccc--gggcttgcctcaaagtcagtggcggtaccgtccga-ccttcagcgcagtactattcgtcgctgttagggaaggccat--aacccgtcaacaacccccactttacaaggttgacctcggatcaggtaggatccccag---------------------------------------------------------------------------------------------------------------------------------------------------------------------------------------------------------------------------------------------------------------------------------------------------------------------------------------------------------------------------------------------------------------------------------------------------------------------------------------------------------------------------------------------------------------------------------------------------------------------------------------------------------------------------------------------------------------------------------------------------------------------------------------------------------------------------------------------------------------------------------------------------------------------------------------------------------------------------------------------------------------------------------------------------------------------------------------------------------------------------------------------------------------------------------------------------------------------------------------------------------------------------------------------------------------------------------------------------------------------------------------------------------------------------------------------------------------------------------------------------------------------------------------------------------------------------------------------------------------------------------------------------------------
>12155_Lophodermium_pini_excelsae_R85
gaacctgcggaaggatcattaaagaata--gggcctccgggccccattctcaccctatgtttaccacactttgttgccttggcgcac-gcgccagcggatcaaaacccttgaatcattgctgtctgagtactatataatagttaaaactttcaacaacggatctcttggttctggcatcgatgaagaacgcagcgaaatgcgataagtaatgtgaattgcagaattcagtgaatcatcgaatctttgaacgcacattgcgccctctggtattccggggggcatgcctgttcgagcgtcattacaaccctcaagctctgcttggtattgggctcgccc--gggcttgcctcaaagtcagtggcggtaccgtccga-ccttcagcgcagtactattcgtcgctgttagggaaggccac--aacccgtcaacaacccccactttacaaggttgacctcggatcaggtagggatacccgctgaacttaagcatatc----------------------------------------------------------------------------------------------------------------------------------------------------------------------------------------------------------------------------------------------------------------------------------------------------------------------------------------------------------------------------------------------------------------------------------------------------------------------------------------------------------------------------------------------------------------------------------------------------------------------------------------------------------------------------------------------------------------------------------------------------------------------------------------------------------------------------------------------------------------------------------------------------------------------------------------------------------------------------------------------------------------------------------------------------------------------------------------------------------------------------------------------------------------------------------------------------------------------------------------------------------------------------------------------------------------------------------------------------------------------------------------------------------------------------------------------------------------------------------------------------------------------------------------------------------------------------------------------------------------------------------------------
>12152_Lophodermium_petrakii_R60
gaacctgcggaaggatcattaaagaataaggggccttcgggccccattctcaccctttgtttaccacactttgttgccttggcgcttggcgccagtggacaaaaacccttgaatcattgctgtctgagtactatataatagttaaaactttcaacaacggatctcttggttctggcatcgatgaagaacgcagcgaaatgcgataagtaatgtgaattgcagaattcagtgaatcatcgaatctttgaacgcacattgcgccctctggtattccggggggcatgcctgttcgagcgtcattacaaccctcaagctctgcttggtattgggctcgccc--gggcctgcctcgaaatcagtggcggcaccgtccga-ccttcagcgcagtaatgctcgccgctgcaagggagggatgc--gtggcgccaacaacccccac-tcacaaggttgacctcggatca-gtagggatacccgctgaacttaagcatatc----------------------------------------------------------------------------------------------------------------------------------------------------------------------------------------------------------------------------------------------------------------------------------------------------------------------------------------------------------------------------------------------------------------------------------------------------------------------------------------------------------------------------------------------------------------------------------------------------------------------------------------------------------------------------------------------------------------------------------------------------------------------------------------------------------------------------------------------------------------------------------------------------------------------------------------------------------------------------------------------------------------------------------------------------------------------------------------------------------------------------------------------------------------------------------------------------------------------------------------------------------------------------------------------------------------------------------------------------------------------------------------------------------------------------------------------------------------------------------------------------------------------------------------------------------------------------------------------------------------------------------------------
>40016_Lophodermium_corconticum_SY370
gaacctgcggaaggatcattatagagtaaacggccttcgggccttattctcaccctttgtttaccacacttagttgccttggcgcctagcgccagtggatcaaaacccttgaatcattgctgtctgagtactatataatagttaaaactttcaacaacggatctcttggttctggcatcgatgaagaacgcagcgaaatgcgataagtaatgtgaattgcagaattcagtgaatcatcgaatctttgaacgcacattgcgccctctggtattccggggggcatgcctgttcgagcgtcattacaaccctcaagctcagcttggtattgggctcgccc-agggcttgcctaaaaatcagtggcggcgccgtccga-ccttcagcgcagtaatactcgtagctgaaagggaaggggcg--accccgtcaataacccccaatttacaaggttgacctcggatcaggtagggatacccgctgaacttaagcattta----------------------------------------------------------------------------------------------------------------------------------------------------------------------------------------------------------------------------------------------------------------------------------------------------------------------------------------------------------------------------------------------------------------------------------------------------------------------------------------------------------------------------------------------------------------------------------------------------------------------------------------------------------------------------------------------------------------------------------------------------------------------------------------------------------------------------------------------------------------------------------------------------------------------------------------------------------------------------------------------------------------------------------------------------------------------------------------------------------------------------------------------------------------------------------------------------------------------------------------------------------------------------------------------------------------------------------------------------------------------------------------------------------------------------------------------------------------------------------------------------------------------------------------------------------------------------------------------------------------------------------------------
>16047_Lophodermium_huangshanense_1221
gaacctgcgga--ggtcattaaagaatacaggcttcacggcctatattctcaccctttgttaactacactttgttgccttggcgctcagcgccagtggaccaaaacccttgaatcattgctgtctgagtactatataatagttaaaactttcaacaacggatctcttggttctggcatcgatgaagaacgcagcgaaatgcgataagtaatgtgaattgcagaattcagtgaatcatcgaatctttgaacgcacattgcgccccctggcattccggggggcatgcctgttcgagcgtcattacaaccctcaagctctgcttggtattgggctcgccctagggcctgcctcaaaatcagtggcggcactgtccgacccttcagcgcagtactactcgtggctcgtaggaggatggg---aagccgttaacaacccccaccatacaaggttgacctcggatcaggtagggatacccgctgaacttaagcatatc----------------------------------------------------------------------------------------------------------------------------------------------------------------------------------------------------------------------------------------------------------------------------------------------------------------------------------------------------------------------------------------------------------------------------------------------------------------------------------------------------------------------------------------------------------------------------------------------------------------------------------------------------------------------------------------------------------------------------------------------------------------------------------------------------------------------------------------------------------------------------------------------------------------------------------------------------------------------------------------------------------------------------------------------------------------------------------------------------------------------------------------------------------------------------------------------------------------------------------------------------------------------------------------------------------------------------------------------------------------------------------------------------------------------------------------------------------------------------------------------------------------------------------------------------------------------------------------------------------------------------------------------
>18001_Lophodermium_huangshanense_1324_1_3
gaacctgcggaaggatcattaaagaatacaggcttcacggcctatattctcaccctttgttaactacactttgttgccttggcgcctagcgccagtggaccaaaacccttgaatcattgctgtctgagtactatataatagttaaaactttcaacaacggatctcttggttctggcatcgatgaagaacgcagcgaaatgcgataagtaatgtgaattgcagaattcagtgaatcatcgaatctttgaacgcacattgcgccccctggcattccggggggcatgcctgttcgagcgtcattacaaccctcaagctctgcttggtattgggctcgccctagggcctgcctcaaaatcagtggcggcactgtccgacccttgagcgcagtactactcgtggctcgtaggaggatggg---aagccgttaacaacccccaccatacaaggttgacctcggatcaggtagggatacccgctgaacttaagcatatcGGGATTGCCTCAGTAACGGCGAGTGAAGCGGCAACAGCTCAAATTTGAAAGCTGGCTCCTTCGGGGCCCGCGTTGTAATTTGTAGAGGATGTTTCGGGCGCGGCTCCGGTCTAAGTTCGCTGGAACGCGACGTCACAGAGGGTGAGAATCCCGTATGTGACCGGCAGCCTGTGCCCATGTGAAACTCCTTCGACGAGTCGAGTTGTTTGGGAATGCAGCTCAAAATGGGAGGTGTACTCCTTCTAAAGCTAAATATTGGCCAGAGACCGATAGCGCACAAGTAGAGTGATCGAAAGATGAAAAGCACTTTGGAAAGAGAGTTAAACAGTACGTGAAATTGTTGAAAGGGAAGCGCTTGCAATCAGACTTGCGCGGCGCCAATCAGCCTGGGTTCTCCCTGGTGCACTTGGCGCCGCTCAGGCCAGCATCAGTTCTGGCGGTGGGATAAAGGCCTAGGGAACGTGAGTCGCTTCGGCGTCTGTTATAGCCCTAGGTGCCATGCCGCCTGCTGGGACTGAGGACCGCGCTTCGGCTAGGATGCTGGCGTAATGGTTGTAAGCGACCCGTCTTGAAACACGGACCAAGGAGTCTAACGTTTATGCGAGTGTTTGGGTGTTAAACCCATACGCGTAATGAAAGTGAACGGAGGTGAGAACCCTTAAGGGTGCATCATCGACCGGTCCTGATGTCTTCGGATGGATCTGAGTAAGAGCATAACCGTTGGGACCCGAAAGATGGTGAACTATTCCTAGGTAGGGTGAAGCCAGAGGAAACTCTGGTGGAGGCTCGCAGTGGTTCTGACGTGCAAATCGATCAACAAACCTGGGTATAGGGGCGAAAGACTAATCGAACCATATGTATAGCTCTCTTATGAGGCTAGTTAAGTTTTAAATGTTATGAAAAAAACTTAATACCAACTACGTTGGATAAAGTTCTAGATAGAATACTGATTATGACTATTTTCTATCTACATGTCTTGGCCAAATTACGTGCCAGCAGTCGCGGTAATACGTAGAAGACTAGTGTTATTCATCTTTAATAGGTTTAAAGGGTACCTAGACGGCATTACTAACCTA-AACAGGGAAATAGTTTTGCTAGAGTTTTATGTGAGAA-GGGAGTACTTAGGGAGTAGAGTTAAAATTCTTTGATACTTTAAGGACTGGTAACGGCGAAAGCACCCTTTTATGTAATAACTGACGTTAAGGGACGAAGGCTTGGGTCGCGAATAGGATTAGAGACCCTAGTAGTCCATGCAGATAATGATGAATGCCATATGCTAGATTTTTTTAGTGTATAAATGAAAGTGTAAGCATTCCACCTCAAGAGTACTGTGGCAACGCTGGAACTGAAATCATTAGACCGTTTCTGAGAACAGTAGTGAAGTATGTTATACAATTCGATAGTCCTCGAAAAACCTTACCACAGCTTGAATAATAT--AATGATATTACACGTGTTGCACGGTTGTCTACAGCTAATGTCGTGAGACC-AGGTTAGCTCCATTAAATTAGCGTAAACCCCGACTTTATTTTTTAATTATTATCATAAAGTAGTGCATCACTATAT-CGAAATTTGATAA
>18045_Lophodermium_huangshanense_1432_2_1
gaacctgcggaaggatcattaaagaatacaggcttcacggcctatattctcaccctttgttaaccacactttgttgccttggcgcctagcgccagtggaccaaaacccttgaatcattgctgtctgagtactatataatagttaaaactttcaacaacggatctcttggttctggcatcgatgaagaacgcagcgaaatgcgataagtaatgtgaattgcagaattcagtgaatcatcgaatctttgaacgcacattgcgccccctggcattccggggggcatgcctgttcgagcgtcattacaaccctcaagctctgcttggtattgggctcgccctagggcctgcctcaaaatcagtggcggcactgtccgacccttgagcgcagtactactcgtggctcgtaggaggatggg---aagccgttaacaacccccaccatacaaggttgacctcggatcaggtagggatacccgctgaacttaagcatatcGGGATTGCCTCAGTAACGGCGAGTGAAGCGGCAACAGCTCAAATTTGAAAGCTGGCTCCTTCGGGGCCCGCGTTGTAATTTGTAGAGGATGTTTCGGGCGCGGCTCCGGTCTAAGTTCGCTGGAACGCGACGTCACAGAGGGTGAGAATCCCGTATGTGACCGGCAGCCTGTGCCCATGTGAAACTCCTTCGACGAGTCGAGTTGTTTGGGAATGCAGCTCAAAATGGGAGGTGTACTCCTTCTAAAGCTAAATATTGGCCAGAGACCGATAGCGCACAAGTAGAGTGATCGAAAGATGAAAAGCACTTTGGAAAGAGAGTTAAACAGTACGTGAAATTGTTGAAAGGGAAGCGCTTGCAATCAGACTTGCGCGGCGCCAATCAGCCTGGGTTCTCCCTGGTGCACTTGGCGCCGCTCAGGCCAGCATCAGTTCTGGCGGTGGGATAAAGGCCTAGGGAACGTGAGTCGCTTCGGCGTCTGTTATAGCCCTAGGTGCCATGCCGCCTGCTGGGACTGAGGACCGCGCTTCGGCTAGGATGCTGGCGTAATGGTTGTAAGCGACCCGTCTTGAAACACGGACCAAGGAGTCTAACGTTTATGCGAGTGTTTGGGTGTCAAACCCATACGCGTAATGAAAGTGAACGGAGGTGAGAACCCTTAAGGGTGCATCATCGACCGGTCCTGATGTCTTCGGATGGATCTGAGTAAGAGCATAACCGTTGGGACCCGAAAGATGGTGAACTATTCCTAGGTAGGGTGAAGCCAGAGGAAACTCTGGTGGAGGCTCGCAGTGGTTCTGACGTGCAAATCGATCAACAAACCTGGGTATAGGGGCGAAAGACTAATCGAACCAT--------CATACTTATGAGGCTAGTTAAGTTTTAAATGTTATGAAAAAAACTTAATACCAACTACGTTGGATAAAGTTCTAGATAGAATACTGATTATGACTATTTTCTATCTACATGTCTTGGCCAAATTACGTGCCAGCAGTCGCGGTAATACGTAGAAGACTAGTGTTATTCATCTTTAATAGGTTTAAAGGGTACCTAGACGGCATTACTAACCTA-AACAGGGAAATAGTTTTGCTAGAGTTTTATGTGAGAA-GGGAGTACTTAGGGAGTAGAGTTAAAATTCTTTGATACTTTAAGGACTGGTAACGGCGAAAGCACCCTTTTATGTAATAACTGACGTTAAGGGACGAAGGCTTGGGTCGCGAATAGGATTAGAGACCCTAGTAGTCCATGCAGATAATGATGAATGCCATATGCTAGATTTTTTTAGTGTATAAATGAAAGTGTAAGCATTCCACCTCAAGAGTACTGTGGCAACGCTGGAACTGAAATCATTAGACCGTTTCTGAGAACAGTAGTGAAGTATGTTATACAATTCGATAGTCCTCGAAAAACCTTACCACAGCTTGAATAATAT--AATGATATTACACGTGTTGCACGGTTGTCTACAGCTAATGTCGTGAGACC-AGGTTAGCTCCATTAAATTAGCGTAAACCCCGACTTTATTTTTTAATTATTATCATAAAGTAGTGCATCACTATAT-CGAAATTTGATAA
>15006_Lophodermium_laojunshanense_1615
gaacctgcggaaggatcattatagagtacacggctcc----ccctatctccaccctatgtttaccacactgagttgccttggcgcttcgcgccagtggatcgaaaccctagaatcattactgtctgagtactatataatagttaaaactttcaacaacggatctcttggttctggcatcgatgaagaacgcagcgaaatgcgataagtaatgtgaattgcagaattcagtgaatcatcgaatctttgaacgcacattgcaccccctggtattccggggggtatgcctgttcgagcgtcattacaaccctcaagctccgcttggtgttgggctcgccctagggcttgcctcaaagtcagtggcggtacagcccga-cctccagcgcagtaatgctcgccgctgtgaggagagg---------cttccgacaacccccaccacacaaggttgacctcggatcaggtagggatacccgctgaacttaagcatatc----------------------------------------------------------------------------------------------------------------------------------------------------------------------------------------------------------------------------------------------------------------------------------------------------------------------------------------------------------------------------------------------------------------------------------------------------------------------------------------------------------------------------------------------------------------------------------------------------------------------------------------------------------------------------------------------------------------------------------------------------------------------------------------------------------------------------------------------------------------------------------------------------------------------------------------------------------------------------------------------------------------------------------------------------------------------------------------------------------------------------------------------------------------------------------------------------------------------------------------------------------------------------------------------------------------------------------------------------------------------------------------------------------------------------------------------------------------------------------------------------------------------------------------------------------------------------------------------------------------------------------------------
>19317_Lophodermium_laojunshanense_2018
gaacctgcggaaggatcattatagagtatacggctcc----ccctatctccaccctatgtctaccacactgagttgccttggcgcctcgcgccagtggatcgaaaccctagaatcattgctgtctgagtactatataatagttaaaactttcaacaacggatctcttggttctggcatcgatgaagaacgcagcgaaatgcgataagtaatgtgaattgcagaattcagtgaatcatcgaatctttgaacgcacattgcaccccctggtattccggggggtatgcctgttcgagcgtcattacaaccctcaagctccgcttggtgttgggctcgccccagggcttgcctcaaagtcagtggcggtacagcccga-cctccagcgcagtaatgctcgccgctgtgaggagagg---------cttccgacaacccccaccacac-aagttgacctcggatca-gtagggatacccgctgaac-taagcatatcGGGATTGCCTCAGTAACGGCGAGTGAAGCGGCAACAGCTCAAATTTGAAAGCTGGCTCCTTCGGGGCCCGCGTTGTAATTTGTAGAGGATGCTTCGGGTGCGGCTCTGGTCTAAGTTCTCTGGAACGAGACGTCATAGAGGGTGATAATCCCGTATGTGACCGGTGGCCTGCGCCCGTGTGAAGCTCCTTCGACGAGTCGAGTTGTTTGGGAATGCAGCTCAAAATGGGAGGTGTACTCCTTCTAAAGCTAAATATTGGCCAGAGACCGATAGCGCACAAGTAGAGTGATCGAAAGATGAAAAGCACTTTGGAAAGAGAGTTAAACAGTACGTGAAATTGTTGAAAGGGAAGCGCTTGCAATCAGACTTGCGCGGCGCCGATCAGCCTGGGTTCTCCCTGGTGCACTCGGCGCCGCTCAGGCCAGCATCAGTTTCGGCGGTGGGATAAAGGCCTAGGGAACGTGGGTCGCCTCGGCGACCGTTATAGCCCTAGGTGCAATGCCGCCTGCTGGGACTGAGGACCGCGCTCCGGCTAGGATGCTGGCGTAATGGTTGTAAGCGACCCGTCTTGAAACACGGACCAAGGAGTGGATCGATTGTGCGAGTATTTGGGTGTCAAACCCCTATGCGTAATGAAAGTGAACGGAGGTGAGAACCCTTAAGGGTGCATCATCGACCGATCCTGATGTCTTCGGATGGATTTGAGTAAGAGCATAAGCGATCCGACCCGAAAGATGATGAACTATGCCTAGGTAGGGTGAAGCCAGAGGAAACTCTGGTGGAGGCTCGCAGCGGTTCTGACGTGCAAATCGATCGTCAAACCTGGGTATAGGGGCGAAAGACTAATCGAATCATATGTATAGCTCTCTTATGAGGCAGKTAAgGTTTTTAAAGTATTGAGAGAAACTTAATACCAACTACGTTGGATAAAGTTCKAGATAGAATACTGATTATGACTATTTTCTATCTACATGTCTTGACCAAATTACGTGCCAGCAGTCGCGGTAATACGTAGAAGACTAGTGTTATTCGTTTCTAATAGGTTTAAAGGGTACCTAGACGGCATTACTAACCCACAACAGGGAAATAGAATAGCTAGAGTTTTATGTGAGAA-GGGAGTACTTACGGAGTAGAGTTGAAATTCTTTGATACCCTAAGGACTGGTAACGGCGAAGGCATCCTTTTATGTAAAAACTGACGTTAAGGGACGAAGGCTTGGGTCGCGAAAAGGATTAGATACCCTTGTAGTCCATGCAGATAATGATGAATGCCATATGCTAGATTTTTTTAGTGTATAAATGAAAGTGTAAGCATTCCACCTCAAGAGTACTGTGGCAACGCTGGAACTGAAATCATTAGACCGTTTCTGAGAACAGTAGTGAAGTATGTTATATAATTCGATAGTCCCCGAAAAACCTTACCACAGCTTGAATAATAC--AATGATATTACACGTGTTGCACGGTTGTCTACAGCTAATGTCGTGAGACC-AGGTTAGCTCCATTTAATTAGCGTAAACCCCGACTTTATTTTTTAATTATTATCATAAAGTAGTTCATCACTATAT-CGAAATTTGATAC
>12139_Lophodermium_indianum_CMW_39125
----------aagaacca--------------gcctccgggctcccttctcaccctttgtttaccacactcagttgccttggcgcaccgcgccagtggatcgaaactcgtgaatcattgctgtctgagtactatacaatagttaaaactttcaacaacggatctcttggttctggcatcgatgaagaacgcagcgaaatgcgataagtaatgtgaattgcagaattcagtgaatcatcgaatctttgaacgcacattgcgcctcccggtattccggggggcatgcctgttcgagcgtcattacaaccctcaagctctgcttggtgttgagcccgccc--gggctcgcttcaaaatcagtggcggcgccgtccga-ccttcagcgcagtaatgctcgtcgctggtagggaagggcaa--gggccgtcaccaacccccac----------------------------------------------------------------------------------------------------------------------------------------------------------------------------------------------------------------------------------------------------------------------------------------------------------------------------------------------------------------------------------------------------------------------------------------------------------------------------------------------------------------------------------------------------------------------------------------------------------------------------------------------------------------------------------------------------------------------------------------------------------------------------------------------------------------------------------------------------------------------------------------------------------------------------------------------------------------------------------------------------------------------------------------------------------------------------------------------------------------------------------------------------------------------------------------------------------------------------------------------------------------------------------------------------------------------------------------------------------------------------------------------------------------------------------------------------------------------------------------------------------------------------------------------------------------------------------------------------------------------------------------------------------------------------------------------------
>12154_Lophodermium_pini_bungeanae_R112
gaacctgcggaaggatcattacagaagg-atcgccctcgggcttccttctcaccctttgtttaccacacgtagttgccttggcgctccgcgccagtggatcgaaactcctgaatcattgccgtctgagtactattcaatagttaaaactttcaacaacggatctcttggttctggcatcgatgaagaacgcagcgaaatgcgataagtaatgtgaattgcagaattcagtgaatcatcgaatctttgaacgcacattgcgccctccggcattccggggggcatgcctgttcgagcgtcattacaaccctcaagctctgcttggtgttgagcccgccc--gggctcgcttcaaagtcagtggcggcgccgtccga-ccttcagcgcagtaatgctcgccgctgttagggaagggtaa--gggccgtcaacaacccccaccac--aaggttgacctcggatcaggtagggatacccgctgaacttaagcatatc----------------------------------------------------------------------------------------------------------------------------------------------------------------------------------------------------------------------------------------------------------------------------------------------------------------------------------------------------------------------------------------------------------------------------------------------------------------------------------------------------------------------------------------------------------------------------------------------------------------------------------------------------------------------------------------------------------------------------------------------------------------------------------------------------------------------------------------------------------------------------------------------------------------------------------------------------------------------------------------------------------------------------------------------------------------------------------------------------------------------------------------------------------------------------------------------------------------------------------------------------------------------------------------------------------------------------------------------------------------------------------------------------------------------------------------------------------------------------------------------------------------------------------------------------------------------------------------------------------------------------------------------
>12162_Lophodermium_seditiosum_SY366
gaacctgcggaaggatcattatagaata--gcgccgcgaggtgctattctcaccctttgtttaccacactcagttgccttggcgcacagcgccagcggattgaaactcctgaatcattgctgtctgagtactattcaatagttaaaactttcaacaacggatctcttggttctggcatcgatgaagaacgcagcgaaatgcgataagtaatgtgaattgcagaattcagtgaatcatcgaatctttgaacgcacattgcgccccctggtattctggggggcatgcctgttcgagcgtcattacaaccctcaagctctgcttggtgttgggctcgcct--aggcctgcctcaaaatcagtggcggcgccgtccga-ccttcagcgcagtaatgctcgtcgctggtagggaagggcaa--gtgccgtcaacaacccccaccac--aaggttgacctcggatcaggtagggatacccgctgaacttaagcatatc----------------------------------------------------------------------------------------------------------------------------------------------------------------------------------------------------------------------------------------------------------------------------------------------------------------------------------------------------------------------------------------------------------------------------------------------------------------------------------------------------------------------------------------------------------------------------------------------------------------------------------------------------------------------------------------------------------------------------------------------------------------------------------------------------------------------------------------------------------------------------------------------------------------------------------------------------------------------------------------------------------------------------------------------------------------------------------------------------------------------------------------------------------------------------------------------------------------------------------------------------------------------------------------------------------------------------------------------------------------------------------------------------------------------------------------------------------------------------------------------------------------------------------------------------------------------------------------------------------------------------------------------
>19502_Lophodermium_juniperinum_2269
tgacctgcggaaggatcattaaagaataacacgcctccgggcgctattctcaccctttgcttaccatactttgttgccttggcgcacgccgccagtggatcaaaacccgtgaatcattgctgtctgagtactatacaatagttaaaactttcaacaacggatctcttggttctggcatcgatgaagaacgcagcgaaatgcgataagtaatgtgaattgcagaattcagtgaatcatcgaatctttgaacgcacattgcgccccctggcattccggggggcatgcttgttcgagcgtcattacaaccctcaagctccgcttggtgttgggctcgcctgaaggcctgcctcaaaatcagtggcggcgccgtccga-ccttcagcgcagtaatgctcgtcgctgcaagggaagggtggcagcgccgtcaacaacccccaccac--aaggttgacctcggatcaagtagggatacccgctgaacttaagcatatcGGGATTGCCTCAGTAACGGCGAGTGAAGCGGCAACAGCTCAAATTTGAAAGCTGGCTCCTTCGGGGCCCGCGTTGTAATTTGTAGAGGATGCTTCGGGTGCGGTGCCGGTCTAAGTTCTCTGGAACGAGACGTCATGGAGGGTGAGAATCCCGTATGTGACCGGCGGCTTGCGCCCGTGTGAAGCTCCTTCGACGAGTCGAGTTGTTTGGGAATGCAGCTCTAAATGGGAGGTGTACTCCTTCTAAAGCTAAATATTGGCCAGAGACCGATAGCGCACAAGTAGAGTGATCGAAAGATGAAAAGCACTTTGGAAAGAGAGTTAAACAGTACGTGAAATTGTTGAAAGGGAAGCGCTTGCAATCAGACTTGCGCGGCGTCGATCAGCCTGGGTTCTCCCTGGTGCACTCGGCGCCGCTCAGGCCAGCATCAGTTTCGGCGGTGGGATAAAGGCCTAGGGAACGTGAGTCCCTTCGGGGACTGTTATAGCCCTAGGTGCCATGCTGCCTGCCGGGACTGAGGACCGCGCTTCGGCTAGGATGCTGGCGTAATGGTTGTAAGCGACCCGTCTTGAAACACGGACCAAGGAGTCATACACTTATGCGAGTGTTTGGGTGTCAAACCCATACGCGGAATGAAAGTGAACGGAGGTGAGAACCCTTAAGGGTGCATCATCGACCGATCCTGATGTCTTCGGATGGATTTGAGTAAGAGCATAATTGTTTGGACCCGAAAGATGGTGAACTATACTTGGATAGGGTGAAGCCAGAGGAAACTCTGGTGGAGGCTCGCAGCGGTTCTGACGTGCAAATCGATCGTCGAATCTGAGTATAGGGGCGAAAGACTAATCGAaCCATATGTATAGTTCTCTTATGAGGCTAGTTAAGTTTTAAATGTTATGAAAAAAACATAATACCAACTACGTTGGATAAAGTTCTAGATAGAATACTGATTATGACTATTTTCTATCTACATGTCTTGACCAAATTACGTGCCAGCAGTCGCGGTAATACGTAGAAGACTAGTGTTATTCATATTTAATAGGTTTAAAGGGTACCTAGACGGTATTACTAACCCACAACAGGGAAATAGTTTTGCTAGAGTTTTATGTGAGAA-GGGAGTACTTACGGAGTAGAGTTGAAATTCTTTGATACCCTAAGGACTGGTAACGGCGAAAGCAGCCTTTTATGTAAAAACTGACGTTAAGGGACGAAGGCTTGGGTCGCGAATAGGATTAGATACCCTAGTAGTCCATGCAGATAATGATGAATGCCATAGACTAGATTATTTTGGTCTATAAATGAAAGTGTAAGCATTCCACCTCAAGAGTACTGTGGCAACGCTGGAACTGAAATCATTAGACCGTTTCTGAGAACAGTAGTGAAGTATGTTATATAATTCGATAGTCCTCGAAAAACCTTACCACAGCTTGAATAATAC--AATGATATTACACGTGTTGCACGGTTGTCTTCAGCTAATGTCGTGAGACT-TGGTTAGCTCCATTTAATTAGCGTGAACCCCGACTTTATTTTTTAATTATTATCATAAAGTAGT-CATCACTATAT-CGAAATTtGATAA
>16129_Soleella_chinense_R101
gaacctgcggaaggatcattaagagaaaaggtgccctcgggcttttctcccaccctttgtttaccacactcagttgccttggcgcaccgcgccagtggatcgaaacccttgaatcgttgccgtctgagtactattcaatagttaaaactttcaacaacggatctcttggttctggcatcgatgaagaacgcagcgaaatgcgataagtaatgtgaattgcagaattcagtgaatcatcgaatctttgaacgcacattgcgccccctggtattccggggggcatgcctgttcgagcgtcattacaaccctcaagctctgcttggtgttgagcccgccccggggctcgcttcaaagtcagtggcggcgccgtccga-ccttcagcgcagtaatgctcgtcgctgctagggagg---gccagcgccgtcaacaacccccac-aca-taaggtgacctcggatcaggtag---------------------atgctGGGGTTGCCTCAGTAACGGCGAGTGAAGCGGCAACAGCTCAAATTTGAAAGCTGGCTCCTTCGGGGCCCGCGTTGTAATTTGTAGAGGATGCTTCGGGCGCGGCTCCGGTCTAAGTTCTCTGGAACGAGACGTCATAGAGGGTGAGAATCCCGTATGTGACCGGCCGCCTGTGCCCATGTGAAGCTCCTTCGACGAGTCGAGTTGTTTGGGAATGCAGCTCAAAATGGGAGGTGTACTCCTTCTAAAGCTAAATATTGGCCAGAGACCGATAGCGCACAAGTAGAGTGATCGAAAGATGAAAAGCACTTTGGAAAGAGAGTTAAACAGTACGTGAAATTGTTGAAAGGGAAGCGCTTGCAATCAGACTTGCGCGGCGTCGATCAGCCTGGGTTCTCCCTGGTGCACTCGGCGCCGCTCAGGCCAGCATCAGTTTCGGCGGTGGGATAAAGGCCTAGGGAACGTGGGTCCCTTCGGGGACCGTTATAGCCCTAGGTGCAATGCCGCCTGCCGGGACTGAGGACCGCGCTTCGGCTAGGATGCTGGCGTAATGGTTGTAAGCGACCCGTCTTGAAACACGGACCAAGGAGTCTAACATTTATGCGAGTGTTTGGGTGTCAAACCCATACGCGTAATGAAAGTGAACGGAGGTGAGAACCCTTAAGGGCGCATCATCGACCGATCCTGATGTCTTCGGATGGATTTGAGTAAGAGCATAACTGTTGGGACCCGAAAGATGGTGAACTATACTTGGCTAGGGTGAAGCCAGAGGAAACTCTGGTGGAGGCTCGCAGCGGTTCTGACGTGCAAATCGATCGTCAAAGCTGAGTATAGGGGCGAAAGACTAATCGAACCATATGTATAGTTCTCTTATGAGGCTAGTTAAGTTTTAAATGTTATGAAAAAAACATAATACCAACTACGTTGGATAAAGTTCTAGATAGAATACTGATTATGACTATTTTCTATCTACAGGTCTTGACCAAATTACGTGCCAGCAGTCGCGGTAATACGTAGAAGACTAGTGTTATTCATATTTAATAGGTTTAAAGGGTACCTAGACGGTATTACTAACCCACAACAGGGAAATAGTTTTGCTAGAGTTTTATGTGAGAA-GGGAGTACTTGCGGAGTAGAGTTGAAATTCTTTGATACCGTGAGGACTGGTAACGGCGAAAGCATCCTTTTATGTAAAAACTGACGTTAAGGGACGAAGGCTTGGGTCGCGAATAGGATTAGAGACCCTAGTAGTCCATGCAGATAATTATGAATGCCATAGGCTAGATTATTTTAGTCTATAAATGAAAGTGTAAGCATTCCACCTCAAGAGTACTGTGGCAACGCTGGAACTGAAATCATTAGACCGTTTCTGAGAACAGTAGTGAAGTATGTCATATAATTCGATAGTCCTCGAAAAACCTTACCACAGCTTGAATAATAC--AATGATATTACACGTGTTGCACGGTTGTCTTCAGCTAATGTCGTGAGACT-AGGTTAGCTCCATTTAATTAGCGTGAACCCCGACTTTATTTTTTAATTCTTATCATAAAGTATT-CATCACTATAT-CGAAATTTGATAA
>40002_Meloderma_desmazieresii_ICMP_17343
-----------------------------------------------------------tttaccacacgtagttgccttggcgcaccgcgccagtggatcgaaactcctgaatcattgccgtgtgagtactatataatagttaaaactttcaacaacggatctcttggttctggcatcgatgaagaacgcagcgaaatgcgataagtaatgtgaattgcagaattcagtgaatcatcgaatctttgaacgcacattgcgcctcccggtattccggggggcatgcctgttcgagcgtcattacaaccctcaagctctgcttggtgttgagcccgccc-ggggctcgcttcaaaatcagtggcggcgccgtccga-ccttcagcgcagtaatgctcgtcgctggtagggaaggagcaa-gggccgtcaccaacccccacacacaaaggttgac--------------------------------------------------------------------------------------------------------------------------------------------------------------------------------------------------------------------------------------------------------------------------------------------------------------------------------------------------------------------------------------------------------------------------------------------------------------------------------------------------------------------------------------------------------------------------------------------------------------------------------------------------------------------------------------------------------------------------------------------------------------------------------------------------------------------------------------------------------------------------------------------------------------------------------------------------------------------------------------------------------------------------------------------------------------------------------------------------------------------------------------------------------------------------------------------------------------------------------------------------------------------------------------------------------------------------------------------------------------------------------------------------------------------------------------------------------------------------------------------------------------------------------------------------------------------------------------------------------------------------------------------------------------------------------------
>16066_Soleella_pinicola_331
gaacctgcggaaggatcattatagaaaa-cgcgcccccgggcgctcttctcaccctttgtttaccgcaccgagttgccttggcgcaatgcgccagtggatcgaaactcctgaatcattgccgtctgagtactattcaatagttaaaactttcaacaacggatctcttggttctggcatcgatgaagaacgcagcgaaatgcgataagtaatgtgaattgcagaattcagtgaatcatcgaatctttgaacgcacattgcgccccctggcattccggggggcatgcctgttcgagcgtcattacaaccctcaagcgcagcttggtgttgagcccgccccggggctcgctttgaaatcagtggcggcgccgcccga-ccttcagcgcagtaatgctcgtcgctggaagggaaggatggccgcgccgtcaacaaccccccc-acacacggttgacctcggatcaggtagggatacccgctgaacttaagcatatcGGGATTGCCTCAGTAACGGCGAGTGAAGCGGCAACAGCTCAAATTTGAAAGCTGGCTCCTTCGGGGTCCGCGTTGTAATTTGTAGAGGATGCTTCGGGCGCGGCACCGGTCTAAGTTCTCTGGAACGAGACGTCATGGAGGGTGAGAATCCCGTATGTGACCGGCCGCTTGCGCCCGTGTGAAGCTCCTTCGACGAGTCGAGTTGTTTGGGAATGCAGCTCTAAATGGGAGGTGTACTCCTTCTAAAGCTAAATATTGGCCAGAGACCGATAGCGCACAAGTAGAGTGATCGAAAGATGAAAAGCACTTTGGAAAGAGAGTTAAACAGTACGTGAAATTGTTGAAAGGGAAGCGCTTGCAATCAGACTTGCGCGGCGTCGATCAGCCTGGGTTCTCCCTGGTGCACTCGGCGCCGCTCAGGCCAGCATCAGTTTCGGCGGTGGGATAAAGGCCTAGGGAACGTGGGTCCCTTCGGGGACCGTTATAGCCCTAGGTGCAATGCCGCCTGCCGAGACTGAGGACCGCGCTTCGGCTAGGATGCTGGCGTAATGGTTGTAAGCGACCCGTCTTGAAACACGGACCAAGGAGTCTAACATCGATGCGAGTGTTTGGGTGTCAAACCCATACGCGTAATGAAAGTGAACGGAGGTGAGAACCCTTAAGGGCGCATCATCGACCGATCCTGATGTCTTCGGATGGATTTGAGTAAGAGCACCGCTGTTGGGACCCGAAAGATGGCGAACTATACTTGGCTAGGGTGAAGCCAGAGGAAGCTCTGGTGGAGGCTCGCAGAGGTTCTGACGTGCAAATCGATCTTCGAAGCTGAGTATAGGGGCGAAAGACTAATCGAGCCATATGTATAGTTCTCTTATGAGGCTAGTTAAGTTTTAAATGTTATGAAAAAAACATAATACCAACTACGTTGGATAAAGTTCTAGATAGAATACTGATTATGACTATTTTCTATCTACATGTCTTGACCAAATTACGTGCCAGCAGTCGCGGTAATACGTAGAAGACTAGTGTTATTCATATTTAATAGGTTTAAAGGGTACCTAGACGGTATTACTAACCCACAACAGGGAAATAGTTTTGCTAGAGTTTTATGTGAGAA-GGGAGTACTTACGGAGTAGAGTTGATATTCTTTGATACCCTAAGGACTGGTAACGGCGAAAGCAGCCTTTTATGTAAAAACTGACGTTAAGGGACGAAGGCTTGGGTCGCGAATAGGATTAGAGACCCTAGTAGTCCATGCAGATAATTATGAATGCCATAGACTAGATTATTTTGGTCTATAAATGAAAGTGTAAGCATTCCACCTCAAGAGTACTGTGGCAACGCTGGAACTGAAATCATTAGACCGTTTCTGAGAACAGTAGTGAAGTATGTTATTTAATTCGATAAATCCGCAA-------------------------------------------------------------------------------------------------------------------------------------------------------------------------
>18078_Soleella_pinicola_1464_5
gaacctgcggaaggatcattatagaaaa-cgcgcccccgggcgctcttctcaccctttgtttaccgcaccgagttgccttggcgcaatgcgccagtggatcgaaactcctgaatcattgccgtctgagtactattcaatagttaaaactttcaacaacggatctcttggttctggcatcgatgaagaacgcagcgaaatgcgataagtaatgtgaattgcagaattcagtgaatcatcgaatctttgaacgcacattgcgccccctggcattccggggggcatgcctgttcgagcgtcattacaaccctcaagcgcagcttggtgttgagcccgccccggggctcgctttgaaatcagtggcggcgccgcccga-ccttcagcgcagtaatgctcgtcgctggaagggaaggatggccgcgccgtcaacaaccccccc-acacacggttgacctcggatcaggtagggatacccgctgaacttaagcatactGGGATTGCCTCAGTAACGGCGAGTGAAGCGGCAACAGCTCAAATTTGAAAGCTGGCTCCTTCGGGGTCCGCGTTGTAATTTGTAGAGGATGCTTCGGGCGCGGCACCGGTCTAAGTTCTCTGGAACGAGACGTCATGGAGGGTGAGAATCCCGTATGTGACCGGCCGCTTGCGCCCGTGTGAAGCTCCTTCGACGAGTCGAGTTGTTTGGGAATGCAGCTCTAAATGGGAGGTGTACTCCTTCTAAAGCTAAATATTGGCCAGAGACCGATAGCGCACAAGTAGAGTGATCGAAAGATGAAAAGCACTTTGGAAAGAGAGTTAAACAGTACGTGAAATTGTTGAAAGGGAAGCGCTTGCAATCAGACTTGCGCGGCGTCGATCAGCCTGGGTTCTCCCTGGTGCACTCGGCGCCGCTCAGGCCAGCATCAGTTTCGGCGGTGGGATAAAGGCCTAGGGAACGTGGGTCCCTTCGGGGACCGTTATAGCCCTAGGTGCAATGCCGCCTGCCGAGACTGAGGACCGCGCTTCGGCTAGGATGCTGGCGTAATGGTTGTAAGCGACCCGTCTTGAAACACGGACCAAGGAGTCTAACATCGATGCGAGTGTTTGGGTGTCAAACCCATACGCGTAATGAAAGTGAACGGAGGTGAGAACCCTTAAGGGCGCATCATCGACCGATCCTGATGTCTTCGGATGGATTTGAGTAAGAGCACCGCTGTTGGGACCCGAAAGATGGCGAACTATACTTGGCTAGGGTGAAGCCAGAGGAAACTCTGGTGGAGGCTCGCAGAGGTTCTGACGTGCAAATCGATCTTCGAAGCTGAGTATAGGGGCGAAAGACTAATCGAGCCATATGTATAGTTCTCTTATGAGGCTAGTTAAGTTTTAAATGTTATGAAAAAAACATAATACCAACTACGTTGGATAAAGTTCTAGATAGAATACTGATTATGACTATTTTCTATCTACATGTCTTGACCAAATTACGTGCCAGCAGTCGCGGTAATACGTAGAAGACTAGTGTTATTCATATTTAATAGGTTTAAAGGGTACCTAGACGGTATTACTAACCCACAACAGGGAAATAGTTTTGCTAGAGTTTTATGTGAGAA-GGGAGTACTTACGGAGTAGAGTTGATATTCTTTGATACCCTAAGGACTGGTAACGGCGAAAGCAGCCTTTTATGTAAAAACTGACGTTAAGGGACGAAGGCTTGGGTCGCGAATAGGATTAGAGACCCTAGTAGTCCATGCAGATAATTATGAATGCCATAGACTAGATTATTTTGGTCTATAAATGAAAGTGTAAGCATTCCACCTCAAGAGTACTGTGGCAACGCTGGAACTGAAATCATTAGACCGTTTCTGAGAACAGTAGTGAAGTATGTTATATAATTCGATAGTCCTCGAAAAACCTTACCACAGCTTGAATAATAT--AATGATATTACACGTGTTGCACGGTTGTCTTCAGCTAATGTCGTGAGACT-AGGTTAGCTCCATTTAATTAGCGTGAACCCCGACTTTATTTTTTAATTATTATCATAAAGTAGT-CATCACTATAT-CGAAATTTGATAA
>19516_Ploioderma_pini_armandii_2291A
accttgacgggaggatcattaaaacgcgccccgccccggggcccttctcccacccttcgtttaccccacctcgttgccttggcgcactgcgccagtggatcgaaacccctgaatcgttgccgtccgagtactacataatagttaaaactttcaacaacggatctcttggttctggcatcgatgaagaacgcagcgaaatgcgataagtaatgtgaattgcagaattcagtgaatcatcgaatctttgaacgcacattgcgccccctggcattccggggggcatgcctgtccgagcgtcattacaaccctcaagccccgcttggtgttgagcccgccccggggctcgcttcaaaatcagtggcggcgccgtccga-cctacagcgcagtactgctcgtcgctgttggggaagggtagccgcgccgccaacgaccccccactcac--ggttgacctcggatcaggtagggatacccgctgaacttaagcatatcGGGATTGCCTCAGTAACGGCGAGTGAAGCGGCAACAGCTCAAATTTGAAAGCTGGCTCCTTCGGGGTCCGCGTTGTAATTTGTAGAGGATGCTTCGGGCGCGGCACCGGTCTAAGTTCTCTGGAACGAGACGTCATAGAGGGTGAGAATCCCGTATGTGACCGGCCGCTTGCGCCCGTGTGAAGCTCCTTCGACGAGTCGAGTTGTTTGGGAATGCAGCTCTAAATGGGAGGTGTACTCCTTCTAAAGCTAAATATTGGCCAGAGACCGATAGCGCACAAGTAGAGTGATCGAAAGATGAAAAGCACTTTGGAAAGAGAGTTAAACAGTACGTGAAATTGTTGAAAGGGAAGCGCTTGCAATCAGACTTGCGCGGCGTCGATCAGCCTGGGTTCTCCCTGGTGCACTCGGCGCCGCTCAGGCCAGCATCAGTTTCGGCGGTGGGATAAAGGCCTAGGGAACGTGGGTCCCTTCGGGGACCGTTATAGCCCTAGGTGCAATGCCGCCTGCCGAGACTGAGGACCGCGCTTCGGCTAGGATGCTGGCGTAATGGTTGTAAGCGACCCGTCTTGAAACACGGACCAAGGAGTCTAACATCGATGCGAGTGTTTGGGTGTCAAACCCATACGCGTAATGAAAGTGAACGGAGGTGAGAGCCCTTAAGGGCGCATCATCGACCGATCCTGATGTCTTCGGATGGATTTGAGTAAGAGCACCGCTGTTGGGACCCGAAAGATGGCGAACTATACTTGGCTAGGGTGAAGCCAGAGGAAACTCTGGTGGAGGCTCGCAGAGGTTCTGACGTGCAAATCGATCTTCGAAGCTGAGTATAGGGGCGAAAGACTAATCGAGCCAT-------------------------------------------------------------------------------------------------------------------------------------------------------------------------------------------------------------------------------------------------------------------------------------------------------------------------------------------------------------------------------------------------------------------------------------------------------------------------------------------------------------------------------------------------------------------------------------------------------------------------------------------------------------------------------------------------------------------------------------------------------
>19519_Ploioderma_pini_armandii_2292C
----------------------aagacgccccgccccggggcccttctcccacccttcgtttaccccacctcgttgccttggcgcactgcgccagtggatcgaaacccctgaatcgttgccgtccgagtactacataatagttaaaactttcaacaacggatctcttggttctggcatcgatgaagaacgcagcgaaatgcgataagtaatgtgaattgcagaattcagtgaatcatcgaatctttgaacgcacattgcgccccctggcattccggggggcatgcctgtccgagcgtcattacaaccctcaagccccgcttggtgttgagcccgccccggggctcgcttcaaaatcagtggcggcgccgtccga-cctacagcgcagtactgctcgtcgctgttggggaagggtagccgcgccgccaacgaccccccactcac--ggttgacctcggatcaggtagggatacccgctgaacttaagcatatc----------------------------------------------------------------------------------------------------------------------------------------------------------------------------------------------------------------------------------------------------------------------------------------------------------------------------------------------------------------------------------------------------------------------------------------------------------------------------------------------------------------------------------------------------------------------------------------------------------------------------------------------------------------------------------------------------------------------------------------------------------------------------------------------------------------------------------------------------------------------------------------------------------------------------------------------------------------------------------------------------------------------------------------------------------------------------------------------------------------------------------------------------------------------------------------------------------------------------------------------------------------------------------------------------------------------------------------------------------------------------------------------------------------------------------------------------------------------------------------------------------------------------------------------------------------------------------------------------------------------------------------------
>19438_Lophodermium_flavilabiumopsis_2230
-tgactgcgg-aggac--attaagaatgacgggctctcgggctgtattctcaccctctgtctaccacacatcgttgcctgggcgctcagcgcccgcggatcaaaaccctggaatcattgccgtctgagtcatatataatagttaaaactttcaacaacggatctcttggttctggcatcgatgaagaacgcagcgaaatgcgataagtaatgtgaattgcagaattcagtgaatcatcgaatctttgaacgcacattgcgccccctggtattccggggggcatgcctgttcgagcgtcatgacaaccctcaagctcagcttggtgttgggctcgtcccggggctcgcctcaaaatcagtggcggcgccgtccga-ccttcagcgcagtactgctcgtcgctgggagaagacggg----tacccgttaccaacccccaccacacaaggttgacctcggatcaggtagggatacccgctgaacttaagcatatc---------------------------------------------------------------------------------------------------------------------------------------------------------------------------------------------------------------------------------------------------------------------------------------------------------------------------------------------------------------------------------------------------------------------------------------------------------------------------------------------------------------------------------------------------------------------------------------------------------------------------------------------------------------------------------------------------------------------------------------------------------------------------------------------------------------------------------------------------------------------------------------ATGTATAGCTCTCTTATGAGGCTAGTTAAGTTTTAAATGTTATGAAAAAAACATAATACCAACTACGTTGGATAAAGTTCTAGATAGAATACTGATTATGACTATTTTCTATCTACATGTCTTGACCAAATTACGTGCCAGCAGTCGCGGTAATACGTAGAAGACTAGTGTTATTCATATTTAATAGGTTTAAAGGGTACCTAGACGGCATTACTAACCCACAACAGGGAAATAGTTTTGCTAGAGTTTTATGTGAGAA-GGGAGTACTTACGGAGTAGAGTTGAAATTCTTTGATACCCTAAGGACTGGTAACGGCGAAAGCAGCCTTTTATGTAAAAACTGACGTTAAGGGACGAAGGCTTGGGTCGCGAATAGGATTAGATACCCTAGTAGTCCATGCAGATAATGATGAATGCCATAGACTAGATTTTATTGGTCTATAAATGAAAGTGTAAGCATTCCACCTCAAGAGTACTGTGGCAACGCTGGAACTGAAATCATTAGACCGTTTCTGAGAACAGTAGTGAAGTATGTTATATAATTCGATAGTCCTCGAAAAACCTTACCACAGCTTGAATAATAT--AATGATATTACACGTGTTGCACGGTTGTCTTCAGCTAATGTCGTGAGACT-TGGTTAGCTCCATTTAATTAGCGTGAACCCCGGCTTTATTTTTTAATTATTATCATAAAGTAGT-CATCACTATAT-CGAAATTTGATAA
>19480_Lophodermium_flavilabiumopsis_2230_1_1
tgacctgcgg-aggatcattaaagaatgacgggctctcgggctgtattctcaccctctgtctaccacacatcgttgcctgggcgctcagcgcccgcggatcaaaaccctggaatcattgccgtctgagtcatatataatagttaaaactttcaacaacggatctcttggttctggcatcgatgaagaacgcagcgaaatgcgataagtaatgtgaattgcagaattcagtgaatcatcgaatctttgaacgcacattgcgccccctggtattccggggggcatgcctgttcgagcgtcatgacaaccctcaagctcagcttggtgttgggctcgtcccggggctcgcctcaaaatcagtggcggcgccgtccga-ccttcagcgcagtactgctcgtcgctgggagaagacggg----tacccgttaccaacccccaccacacaaggttgacctcggatcaggtagggatacccgctgaacttaagcatatc----------------------------------------------------------------------------------------------------------------------------------------------------------------------------------------------------------------------------------------------------------------------------------------------------------------------------------------------------------------------------------------------------------------------------------------------------------------------------------------------------------------------------------------------------------------------------------------------------------------------------------------------------------------------------------------------------------------------------------------------------------------------------------------------------------------------------------------------------------------------------------------------------------------------------------------------------------------------------------------------------------------------------------------------------------------------------------------------------------------------------------------------------------------------------------------------------------------------------------------------------------------------------------------------------------------------------------------------------------------------------------------------------------------------------------------------------------------------------------------------------------------------------------------------------------------------------------------------------------------------------------------------
>19492_Lophodermium_flavilabiumopsis_2249B_2_1
tgacctgcggaaggatcattaaagaatgacgggctctcgggctgtattctcaccctctgtctaccacacatcgttgcctgggcgctcagcgcccgcggatcaaaaccctggaatcactgccgtctgagtcatatataatagttaaaactttcaacaacggatctcttggttctggcatcgatgaagaacgcagcgaaatgcgataagtaatgtgaattgcagaattcagtgaatcatcgaatctttgaacgcacattgcgccccctggtattccggggggcatgcctgttcgagcgtcatgacaaccctcaagctcagcttggtgttgggctcgtcccggggctcgcctcaaaataagtggcggcgccgtccga-ccttcagcgcagtactgctcgtcgctgggagaagacggg----tacccgttaccaacccccaccacacaaggttgacctcggatcaggtagggatacccgctgaacttaagcatatc----------------------------------------------------------------------------------------------------------------------------------------------------------------------------------------------------------------------------------------------------------------------------------------------------------------------------------------------------------------------------------------------------------------------------------------------------------------------------------------------------------------------------------------------------------------------------------------------------------------------------------------------------------------------------------------------------------------------------------------------------------------------------------------------------------------------------------------------------------------------------------------------------------------------------------------------------------------------------------------------------------------------------------------------------------------------------------------------------------------------------------------------------------------------------------------------------------------------------------------------------------------------------------------------------------------------------------------------------------------------------------------------------------------------------------------------------------------------------------------------------------------------------------------------------------------------------------------------------------------------------------------------
>19439_Lophodermium flavilabium_2208A
-tgactgcgg-aggac--attaagaatgacgggctcgcgggctgtattctcaccctttgtttaccacactttgttgccttggcgcccagcgccagcggatcaaaaccctggaatcattgccgtctgagtcatatataatagttaaaactttcaacaacggatctcttggttctggcatcgatgaagaacgcagcgaaatgcgataagtaatgtgaattgcagaattcagtgaatcatcgaatctttgaacgcacattgcgccccctggtattccggggggcatgcctgttcgagcgtcattacaaccctcaagcccagcttggtgttgggctcgtcccggggcctgcctcaaaatcagtggcggcgccgtccga-ccttcagcgcagtaatgctcgtcgctgcagaaagacggt----tacccgttactaacccccaccacac-aggttgacctcggatcaggtagggatacccgctgaacttaagcatatcGGGATTGCCTCAGTAACGGCGAGTGAAGCGGCAACAGCTCAAATTTGAAAGCTGGCTCCTTGGGGGTCCGCGTTGTAATTTGTAGAGGATGCTTCGGGCGCGGCGCCGGTCTAAGTTCTCTGGAACGAGACGTCATAGAGGGTGAGAATCCCGTATGTGACTGGCTGCTTGTGCCCATGTGAAGCTCCTTCGACGAGTCGAGTTGTTTGGGAATGCAGCTCTAAATGGGAGGTGTACTCCTTCTAAAGCTAAATATTGGCCAGAGACCGATAGCGCACAAGTAGAGTGATCGAAAGATGAAAAGCACTTTGGAAAGAGAGTTAAACAGTACGTGAAAtTGTTGAAAGGGAAGCGCTTGCAATCAGACTTGCGCGGCGTCGATCAGCCTGGGTTCTCCCGGGTGCACTCGGCGCCGCTCAGGCCAGCATCAGTTTCGGCGGTGGGATAAAGGCTTAGGGAACGTGGGTCCCCTCGGGGACCGTTATAGCCCTAGGTGCCATGCCGCCTGCCGGGACTGAGGACCGCGCTTCGGCTAGGATGCTGGCGTAATGGTTGTAAGCGACCCGTCTTGAAACACGGACCAAGGAGTCTAACATTTATGCGAGTGTTTGGGTGTCAAACCCATACGCGTAATGAAAGTGAACGGAGGTGAGAACCCTTAAGGGTGCATCATCGACCGATCCTGATGTCTTCGGATGGATTTGAGTAAGAGCATAACTGTTGGGACCCGAAAGATGGTGAACTATGCCTAGATAGGGTGAAGCCAGAGGAAACTCTGGTGGAGGCTCGCAGCGGTTCTGACGTGCAAATCGATCGTCAAATCTGGGTATAGGGGCGAAAGACTAATCGAACCATATGTATAGCTCTCTTATGAGGCTAGTTAAGTTTTAAATGTTATGAAAAAAACATAATACCAACTACGTTGGATAAAGTTCTAGATAGAATACTGATTATGACTATTTTCTATCTACATGTCTTGACCAAATTACGTGCCAGCAGTCGCGGTAATACGTAGAAGACTAGTGTTATTCATATTTAATAGGTTTAAAGGGTACCTAGACGGCATTACTAACCCACAACAGGGAAATAGTTTTGCTAGAGTTTTATGTGAGAA-GGGAGTACTTACGGAGTAGAGTTGAAATTCTTTGATACCCTAAGGACTGGTAACGGCGAAAGCAGCCTTTTATGTAAAAACTGACGTTAAGGGACGAAGGCTTGGGTCGCGAATAGGATTAGATACCCTAGTAGTCCATGCAGATAATGATGAATGCCATAGACTAGATTTTATTGGTCTATAAATGAAAGTGTAAGCATTCCACCTCAAGAGTACTGTGGCAACGCTGGAACTGAAATCATTAGACCGTTTCTGAGAACAGTAGTGAAGTATGTTATATAATTCGATAGTCCTCGAAAAACCTTACCACAGCTTGAATAATAT--AATGATATTACACGTGTTGCACGGTTGTCTTCAGCTAATGTCGTGAGACT-TGGTTAGCTCCATTTAATTAGCGTGAACCCCGGCTTTATTTTTTAATTATTATCATAAAGTAGT-CATCACTATAT-CGAAATTTGATAA
>19441_Lophodermium flavilabium_2207A
-tgactgcgg-aggac--attaagaatgacgggctcgcgggctgtattctcaccctttgtttaccacaccttgttgccttggcgcccagcgccagcggatcaaaaccctggaatcattgccgtctgagtcatatataatagttaaaactttcaacaacggatctcttggttctggcatcgatgaagaacgcagcgaaatgcgataagtaatgtgaattgcagaattcagtgaatcatcgaatctttgaacgcacattgcgccccctggtattccggggggcatgcctgttcgagcgtcattacaaccctcaagcccagcttggtgttgggctcgtcccggggcctgcctcaaaatcagtggcggcgccgtccga-ccttcagcgcagtaatgctcgtcgctgcagaaagacggt----tacccgttactaacccccaccgcac-aggttgacctcggatcaggtagggatacccgctgaacttaagcatatcGGGATTGCCTCAGTAACGGCGAGTGAAGCGGCAACAGCTCAAATTTGAAAGCTGGCTCCTTGGGGGTCCGCGTTGTAATTTGTAGAGGATGCTTCGGGCGCGGCGCCGGTCTAAGTTCTCTGGAACGAGACGTCATAGAGGGTGAGAATCCCGTATGTGACTGGCTGCTTGTGCCCATGTGAAGCTCCTTCGACGAGTCGAGTTGTTTGGgAATGCAGCTCTAAATGGGAGgTGTACTcCTTCTAAAGCTAAATAtTGGCCAGAGACCGATAGCGCACAAGTAGAGTGATCGAAAGATGAAAAGCACtTTGGAAAGAGAGTTAAACAGTACGTGAAATTGTTGAAAGGGAAGCGCTTGCAATCAGACTTGCGCGGCGTCGATCAGCCTGGGTTCTCCCGGGTGCACTCGGCGCCGCTCAGGCCAGCATCAGTTTCGGCGGTGGGATAAAGGCTTAGGGAACGTGGGTCCCCTCGGGGACCGTTATAGCCCTAGGTGCCATGCCGCCTGCCGGGACTGAGGACCGCGCTTCGGCTAGGATGCTGGCGTAATGGTTGTAAGCGACCCGTCTTGAAACACGGACCAAGGAGTCTAACATTTATGCGAGTGTTTGGGTGTCAAACCCATACGCGTAATGAAAGTGAACGGAGGTGAGAACCCTTAAGGGTGCATCATCGACCGATCCTGATGTCTTCGGATGGATTTGAGTAAGAGCATAACTGTTGGGACCCGAAAGATGGTGAACTATGCCTAGATAGGGTGAAGCCAGAGGAAACTCTGGTGGAGGCTCGCAGCGGTTCTGACGTGCAAATCGATCGTCAAATCTGGGTATAGGGGCGAAAGACTAATCGAACCATATGTATAGCTCTCTTATGAGGCTAGTTAAGTTTTAAATGTTATGAAAAAAACATAATACCAACTACGTTGGATAAAGTTCTAGATAGAATACTGATTATGACTATTTTCTATCTACATGTCTTGACCAAATTACGTGCCAGCAGTCGCGGTAATACGTAGAAGACTAGTGTTATTCATATTTAATAGGTTTAAAGGGTACCTAGACGGCATTACTAACCCACAACAGGGAAATAGTTTTGCTAGAGTTTTATGTGAGAA-GGGAGTACTTACGGAGTAGAGTTGAAATTCTTTGATACCCTAAGGACTGGTAACGGCGAAAGCAGCCTTTTATGTAAAAACTGACGTTAAGGGACGAAGGCTTGGGTCGCGAATAGGATTAGATACCCTAGTAGTCCATGCAGATAATGATGAATGCCATAGACTAGATTTTATTGGTCTATAAATGAAAGTGTAAGCATTCCACCTCAAGAGTACTGTGGCAACGCTGGAACTGAAATCATTAGACCGTTTCTGAGAACAGTAGTGAAGTATGTTATATAATTCGATAGTCCTCGAAAAACCTTACCACAGCTTGAATAATAT--AATGATATTACACGTGTTGCACGGTTGTCTTCAGCTAATGTCGTGAGACT-TGGTTAGCTCCATTTAATTAGCGTGAACCCCGGCTTTATTTTTTAATTATTATCATAAAGTAGT-CATCACTATAT-CGAAATTTGATAA
>19474_Lophodermium flavilabium_2207A_1_1
tgacctgcgg-aggatcattaaagaatgacgggctcgcgggctgtattctcaccctttgtttaccacaccttgttgccttggcgcccagcgccagcggatcaaaaccctggaatcattgccgtctgagtcatatataatagttaaaactttcaacaacggatctcttggttctggcatcgatgaagaacgcagcgaaatgcgataagtaatgtgaattgcagaattcagtgaatcatcgaatctttgaacgcacattgcgccccctggtattccggggggcatgcctgttcgagcgtcattacaaccctcaagcccagcttggtgttgggctcgtcccggggcctgcctcaaaatcagtggcggcgccgtccga-ccttcagcgcagtaatgctcgtcgctgcagaaagacggt----tacccgttactaacccccaccgcac-aggttgacctcggatcaggtagggatacccgctgaacttaagcatatc----------------------------------------------------------------------------------------------------------------------------------------------------------------------------------------------------------------------------------------------------------------------------------------------------------------------------------------------------------------------------------------------------------------------------------------------------------------------------------------------------------------------------------------------------------------------------------------------------------------------------------------------------------------------------------------------------------------------------------------------------------------------------------------------------------------------------------------------------------------------------------------------------------------------------------------------------------------------------------------------------------------------------------------------------------------------------------------------------------------------------------------------------------------------------------------------------------------------------------------------------------------------------------------------------------------------------------------------------------------------------------------------------------------------------------------------------------------------------------------------------------------------------------------------------------------------------------------------------------------------------------------------
>19497_Lophodermium flavilabium_2208A_1_1
tgacctgcggaaggatcattaaagaatgacgggctcgcgggctgtattctcaccctttgtttaccacactttgttgccttggcgcccagcgccagcggatcaaaaccctggaatcattgccgtctgagtcatatataatagttaaaactttcaacaacggatctcttggttctggcatcgatgaagaacgcagcgaaatgcgataagtaatgtgaattgcagaattcagtgaatcatcgaatctttgaacgcacattgcgccccctggtattccggggggcatgcctgttcgagcgtcattacaaccctcaagcccagcttggtgttgggctcgtcccggggcctgcctcaaaatcagtggcggcgccgtccga-ccttcagcgcagtaatgctcgtcgctgcagaaagacggt----tacccgttactaacccccaccacac-aggttgacctcggatcaggtagggatacccgctgaacttaagcatatc----------------------------------------------------------------------------------------------------------------------------------------------------------------------------------------------------------------------------------------------------------------------------------------------------------------------------------------------------------------------------------------------------------------------------------------------------------------------------------------------------------------------------------------------------------------------------------------------------------------------------------------------------------------------------------------------------------------------------------------------------------------------------------------------------------------------------------------------------------------------------------------------------------------------------------------------------------------------------------------------------------------------------------------------------------------------------------------------------------------------------------------------------------------------------------------------------------------------------------------------------------------------------------------------------------------------------------------------------------------------------------------------------------------------------------------------------------------------------------------------------------------------------------------------------------------------------------------------------------------------------------------------
>12129_Lophodermium_cedrinum_BCAB212
gaacctgcggaaggatcatgccagagtaaacggcgtc----ccctattctcaccctatgtttaccacactttgttgccttggcgcactgcgccagcggatcaaaactcgtgaatcattgctgtctgagtactccctaatagttaaaactttcaacaacggatctcttggttctggcatcgatgaagaacgcagcgaaatgcgaaaagtaatgtgaattgcagaattcagtgaatcatcgaatctttgaacgcacattgcgccctctggtattccggggggcatgcctgttcgagcgtcattacaaccctctttctctgcttggtattgggctcgccc--gggcctgcctcaaagctagtggcggcaccgtccga-ccttcaaagcagtactacttatcgtttgaggaggctgggct--cacccgtcatcaacccccactttacaaggttgacctcgtttcaggtagggatacccgctgaacttaagcatatc----------------------------------------------------------------------------------------------------------------------------------------------------------------------------------------------------------------------------------------------------------------------------------------------------------------------------------------------------------------------------------------------------------------------------------------------------------------------------------------------------------------------------------------------------------------------------------------------------------------------------------------------------------------------------------------------------------------------------------------------------------------------------------------------------------------------------------------------------------------------------------------------------------------------------------------------------------------------------------------------------------------------------------------------------------------------------------------------------------------------------------------------------------------------------------------------------------------------------------------------------------------------------------------------------------------------------------------------------------------------------------------------------------------------------------------------------------------------------------------------------------------------------------------------------------------------------------------------------------------------------------------------
>16050_Lophodermium_yuexiense_1222D_1
tgacctgcgga-ggatcattacagaataca-ggccctcgggc--tattctcacaccctgtgtaccttgccccgttgcttcggcggcgaccgccagaagaccccaactcttgaatcgctgatgtctgagcactatctaatagttaaaactttcaacaacggatctcttggttctggcatcgatgaagaacgcagcgaaatgcgataagtaatgtgaattgcagaattcagtgaatcatcgaatctttgaacgcacattgcgctccctggtattccggggagcatgcctgttcgagcgtcattacaaccttcaagccccgcttggtcgtgggctcgccctagggcttgcctcaaagtcagtggcggcgccgtccggct-ctcagcgtagtaatactcctcgctggcggg-ctcgggcgggcgcgcgttatgaacccccacctttacaggttgacctcggatcaggtagggatacccgctgaacttaagcatatc------GCCTCAGTAACGGCGAGTGAAGCGGCAACAGCTCAAATTTGAAAGCTGGCTCCCCCGGGGCCCGCGTTGTAATTTGCAGAGGACGCTTTGGGTGCGGCGCCGGTCTAAGTTCTTTGGAACGAGACGTCATGGAGGGTGAGAATCCCGTATGTGACTGGTTGCCTGCGCCCGTGTAAAGCCCCTTCGACGAGTCGAGTTGTTTGGGAATGCAGCTCAAAATGGGTGGTATATTTCATCTAAAGCTAAATATTGGCCAGAGACCGATAGCGCACAAGTAGAGTGATCGAAAGATGAAAAGCACTTTGGAAAGAGAGTTAAACAGTACGTGAAATTGTTGAAAGGGAAGCGCTTGCAATCAGACTTGCGCGGCGCCGATCAGCCTGGGTTCTCCCTGGTGCACTCGGCGCCGCTCAGGCCAGCATCGGTTGCGGCGGTGGGATAAAGGCCTAGGGAACGTGGGTCGCCTCGGCGACCGTTATAGCCCTAGGTGCAATGCCGCCTGCCGCGACCGAGGACCGCGCTTCGGCTAGGATGCTGGCGTAATGGTTGTAAGCGACCCGTCTTGAAACACGGACCAAGGAGTCAAACACTTATGCGAGTGTTTGGGTGCTAAACCCATACGCGTAATGAAAGTGAACGGAGGTAAGAACCCTCAAGGGCGCATTATCGACCGATCCTGATGTCTTCGGATGGATTTGAGTAAGAGCATAAGCGTTTGGACCCGAAAAGCGAATAATCTTATCTGAATAGGGTGGACCCAGAAGAAACTTTGGTGGAAGTCCGAAAGGTTTCTGACGTGCAATTCGATCTTCAAATTTGGATAAGGGGCCAAAGACCTAATCCA----------TAGTCCTCTTATGGGGCTAGTTAGTTCTA---------------TAACTAAAACCAACTACGTTGGATAAAGTTCTAGATAGAATACTGATTATGACTATTTTCTATCTATATGTCTTGACCAAATTACGTGCCAGCCGTCGCGGTAATACGTAGAAGACTAGTGTTATTCATCTTTAGTAGGTTTAAAGGGTACCTAGACGGTATTACTAACCCAAAACAGGGAAATAGTTTTGCTAGAGTTTGATTTGGAAAGGGGAGAATTTAAGGAGTAGAGATATAATGCTTTGATACCTTAAGGACTGGTAACGGCGAAAGCAACCTTTTATGTAAAAACTGACGTTGGGGGACGAAGGCTTGGGTAGCGAGAAGGATTAGATACCCTAGTAGTCCAAGCAGTAAATTATGAATGCCATAGACTAGATTTTTTTGGTGTATAAATGAAAGTGTAAGCATTCCACCTTAAGAGTAATGTGGCAACGCTGGAACTGAAATCATTAGACCGTTTCTGAGAACAGTAGTGAAGTATGTTATTTAATTC--------------------------------------------------------------------------------------------------------------------------------------------------------------------------------------
>16051_Lophodermium_yuexiense_1225A
tgacctgcggaaggatcattacagaataca-ggccctcgggc--tattctcacaccctgtgtaccttgccccgttgcttcggcggcgaccgccagaagaccccaactcttgaatcgctgatgtctgagcactatctaatagttaaaactttcaacaacggatctcttggttctggcatcgatgaagaacgcagcgaaatgcgataagtaatgtgaattgcagaattcagtgaatcatcgaatctttgaacgcacattgcgctccctggtattccggggagcatgcctgttcgagcgtcattacaaccttcaagccccgcttggtcgtgggctcgccctagggcttgcctcaaagtcagtggcggcgccgtccggct-ctcagcgtagtaatactcctcgctggcggg-ctcaggcgggcgcgcgttatgaacccccacctttacaggttgacctcggatcaggtagggatacccgctgaacttaagcatatcGGGATTGCCTCAGTAACGGCGAGTGAAGCGGCAACAGCTCAAATTTGAAAGCTGGCTCCCCCGGGGCCCGCGTTGTAATTTGCAGAGGACGCTTTGGGTGCGGCGCCGGTCTAAGTTCTTTGGAACGAGACGTCATGGAGGGTGAGAATCCCGTATGTGACTGGTTGCCTGCGCCCGTGTAAAGCCCCTTCGACGAGTCGAGTTGTTTGGGAATGCAGCTCAAAATGGGTGGTATATTTCATCTAAAGCTAAATATTGGCCAGAGACCGATAGCGCACAAGTAGAGTGATCGAAAGATGAAAAGCACTTTGGAAAGAGAGTTAAACAGTACGTGAAATTGTTGAAAGGGAAGCGCTTGCAATCAGACTTGCGCGGCGCCGATCAGCCTGGGTTCTCCCTGGTGCACTCGGCGCCGCTCAGGCCAGCATCGGTTGCGGCGGTGGGATAAAGGCCTAGGGAACGTGGGTCGCCTCGGCGACCGTTATAGCCCTAGGTGCAATGCCGCCTGCCGCGACCGAGGACCGCGCTTCGGCTAGGATGCTGGCGTAATGGTTGTAAGCGACCCGTCTTGAAACACGGACCAAGGAGTCAAACACTTATGCGAGTGTTTGGGTGCTAAACCCATACGCGTAATGAAAGTGAACGGAGGTAAGAACCCTCAAGGGCGCATTATCGACCGATCCTGATGTCTTCGGATGGATTTGAGTAAGAGCATAAGCGTTTGGACCCGAAAGTCCATGATCTTACCTTGAATAAGGAGAAGCCCGGGAGGACCTGGGTGGGAGTCCGCAGAGGTCTCAACGTGCAATTCGATCTCCCAATTTGAATTAGGGGGCGAAAGAACAATCGAACTAAATGTATAGTCCTCTTATGGGGCTAGTTAGTTCTA---------------TAACTAAAACCAACTACGTTGGATAAAGTTCTAGATAGAATACTGATTATGACTATTTTCTATCTATATGTCTTGACCAAATTACGTGCCAGCCGTCGCGGTAATACGTAGAAGACTAGTGTTATTCATCTTTAGTAGGTTTAAAGGGTACCTAGACGGTATTACTAACCCAAAACAGGGAAATAGTTTTGCTAGAGTTTGATTTGGAAAGGGGAGAATTTAAGGAGTAGAGATATAATGCTTTGATACCTTAAGGACTGGTAACGGCGAAAGCAACCTTTTATGTAAAAACTGACGTTGGGGGACGAAGGCTTGGGTAGCGAGAAGGATTAGATACCCTAGTAGTCCAAGCAGTAAATTATGAATGCCATAGACTAGATTTTTTTGGTGTATAAATGAAAGTGTAAGCATTCCACCTTAAGAGTAATGTGGCAACGCTGGAACTGAAATCATTAGACCGTTTCTGAGAACAGTAGTGAAGTATGTTATTTAATTCGATAATCCTCGAAAAACCTTACCACAACTTGAATGGTAC--GGTGATGTTACAAGCGTTGCACGGTTGTCTTCAGCTAATGTCGTGAGATTGTGGTTAGTTCCATAAAATTAGCGTAAACCCTTGCTTTATTTTTAAATTATTATCATAAAGCAGTTCATCACTATAT-TGAAATTTGATAA
>16117_Lophodermium_haploxylon_869A
---------------------taataagcccggccttcggg-ccccttctcaccctttgtatatc-aactctgttgctttggcaggctctgtcagaggacc-taacccttgaatctctgatgtctgagtactatctaatagttaaaactttcaacaacggatctcttggttctggcatcgatgaagaacgcagcgaaatgcgataagtaatgtgaattgcagaattcagtgaatcatcgaatctttgaacgcacattgcgccctctggcattccggagggcatgcctgttcgagcgtcattacaaccctcaagcgcagcttggtgttgggctcgccctagggcctgcctcaaagtcagtggcggcactagcggtcc-ctaagcgcagtaatactcgacgcttctggacgccgcgaagc-gcctgccagcaacccccaccatc-aaggttgacctcggatcaggtagggatacccgctgaacttaagcatatcGGGATTGCCTCAGTAACGGCGAGTGAAGCGGCAACAGCTCAAATTTGAAAGCTGGCTCCTTGGGGGCCCGCGTTGTAATTTGTAGAGGATGCTTCGGGCGCGGCGCCGGTCTAAGTTCTTTGGAACAAGACGTCATAGAGGGTGAGAATCCCGTATGTGACTGGTTGCCTGTGCCCATGTGAAGCTCCTTCGACGAGTCGAGTTGTTTGGGAATGCAGCTCAAAATGGGTGGTAAATTTCATCTAAAGCTAAATATTGGCCAGAGACCGATAGCGCACAAGTAGAGTGATCGAAAGATGAAAAGCACTTTGGAAAGAGAGTTAAACAGTACGTGAAATTGTTGAAAGGGAAGCGCTTGCAATCAGACTTGCGCGGCGTCGATCAGCCTGGGTTCTCCCAGGTGCACTCGGCGCCGCTCAGGCCAGCATCAGTTTCGACGGTGGGATAAAGGCCTAGGGAACGTGGGTCACCTCGGTGACCGTTATAGCCCTAGGTGCCATGCCGCCTGTTGGGACTGAGGACCGCGCTTCGGCTAGGATGCTGGCGTAATGGTTGTAAGCGACCCGTCTTGAAACACGGACCAAGGAGTCTAACATCTATGCGAGTGTTTGGGTGTCAAACCCATGCGCGGAATGAAAGTGAACGGAGGTGAGAACCCTCAAGGGTGCATCATCGACCGATCCTGATGTCTTCGGATGGATTTGAGTAAGAGCATAGCTGTTGGGACCCGAAAGATGGTGAACTATGCCTGAATAGGGTGAAGCCAGAGGAAACTCTGGTGGAGGCTCGCAGCGGTTCTGACGTGCAAATCGATCGTCAAATTTGGGTATAGGGGCGAAAGACTAATCGAACCATATGTATAGTCCTCTTATGAGGCTAGTTAGGTTTTAAAAGGTATGAAAGAAACATAATATCAACTACGTTGGATAAAGTTCTAGATAGAATACTGATTATGACAATTTTCTATCTATATGTCTTGACCAAATTACGTGCCAGCARTCGCGGTAATACGTAGAAGACTAGTGTTATTCATCTTTAATAGGTTTAAAGGGTACCTAGACGGTATTACTAACCCAAAACAGGGATATAGTTTTACTAGAGTTTTATATGAGAAGGGGAGTATTTATGGAGTAGAGATGAAATTCTTTGATACCTTAAGGACTGGTAACGGCGAAAGCAACCTTTTATGTAAAAACTGACGTTGAGGGACGAAGGCTTGGGTAGCGAACAGGATTAGATACCCTAGTAGTCCATGCAGAAAATGATGAATGTCATAGACTAGATTTTTTTGGTTTATAAATGAAAGTGTAAGCATTCCACCTCAAGAGTAATGTGGCAACGCAGGAACTGAAATCATTAGACCGTTTCTGAGAACAGTAGTGAAGTATGTTATTTAATTCGATAATCCTCGAAAAACCTTACCACAACTTGAATGGTAC--GGTGATGTTACAAGCGTTGCACGGTTGTCTTCAGCTAATGTCGTGAGATTTTGGTTAGTTCCATAAAATTAGCGTaAACCCCGGCTTTATTTTTTAAATAtTATGATAAAGCAGTTCATCACTATATTGAA-ACATGATAa
>19433_Lophodermium_haploxylon_2257B
gaacctgcggaaggatcattaaagaatgcgtggccttcgggcccccttctcaccctttgtatatc-aactctgttgctttggcaggctctgtcagaggacc-taacccttgaatctctgatgtctgagtactatctaatagttaaaactttcaacaacggatctcttggttctggcatcgatgaagaacgcagcgaaatgcgataagtaatgtgaattgcagaattcagtgaatcatcgaatctttgaacgcacattgcgccctctggcattccggagggcatgcctgttcgagcgtcattacaaccctcaagcgcagcttggtgttgggctcgccctagggcttgcctcaaagtcagtggcggcactagcggtcc-ctaagcgcagtaatactcaacgcttctggacgccgcgaagc-gcctgccagcaacccccaccatcaaaggttgacctcggatcaggtagggatacccgctgaacttaagcatatc----------------------------------------------------------------------------------------------------------------------------------------------------------------------------------------------------------------------------------------------------------------------------------------------------------------------------------------------------------------------------------------------------------------------------------------------------------------------------------------------------------------------------------------------------------------------------------------------------------------------------------------------------------------------------------------------------------------------------------------------------------------------------------------------------------------------------------------------------------------------------------------------------------------------------------------------------------------------------------------------------------------------------------------------------------------------------------------------------------------------------------------------------------------------------------------------------------------------------------------------------------------------------------------------------------------------------------------------------------------------------------------------------------------------------------------------------------------------------------------------------------------------------------------------------------------------------------------------------------------------------------------------
>19434_Lophodermium_haploxylon_2249A
gaacctgcggaaggatcattaaagaatgcgcggccttcgggcccccttctcaccctttgtatatc-aactctgttgctttggcaggctctgtcagaggacc-taacccttgaatctctgatgtctgagtactatctaatagttaaaactttcaacaacggatctcttggttctggcatcgatgaagaacgcagcgaaatgcgataagtaatgtgaattgcagaattcagtgaatcatcgaatctttgaacgcacattgcgccctctggcattccggagggcatgcctgttcgagcgtcattacaaccctcaagcgccgcttggtgttgggctcgccctagggcttgcctcaaagtcagtggcggcactagcggtcc-ctaagcgcagtaatactcaacgcttctggacgccgcgaagc-gcctgccagcaacccccaccatcaaaggttgacctcggatcaggtagggatacccgctgaacttaagcatatc----------------------------------------------------------------------------------------------------------------------------------------------------------------------------------------------------------------------------------------------------------------------------------------------------------------------------------------------------------------------------------------------------------------------------------------------------------------------------------------------------------------------------------------------------------------------------------------------------------------------------------------------------------------------------------------------------------------------------------------------------------------------------------------------------------------------------------------------------------------------------------------------------------------------------------------------------------------------------------------------------------------------------------------------------------------------------------------------------------------------------------------------------------------------------------------------------------------------------------------------------------------------------------------------------------------------------------------------------------------------------------------------------------------------------------------------------------------------------------------------------------------------------------------------------------------------------------------------------------------------------------------------
>19491_Lophodermium_haploxylon_2249A_1_1
gaacctgcggaaggatcattaaagaatgcgcggccttcgggcccccttctcaccctttgtatatc-aactctgttgctttggcaggctctgtcagaggacc-taacccttgaatctctgatgtctgagtactatctaatagttaaaactttcaacaacggatctcttggttctggcatcgatgaagaacgcagcgaaatgcgataagtaatgtgaattgcagaattcagtgaatcatcgaatctttgaacgcacattgcgccctctggcattccggagggcatgcctgttcgagcgtcattacaaccctcaagcgccgcttggtgttgggctcgccctagggcttgcctcaaagtcagtggcggcactagcggtcc-ctaagcgcagtaatactcaacgcttctggacgccgcgaagc-gcctgccagcaacccccaccatcaaaggttgacctcggatcaggtagggatacccgctgaacttaagcatatc----------------------------------------------------------------------------------------------------------------------------------------------------------------------------------------------------------------------------------------------------------------------------------------------------------------------------------------------------------------------------------------------------------------------------------------------------------------------------------------------------------------------------------------------------------------------------------------------------------------------------------------------------------------------------------------------------------------------------------------------------------------------------------------------------------------------------------------------------------------------------------------------------------------------------------------------------------------------------------------------------------------------------------------------------------------------------------------------------------------------------------------------------------------------------------------------------------------------------------------------------------------------------------------------------------------------------------------------------------------------------------------------------------------------------------------------------------------------------------------------------------------------------------------------------------------------------------------------------------------------------------------------
>12150_Lophodermium_nitens_Sie1PL2_11_3
gaacctgcggaaggatcattaaagaatacaaggccttcgggtcctattctcaccctttgtataccaaactttgttgccttggcgctttgcgccgaaggaagtaaacccttgaatctctgctgtctgagtactatataatagttaaaactttcaacaacggatctcttggttctggcatcgatgaagaacgcagcgaaatgcgataagtaatgtgaattgcagaattcagtgaatcatcgaatctttgaacgcacattgcgcctcctggcattccgggaggcatgcctgttcgagcgtcattacaaccctcaagctcagcttggtcttgggctcgcct-ttggcctgcctcaaaatcagtggcggcacaatccgatccttaagcgcagtaatacacgacgcttacttgtgtgaagttgcggctcg----aaacccccacaactaaaggttgacctcggatcaggtagggatacccgctgaacttaagcatatc----------------------------------------------------------------------------------------------------------------------------------------------------------------------------------------------------------------------------------------------------------------------------------------------------------------------------------------------------------------------------------------------------------------------------------------------------------------------------------------------------------------------------------------------------------------------------------------------------------------------------------------------------------------------------------------------------------------------------------------------------------------------------------------------------------------------------------------------------------------------------------------------------------------------------------------------------------------------------------------------------------------------------------------------------------------------------------------------------------------------------------------------------------------------------------------------------------------------------------------------------------------------------------------------------------------------------------------------------------------------------------------------------------------------------------------------------------------------------------------------------------------------------------------------------------------------------------------------------------------------------------------------
>10113_Tryblidiopsis_sinensis_HOU_814
-------------------------------gggcttacagccctattctcacccaatgtatttgaaacttcgttgctttggcaggccctgccagaggatctaaaccctcgaatctctgctgtctgagaactatacaatagttaaaactttcaacaacggatctcttggttctggcatcgatgaagaacgcagcgaaatgcgataagtaatgtgaattgcagaattcagtgaatcatcgaatctttgaacgcacattgcgccctctggtattccggggggcatgcctgttcgagcgtcattacaaccctcacgctttgcgtggtgttgggcctgccc-ggggcttgcctcaaaatcagtggcggcgctgttcgacccctaagcgtagtaacattcgtcgcttctgggtgagagca---agcctgctaggaacccccaccttcaaaggttgacctcggatcaggtagggataccc------------------GGGATTGCCTCAGTAACGGCGAGTGAAGCGGCAACAGCTCAAATTTGAAAGCTGGCTCTTTCGGGGCCCGCGTTGTAATTTGTAGAGGATGCTTCGGGTGCGGCGCTGGTCTAAGTTCTTTGGAACAAGACGTCACAGAGGGTGAGAATCCCGTATGCGACTGGTTGCCTGCGCCTGTGTGAAGCTCCTTCGACGAGTCGAGTTGTTTGGGAATGCAGCTCAAAATGGGTGGTGTACTTCATCTAAAGCTAAATATTGGCCAGAGACCGATAGCGCACAAGTAGAGTGATCGAAAGATGAAAAGCACTTTGGAAAGAGAGTTAAACAGTACGTGAAATTGTTGAAAGGGAAGCGCTTGCAATCAGACTTGCGCAGCGCCGATCAGCCTGGGTTCTCCCTGGTGCACTCGGCGCTGCTCAGGCCAGCATCAGTTTCGGCGGTTGGATAAAGGCTTGGGGAACGTAGGTCGCCTCGGCGACTGTTATAGCCCCAGGTGCAATGCAGCCTGCTGGGACTGAGGACCGCGCTTCGGCTAGGATGCTGGCGTAATGGTTGTAAGCGACCCGTCTTGAAACACGGACCAAGGAGTCTAACATCTATGCGAGTATTTGGGTGTCAAACCCATATGCGTAATGAAAGTGAACGGAGGTGAGAACCCTTAAGGGTGCATCATCGACCGATCCTGATGTCTTCGGATGGATTTGAGTAAGAGCATAGCTGTTAGGTCCCGAAAGATGGTGAACTATGCCTGAATAGGGTGAAGCCAGGGGAAACCCTGGTGGAGGCTCGTAGAGGTCCTGACGTGCAAATCGGTCTTCAAATTTGGGTATAGGGGCGAAAGACTAATCGAACCATATGTATAGTCCTCTTATGAGGCTAGTTATGTTTTTTGGGTTACAAAAATAACATAATACCAACTACGTTGGATAAAGTTCTAGATAGAATACTGATTATGACAATTTTCTATCTACATGTCTTGACCAAATTACGTGCCAGCAGTCGCGGTAATACGTAGAAGACTAGTGTTATTCATCTTTAATAGGTTTAAAGGGTACCTAGACGGTATTACTAACCCTAAATAGGGAAATAGTTTTACTAGAGTTTTATATGAGAAGGGGAGTATTTATGGAGTAGAGATGAAATTCTTTGATACTTTAAGGACTGGTAAAGGCGAAAGCAACCTTTTATGTAAAAACTGACGTTAAGGGACGGAGGCTTGGACAGCGAACAGGATTAGATACCCTAGTAGTCTTTGCAGAGAATGATGAATGCCATAGACTAGGTTTTCTTGGTCTATAAATGAAAGTGTAAGCATTCCACCTCAAGAGTAATGTGGCAACGCAGGAACTGAAATCATTAGACCGTTTCTGAGAACAGTAGTGAAGTATGTTATTTAATTCGATAATCCTCGAAAAACCTTACCACAACTTGAATG--AT--GGTGATGTTACAAGTGTTGCACGGTTGTCTTCAGCTAATGTCGTGAGATTTTGGTTAGTTCCATAAAATTAGCGTAAACCCCGGCTTTATTTTTAAATTATTATCATAAAGCAGTTCGTCACTATATTGATTATATGATAA
>11819_Truncomyces_vaginatus_HOU_581
gaacctgcggaaggatcattaaagaataccaggccgaaaggccttattctcaccctttgtatatcgaactttgttgctttggca---tctgccgaaggaccgaaactcttgaatctctgctgtctgagtcctatacaatagttaaaactttcaacaacggatctcttgggtttggcatcgatgaagaacgcagcgaaatgcgataagtaatgtgaattgcagaattcagtgaatcatcgaatctttgaacgcacattgcgccctctggtattccggagggcatgcctgttcgagcgtcattacaaccctcacgcccagcgtggtattgggc------gccggcccgcctcaaagatagtggcggcactatgagacccctaagcgtagtaatactcgtcgcttctgggtgcctagcaga-gcctgccagcaaccccca------caaggtgacctcggagcagataagttctcc-------------------AGGCTTGCCTCAGTAATGGCGAATGAAGCGGCAACAGCTCAAATTTGAAAGCTGGCTCA-----CGCCCGCGTTGTAATTTGTAGAGGATGCTTCGGGCGCGGCGCTGGTCTAAGTTCTTTGGAACAAGACGTCATAGAGGGTGAGAATCCCGTATGTGACTGGCTGCTTGTGCTCGTGTGAAGCTCCTTCGACGAGTCGAGTTGTTTGGGAATGCAGCTCTAATCGGGTGGTGTACTTCATCTAAAGCTAAATATGGGCCAAACACCGATAGCGCACAAGTAGAGTGATCGAAAGATGAAAAGCACTTTGGAAAGAGAGTTAAACAGTACGTGAAATTGTTGAAAGGGAAGCGCTTGCAATCAGACTTGCACTGCGTCGATCAACCTGGGTTCTCCCTGGTGCACTCGGCGCTGTTCAGGCCAGCATCAGTTTCGGCGGTTGGATAAAGATCTAGGGAACGTGGGTTGCCTCGGCGACCGTTATAGCCTTAGGTGCAATGCAGCCTGCTGGGACTGAGGACCGCCCTTCGGGCAGGATGTTGGCGTAATGGTTGTAAGCGGCCCGTCTTGAAACACGGACCAAGGAGTTTAACATTTATGCGAGTGTTTGGGTGCAAAACCCATACGCGTAATGAAAGTGAACGGAGGTGAGAACCCTTAAGGGCGCATCATCGACCGATCCTGATGTCTTCGGATGGATTTGAGTACGAGCATAACTGTTATGACCCGAAAGATGGTGAACTATGCCTGAATAGGGTGAAGCCAGAGGAAACTCTGGTGGAGGCTCGTAGCGGTTCTGACGTGCAAATCGATCGTCAAATTTGGGCATAGGGGCGAAAGACTAATCGAACCATATGTATAGTCCTCTTATGAGGCTAGTTATGTTTTTTGGGTTACAAAAAAAATATAATACCAACTACGTTGGATAAAGTTCTAGATAGAATACTGATTATGACAATTTTCTATCTACATGTCTTGACCAAATTACGTGCCAGCAGTCGCGGTAACACGTAGAAGACTAGTGTTATTCATCTTTAATAGGTTTAAAGGGTACCTAGACGGTATTGCTAACCCAAAACAGGGAAATGGTTTTGCTAGAGTTTTATATGAGAAGGGGAGTATTTATGGAGTAGAGATAAAATTTTCTGATACCTTAAGGACTGGTAAAGGCGAAAGCAACCTTTTATGTAAAAACTGACGTTGAGGGACGGAGGCTTGGATAGCGAACAGGATTAGATACCCTAGTAGTCCTTGCAGAGAATGATGAATGCCATAGACTAGGTTTTTTTGGTCTATAAATGAAAGTGTAAGCATTCCACCTCAAGAGTAATGTGGCAACGCTGGAACTGAAACCATTAGACCGTTTCTGAGAACAGTAGTGAAGTATGTTATTTAATTCGATGACCCACGAAAAACCTTACCACAACTTGAATG--AC--AGTGATGTTACAAGCGTTGCACGGTTGTCTTCAGCTAATGTCGTGAGATTTTGGTTAGTTCCATAAAATTAGCGTAAACCCCGGCTTTATTTTTAAATTATTATCATAAAGCAGTTCATCGTTATATTGAATATATGATAA
>11854_Neotryblidiopsis_polygonalis_HOU_1823
tgacctgcggaagg-tcattaaagaataccgggtcgcaaggccctattctcaccctatgtctacacaactttgttgctttggcaggc--tgccagaggacccaaaccctgaaatcgatgtcgtctgagtataatttaatcgttaaaactttcaacaacggatctcttgggaatagcatcgatgaagaacgcagcgaaatgcgataagtaatgtgaattgcagaattcagtgaatcatcgaatctttgaacgcacattgcgccctctggtattccggggggcatgcctgttcgagcgtcattacaaccctcacgcctcgcgtggtattgggcaggccg-gcggcctgcctcaaagtcagtggcggcaccgctgggtccctaagcgtagtaatactcgtcgcttctgggcgctccgcggaggcttgccagcaacccccacttcaccaggttgacctcggatcaggtagggatacccgctgaacttaagcatatc--ATGGGCCTCAGTAACGGCGAGTGAAGCGGCAACAGCTCAAATTTGAAAGCTGGCTCA-----CGCCCGCGTTGTAATTTGTAGAGGATGCTTCGGGCGCGGCGCCGGTCTAAGTTCTTTGGAACAGGACGTCATGGAGGGTGAGAATCCCGTATGTGACTGGTTGCTTGTGCTCGTGTGAAGCTCCTTCGACGAGTCGAGTTGTTTGGGAATGCAGCTCTAATTGGGTGGTGTACTTCATCTAAAGCTAAATATTGGCTATTCACCGATAGCGCACAAGTAGAGTGATCGAAAGATGAAAAGCACTTTGGAAAGAGAGTTAAACAGTACGTGAAATTGTTGAAAGGGAAGCGCTTGCAATCAGACTTGCACCGCGTCGATCAGCCTGGGTTCTCCCTGGTGCACTCGGCGCGGTTCAGGCCAGCATCAGTTTCGGCGGCTGGATAAAAGCCCAGGGAACGTAGGTCGCTTCGGCGACTGTTATAGCCTTGGGTACAATGCAGCCTGCGGGGACTGAGGACCGCCCCTCGGGTAGGATGCTGGCGTAATGGTTGTAAGCGACCCGTCTTGAAACACGGACCAAGGAGTCTAACATCTATGCGAGTGTTTGGGTGTCAAACCCATGCGCGTAATGAAGGTGAACGGAGGTGAGAACTCTTAAGAGTGCATCATCGACCGATCCTGATGTCTTCGGATGGATTTGAGTATGAGCATAGCTGTTGGGACCCGAAAGATGGTGAACTATGCCTGAATAGGGTGAAGCCAAAGGAAACTTTGGTGGAGGCTCGTAGCGGTTCTGACGTGCAAATCGATCGTAAAATTTGGGTATAGGGGCGAAAGACTAATCGAACCATATGTATAGTCCTCTTATGAGGCTAGTTATGTTTTATGGGTTACAAAAAAAATATAATACCAACTACGTTGGATAAAGTTCTAGATAGAATACTGATTATGACAATTTTCTATCTACATGTCTTGACCAAATTACGTGCCAGCAGTCGCGGTAACACGTAGAAGACTAGTGTTATTCATCTTTAATAGGTTTAAAGGGTACCTAGACGGTATTACTAACCCAAAAAAGGGAAATAGTTTTGCTAGAGTTTTATATGAGAAGGGGAGTATTTAGGGAGTAGAGATAAAATTTCCTGATACCTTAAGGACTGGTAAAGGCGAAAGCAACCTTTTATGTAAAAACTGACGTTGAGGGACGAAGGCTTGGGTAGCGAACAGGATTAGATACCCTGGTAGTCCTAGCAGAAAATGATGAATGCCATAGACTAGATTTTTTTGGTCTATAAATGAAAGTGTAAGCATTCCACCTCAAGAGTAATGTGGCAACGCTGGAACTGAAACCATTAGACCGTTTCTGAGAACAGTAGTGAAGTATGTTATTTAATTCGATAACCCACGAAAAACCTTACCACAACTTGAATG--AC--AGTGATGTTACAAGCGTTGCACGGTTGTCTTCAGCTAATGTCGTGAGATTTTGGTTAGTTCCATAAAATTAGCGTAAACCCCGGCTTTATTTTTAAATTATTATCATAAAGCAGTTCATCGTTATATTGAATACATGATAA
>10295_Triblidium_caliciiforme_FH_18080101
gaacctgcggaaggatcattacagaatatacggccttcaggccctatcttcaccctttgtgtatcaactaccgttgctttggcaggccctgccagaggacttgaacccttgaatctctgctgtccgagtattatataatcgttaaaactttcaacaacggatctcttggttttggcatcgatgaagaacgcagcgaaatgcgataagtaatgtgaattgcagaattcagtgaatcatcgaatctttgaacgcacattgcgctccctggtattccggggagcatgcctgtccgagcgtcataacaaccctcacgcctcgcgtggtgttgggctcgccc-ggggcctgcctcaaagtcagtggcggcttcacacaacccctcagcgcagtactactcgccgctgtgggtggtggtgcaacagcctgccaacaacccccactca--aaggttgacctcggatcatgtagggatacccg--------------------ATTGCCTCAGTAACGGCGAGTGAAGCGGCAACAGCTCAAATTTGAAAGCTGGCTCT---CGGGCCCGCGTTGTAATTTGCAGAGGATGCTTCGGGTGCAGTGCCGGTCTAAGTTCCCTGGAACAGGACGTCATAGAGGGTGAGAATCCCGTATGTGACTGGTGGCGTGCGCCTGTGTGAAGCTCCTTCGACGAGTCGAGTTGTTTGGGAATGCAGCTCTAATCGGGTGGTGTACTTCATCTAAAGCTAAATACCGGCCAAAGACCGATAGCGCACAAGTAGAGTGATCGAAAGATGAAAAGCACTTTGAAAAGAGAGTTAAACAGTACGTGAAATTGTTGAAAGGGAAGCGTTTGCAATCAGACTTGTACAGCGCTGATCAGCCTGGGTTCTCCCTGGTGCACTCGGCGCTGCGCAGGCCAGCATCAGTTTCAGCGGCTGGATAAAGGCCTAGGGAATGTGAGTTGCTTCGGCGACTGTTATAGCCCTAGGCGCCATGCAGCCTGTGGGGACTGAGGACCGCGCTTCGGCTAGGATGCTGGCGTAATGGTTACAAACGACCCGTCTTGAAACACGGACCAAGGAGTCTAACATCTATGCGAGTGTTTGGGCGTCAAACCCATATGCGGAATGAAAGTGAACGGAGGTGAGAACCCTTAAGGGTGCATCATCGACCGATCCTGATGTCTTCGGATGGATTTGAGTAAGAGCATAGCTGTTGGGACCCGAAAGATGGTGAACTATGCCTGAATAGGGTGAAGCCAGAGGAAACTCTGGTGGAGGCTCGCAGCGGTTCTGACGTGCAAATCGATCGACAAATTTGGGTATAGGGGCGAAAGACTAATCGAACCATATGTATAGTCCTCTTATGAGGCTAGTTATGTTTTTTGGGTTACAAAAAAAATATAATACCAACTACGTTGGATAAAGTTCTAGATAGGATACTGATTATGACAATTTTCTATCTACATGTCTTGACCAAATTACGTGCCAGCAGTCGCGGTAATACGTAGAAGACTAGTGTTATTCATCTTTAATAGGTTTAAAGGGTACCTAGACGGCATTACTAACCCAAAATAGGGAAATAGTTTTGCTAGAGTTTTATATGAGAAGGGGAGTATTTATAGAGTAGAGATAAAATTCTTTGATACTTTAAGGACTGGTAAAGGCGAAAGCTACCTTTTATCTAAAAACTGACGTTGAGGGACGGAGGCTTGGATAGCGAACAGGATTAGATACCCTAGTAGTCTTTGCAGAGAATGATGAATGCCATAGACTAGATATTTTTAGTGTATAAATGAAAGTGTAAGCATTCCACCTCAAGAGTAATGTGGCAACGCAGGAACTGAAATCATTAGACCGTTTCTGAGAACAGTAGTGAAGTATGTTGTTTAATTCGATGGCCCTCGAAAAACCTTACCACAACTTGAATA--GC--GGTGATGTTACAAGTGTTGCACGGTTGTCTTCAGCTAATGTCGTGAGATTTTGGTTAGTTCCATAAAATTAGCGTAAACCCCGGCTTTATTTTTAAATTTTTATCATAAAGCAGTTCATCACTATATTGATTACATGATAA
>10050_Coccomyces_dentatus_HOU_1104
gaatcggaggggga---------------------------tcccattctcaccctttgcatactaaacttcgttgcttcggcac-tcacgccgaaggcccaaaacccttgaatca-tgatgtctgagtaatatttaatatttaaaactttcaacaacggatctcttggttagaccatcgatgaagaacgcagcgaaatgcgataagtaatgtgaattgcagaattcagtgaatcatcgaatctttgaacgcacattgcgctctctggtattccggagagcatgcctgttcgagcgtcattacaaccctcacgctccgcgtggtattgggctggccc-tgggcctgcctcaaagtcagtggcggtactgtccaatgcctaaacgtagtactactaatcgtttctggc--ccgggctgtatcctgctaagcacccccacttttaaaggttgacctcggatcaggtagggatacccgctgaacttaagcatatcGGGATTGCCTCAGTAACGGCGAGTGAAGCGGCAACAGCTCAAATTTGAAAGCTGGCTCTTTCAGGGTCCGCGTTGTAATTTGTAGAGGATGTTTCGGGTGCGGCGCCGGTCTAAGTTCTTTGGAACAAGACGTCATAGAGGGTGAGAATCCCGTATGTGACTGGTTGCCTGTGCCTATGTGAAACTCCTTCGACGAGTCGAGTTGTTTGGGAATGCAGCTCTAAATGGGTGGTGTACTTCATCTAAAGCTAAATATTGGGTCTGGACCGATAGCGCACAAGTAGAGTGATCGAAAGATGAAAAGCACTTTGGAAAGAGAGTTAAACAGTACGTGAAATTGTTGAAAGGGAAGCGCTTGCAATCAGACTTGCGCTGCGTCGATCAACCTGGGTTCTCCCTGGTGCACTCGGCGCAGCTCAGGCCAGCATCAGTTTTGGCGGCTGGATAAAGGCCTAGGGAATGTGGGCTGCCTCGGCAGCCGTTATAGCCCTAGGTGCAATGCAGCCTGCTGGGACTGAGGACCGCGCTTCGGCTAGGATGCTGGCGTAATGGTTGTAAGCGACCCGTCTTGAAACACGGACCAAGGAGTCTAACATTTATGCGAGTGTTTGGGTGTTAAACCCATACGCGCAATGAAAGTGAACGGAGGTGAGAACCCTTAAGGGTGCATCATCGACCGATCCTGATGTCTTCGGATGGATTTGAGTAAGAGCATAACTGTTGGGACCCGAAAGATGGTGAACTATGCCTGAATAGGGTGAAGCCAGAGGAAACTCTGGTGGAGGCTCGCAGCGGTTCTGACGTGCAAATCGATCGTCAAATTTGGGTATA-GGGCGAAAGACTAATCGAACCATATGTATAGTCCTCTTATGAGGCTAGTTATGTTTGTTTGGTGCTTCAGCAAACATAATACCAACTACGTTGGATAAAGTTCTAGATAGAATACTGATTGTGACAATTTTCTATCTACTTGTCTTGACCAAATTACGTGCCAGCAGTCGCGGTAATACGTAAAAGACTAGTGTTATCCATCTTTAATAGGTTTAAAGGGTACCTAGACGGCATTATTAACCTTAAATACGGATATAATCATGCTAGAGTTTGATAAGAGAAGGGGAGTATTTACGGAGTAGAGATGAAATTCTTTGATACCTTAAGGACTGGCAATGGCGAAAGCGACCTTTTATGTAAAAACTGACGTTGAGGGACGGAGGCTTGGATAGCGAACAGGATTAGATACCCTAGTAGTCTTTGCAGAGAATGATGAATGCCATAGATTAGATAAATTTAGTTTATAAATGAAAGTGTAAGCATTCCACCTCAAGAGTAATGTGGCAACGCAGGAACTGAAATCATTAGACCGTTTCTGAGAACAGTAGTGAAGTATGTTATTTAATTCGGTGATCCTCGAAAAACCTTACCACAACTTGAATA--GG--GCTGATGTTACATACGTTGCACGGTTGTCTTCAGCTAATGTCGTGAGATTTTGGTTAGTTCCATAAAATTAGCGTAAACCCCGGCTTTATTTTTAAATTATTATCATAGAGCAGTTCATCACTATATTGAATACATGATAA
>10752_Coccomyces_fagicola_HOU_1366
gaacctgcggaaggatcattaaagaattcgagggg------tcccattctcaccctttgtataccaaacttcgttgcttcggcat-gccggccgaaagcctccaacccttgaatct-tgatgtctgagtaatatttaatatttaaaactttcaacaacggatctcttggttagaccatcgatgaagaacgcagcgaaatgcgataagtaatgtgaattgcagaattcagtgaatcatcgaatctttgaacgcacattgcgcttcctggtattccgggaagcatgcctgttcgagcgtcattacaaccctcacgccctgcgtggtattgggcgggccc-tgggcctgcctcaaagtcagtggcggccccgtttgacccctaagcgtagtaatactgatcgcttttggaagtcctgcggcggcctgctaagcacccccac-tttaaaggttgacctcggatcaggtagggatacccgctgaacttaagcatatcGGGATTACCTCAGTAACGGCGAGTGAAGCGGTAACAGCTCAAATTTGAAAGCTGGCTCCTTCGGGGTCCGCATTGTAATTTGTAGAGGATGTTTCGGGTGTGGCGCCGGTCTAAGTTCTTTGGAACAAGACGTCATAGAGGGTGAGAATCCCGTATGTGACTGGTTGCCTACGCCCATGTGAAACTCCTTCGACGAGTCGAGTTGTTTGGGAATGCAGCTCTAAATGGGTGGTGTACTTCATCTAAAGCTAAATATTGGGTCTAGACCGATAGCGCACAAGTAGAGTGATCGAAAGATGAAAAGCACTTTGGAAAGAGAGTTAAACAGTACGTGAAATTGTTGAAAGGGAAGCGCTTGCAATCAGACTTGCGCGGCGTCGATCAACCTGGGTTCTCCCTGGTGCACTCGGCGCCGCTCAGGCCAGCATCAGTTTTGGCGGCTGGATAAAGGCTTAGGGAATGTGGGCTCCTTCGGGAGCCGTTATAGCCCTAGGTGCAATGCAGCCTGCTGGGACTGAGGACCGCGCTTCGGCTAGGATGCTGGCGTAATGGTTGTAAGCGACCCGTCTTGAAACACGGACCAAGGAGTCTAACATTTATGCGAGTGTTTGGGTGTTAAACCCATACGCGCAATGAAAGTGAACGTAGGTGAGAACCCTTAAGGGTGCATCATCGACCGATCCTGATGTCTTCGGATGGATTTGAGTAAGAGCATAACTGTTGGGACCCGAAAGATGGTGAACTATGCCTGAATAGGGTGAAGCCAGAGGAAACTCTGGTGGAGGCTCGCAGCGGTTCTGACGTGCAAATCGATCGTCAAATTTGGGTATAGGGGCGAAAGACTAATCGAACCATATGTATAGTCCTCTTATGGGGCTAGTTATGTTTGTTAGATGGTTGAGCAAATATAAAACCAACTACGTTGGATAAAGTTCTAGATAGAATACTGATTGTGACAATTTTCTATCTACTTGTCTTGACCAAATTACGTGCCAGCAGTCGCGGTAATACGTAAAAGACTAGTGTTATCCATCTTTAATAGGTTTAAAGGGTACCTAGACGGCATTATTAACCTTAAAGACGGATATAAACATGCTAGAGTTTGATAAGAGAAGGGGAGTATTTACGGAGTAGAGATGAAATTCTTTGATACCTTAAGGACTGGCAATGGCGAAAGCGACCTTTTATGTAAAAACTGACGTTGAGGGACGGAGGCTTGGATAGCGAACAGGATTAGATACCCTAGTAGTCTTTGCAGAGAATGATGAATGCCATAGATTAGATAAATTTAGTTTATAAATGAAAGTGTAAGCATTCCACCTCAAGAGTAATGTGGCAACGCAGGAACTGAAATCATTAGACCGTTTCTGAGAACAGTAGTGAAGTATGTTATTTAATTCGGTGACCCTCGAAAAACCTTACCCCAACTTGAATA--GG--GGTGATGTTACATACGTTGCACGGTTGTCTTCAGCTAATGTCGTGAGATTTTGGTTAGTTCCATAAAATTAGCGTAAACCCCGGCTTTATTTTTAAATTCTTATCATAAAGCAGTTCATCACTATATTGAATACATGATAA
>12104_Coccomyces_delta_R_68
gaacctgcggaaggatcattaaagaattcgagggg------tcccattctcaccctttgtataccaaacttcgttgcttcggcat-gccggccgatagccccaaacccttgaatca-tgatgtctgagtaatatttaatatttaaaactttcaacaacggatctcttggttaggccatcgatgaagaacgcagcgaaatgcgataagtaatgtgaattgcagaattcagtgaatcatcgaatctttgaacgcacattgcgctccctggtattccggggagcatgcctgttcgagcgtcattacaaccctcacgctttgcgtggtattgggctggccc-tgggcctgcctcaaagtcagtggcggctccgttcgacccctaagcgtagtaatacttctcgcttctggaagtcggccggcggcctgctaagcacccccacttttaaaggttgacctcggatcaggtagggatacccgctgaacttaagcatatc----------------------------------------------------------------------------------------------------------------------------------------------------------------------------------------------------------------------------------------------------------------------------------------------------------------------------------------------------------------------------------------------------------------------------------------------------------------------------------------------------------------------------------------------------------------------------------------------------------------------------------------------------------------------------------------------------------------------------------------------------------------------------------------------------------------------------------------------------------------------------------------------------------------------------------------------------------------------------------------------------------------------------------------------------------------------------------------------------------------------------------------------------------------------------------------------------------------------------------------------------------------------------------------------------------------------------------------------------------------------------------------------------------------------------------------------------------------------------------------------------------------------------------------------------------------------------------------------------------------------------------------------
>12178_Neococcomyces_erumpens_HOU_438A
gaacctgcggaaggatcattaaagaattcgagggg------tcccattcacaccctttgtatacaaaacttcgttgcttcggcat-gccggccgatagcccaaaacccttgaatcg-tgatgtctgagtaa-atttaatatttaaaactttcaacaacggatctcttggttagaccatcgatgaagaacgcagcgaaatgcgataagtaatgtgaattgcagaattcagtgaatcatcgaatctttgaacgcacattgcactccctggtattccggggagtatgcctgttcgagc-tcattacaaccctcacgctccgcgtggtattgggctagccc-agggcccgcctcaaagtcagtggcggctccgttcgacccctaagcgtagtaatatcgatcgcttctggacatcgggcgacagcttgctaagcacccccac-ttaaaaatttgacctcggatcaggtagggatacccgctgaacttaagcatatcGGGATTGCCTCAGTAACGGCGAGTGAAGCGGCAACAGCTCAAATTTGAAAGCTGGCTCTTTCAGGGTCCGCGTTGTAATTTGTAGAGGATGCTTCGGGTGTGGCGCTGGTCTAAGTTCTTTGGAACAAGACGTCATAGAGGGTGAGAATCCCGTATGTGACTGGTTGCCTATGCCTATGTGAAGCTCCTTCGACGAGTCGAGTTGTTTGGGAATGCAGCTCTAAATGGGTGGTGTACTTCATCTAAAGCTAAATATTGGGTCTAGACCGATAGCGCACAAGTAGAGTGATCGAAAGATGAAAAGCACTTTGGAAAGAGAGTTAAACAGTACGTGAAATTGTTGAAAGGGAAGCGCTTGCAATCAGACTTGCGCTGCGTCGATCAACCTGGGTTCTCCCTGGTGCACTCGGCGCAGCTCAGGCCAGCATCAGTTTTGGCGGCTGGATAAAGGCCTAGGGAACGTGGGTCGCCTCGGCGACCGTTATAGCCCTAGGTGCCATGCAGCCTGCCGGGACTGAGGACCGCGCTTCGGCTAGGATGCTGGCGTAATGGTTGCAAGCGACCCGTCTTGAAACACGGACCAAGGAGTCTAACATTTATGCGAGTGTTTGGGTGTTAAACCCATACGCGCAATGAAAGTGAACGGAGGTGAGAACCCTTAAGGGCGCATCATCGACCGATCCTGATGTCTTCGGATGGATTTGAGTAAGAGCATAACTGCTGGGACCCGAAAGATGGTGAACTATACCTGAATAGGGTGAAGCCAGAGGAAACTCTGGTGGAGGCTCGCAGCGGTCCTGACGTGCAAATCGGTCGTCAAATTTGGGTATAGGGGCGAAAGACTAATCGAACCATATGTATAGTCCTCTTATGGGGCTAGTTATGTTTGAGAGATCCTTATACAAACATAAAACCAACTACGTTGGCTAAAGTTCTAGATAGAATACTGATTGTGACAATTTTCTATCTACTTGTCTTGACCAAATTACGTGCCAGCAGTCGCGGTAATACGTAAAAGACTAGTGTTATTCATCTTTAATAGGTTTAAAGGGTACCTAGACGGCATTATTAACCTTAAAAACGGATATGATTATGCTAGAGTTTGATAAGAGAAGGCGAGTATTTACGGAGTAGGGATGAAATTCTTTGATACCCTAAGGACTGGCAATGGCGAAAGCGACCTTTTATGTAAAAACTGACGTTGAGGGACGGAGGCTTGGATAGCGAACAGGATTAGATACCCTAGTAGTCTTTGCAGAGAATGATGAATGCCATAGATTAGATAATTTTAGTTTATAAATGAAAGTGTAAGCATTCCACCTCAAGAGTAATGTGGCAACGCAGGAACTGAAATCATTAGACCGTTTCTGAGAACAGTAGTGAAGTATGTTATTTAATTCGATAATCCGCCA--------------------------------------------------------------------------------------------------------------------------------------------------------------------------
>11814_Occultimyces_fusiformis_HOU_458A
gaacctgcggaaggatcattacagaattcgggcgc------ccccattctcaccctctgtctacctaactctgttgcttcggcat----tgccagaggccccgaacccttgaatct-tgcagtctgagtaatatcaaatatttaaaactttcaacaacggatctcttggttagaccatcgatgaagaacgcagcgaaatgcgataagtaatgtgaattgcagaattcagtgaatcatcgaatctttgaacgcacattgcgctccctggcattccggggagcatgcctgttcgagcgtcattacaaccctcacgcccagcgtggtattgggctggctc-aggggcggcctcaaaatcagtggcggctccgttcgacccctaagcgtagtagctcaaatcgcttccggcggccgggcggcagcttgctagcaacccccacctttaaaggttgacctcggatcaggtagggatacccgctgaacttaagcatatc----------------------------------------------------------------------------------------------------------------------------------------------------------------------------------------------------------------------------------------------------------------------------------------------------------------------------------------------------------------------------------------------------------------------------------------------------------------------------------------------------------------------------------------------------------------------------------------------------------------------------------------------------------------------------------------------------------------------------------------------------------------------------------------------------------------------------------------------------------------------------------------------------------------------------------------------------------------------------------------------------------------------------------------------------------------------------------------------------------------------------------------------------------------------------------------------------------------------------------------------------------------------------------------------------------------------------------------------------------------------------------------------------------------------------------------------------------------------------------------------------------------------------------------------------------------------------------------------------------------------------------------------
>15057_Bifusiformispora_ovalis_1781A
tgacctgcgga--ggtcattaaagaatccgggcgc------ccccattctcaccctttgtatatctaactttgttgcttcggcatggcctgccagaggccctaaacccttgaatca-tgctgtctgagtaatatttaatatttaaaactttcaacaacggatctcttggttaggccatcgatgaagaacgcagcgaaatgcgataagtaatgtgaattgcagaattcagtgaatcatcgaatctttgaacgcacattgcgctccctggtattccggggagcatgcctgttcgagcgtcattacaaccctcacgccctgcgtggtattgggctggccctggggctggcctcaaaatcagtggcggctccgttcgacccctaagcgtagtagttcacctcgcttctggcggcccggcggcagcttgctaagcacccccacttttaaaggttgacctcggatcaggtagggatacccgctgaacttaagcatatcGGGA-TGCCTCAGTAACGGCGAGTGAAGCGGCAACAGCTCAAATTTGAAAGCTGGCTCTTTCAGGGTCCGCGTTGTAATTTGCAGAGGAGTCTTCGGGTGCGGCGCTGGTCTAAGTTCTTTGGAACAAGACGTCATGGAGGGTGAGAATCCCGTATGTGACTGGTTGCCTGTGCCTATGTGAAGCTCCTTCGACGAGTCGAGTTGTTTGGGAATGCAGCTCTAAATGGGTGGTGTACTTCATCTAAAGCTAAATATTGGGCCTAGACCGATAGCGCACAAGTAGAGTGATCGAAAGATGAAAAGCACTTTGGAAAGAGAGTTAAACAGTACGTGAAATTGTTGAAAGGGAAGCGCTTGCAATTAGACTTGCGCTGCGTCGATCAACCTGGGTTCTCCCTGGTGCACTCGGCGCAGCTCAGGCCAACATCAGTTTCGGCGGCTGGATAAAGGCTTAGGGAATGTGGGTCGCTTCGGTGACTGTTATAGCCCTAGGTGCAATGCAGCCTGCTGGGACTGAGGACCGCGCTTCGGCTAGGATGTTGGCGTAATAGTTGTAAGCGACCCGTCTTGAAACACGGACCAAGGAGTCTAACATTTATGCGAGTGTTTGGGTGTTAAACCCATACGCGGAATGAAAGTGAACGGAGGTGAGAACCCTTAAGGGTGCATCATCGACCGATCCTGATGTCTTCGGATGGATTTGAGTAAGAGCATAGCTGTTGGGACCCGAAAGATGGTGAACTATGCCTGAGTAGGGTGAAGCCAGAGGAAACTCTGGTGGAGGCTCGTAGCGGTTCTGACGTGCAAATCGATCGTATAACTTGGGTATAGGGGCGAAAGACTAATCGAACCATATGTATAGTCCTCTTATGAGGCTAGTTATGTTTGTAGAAGTATGTAATAAACATAATACCAACTATGTTGGCTAAAATTCTAGATAGAATACTGATTGTGACAATTTTCTATCTATGTGTCTTGACCAAATTACGTGCCAGCAGTCGCGGTAATACGTAAAAGACTAGTGTTGTCCATCTTTAATAGGTTTAAAGGGTACCTAGACGGCATATTTAACCATAGATACGGATAAAATTTTGCTAGAGTTTGATAAGAGAAGGCGAGTATTTACGGAGTAGAGATAAAATTCTTTGATACCTTAAGGACTGGCAATGGCGAAAGCGACCTTTTATGTAAAAACTGACGTTGAGGGACGGAGGCTTGGATAGCGAACAGGATTAGATACCCTAGTAGTCTTTGCAGAGAATGATGAATGCCATAGATTAGATA--GTTAGTTTATAAATGAAAGTGTAAGCATTCCACCTCAAGAGTAATGTGGCAACGCAGGAACTGAAATCATTAGACCGTTTCTGAGAACAGTAGTGAAGTATGTTATTTAATTCGGTAATCCACGAAAAACCTTACCACAGCTTGAATGATGG--CGTGATGTCACATGCGTTGCACGGTTGTCTTCAGCTAATGTCGTGAGATTTTGGTTAGTTCCATAAAATTAGCGTAAACCCCGGCTTTATTTTTAAATTATTATCATAAAGCAGTTCATCACTATATTGAATACATGATAA
>60000_Neococcomyces_rhododendri_1921A
tgacctgcgga-ggatcattaaagaattcgagggg------tcccattctcaccctctgtataccaaacttcgttgcttcggcatggctggccgatagcccaaaacccttgaattg-tgatgtctgattaatatttaatatttaaaactttcaacaacggatctcttggttagaccatcgatgaagaacgcagcgaaatgcgataagtaatgtgaattgcagaattcagtgaatcatcgaatctttgaacgcacattgcactccctggcattccggggagtatgcctgttcgagcgtcattgcaaccctcacgcacggcgtggtattgggctggccc-ggggcctgcctcaaaatcagtggcggttgcccccgaaacctaggtgtagtaactacgatcacctgtggcagaagggttg-agcttgctaagcacccccactttaaaaggttgacctcggatcaggtagggatacccgctgaacttaagcatatcGGGATTGCCTTAGTAACGGCGAGTGAAGCGGCAACAGCTCAAATTTGAAAGCTGGCTCCTTTGGGGTCCGCGTTGTAATTTGTAGAGGATGCTTCGGGCGCGGTGCCGGTCTAAGTTCTTTGGAACAAGACGTCATGGAGGGTGAGAATCCCGTATGTGACTGGTCGCCTGTGCCTGTGTGAAGCTCCTTCGACGAGTCGAGTTGTTTGGGAATGCAGCTCTAAATGGGTGGTGTACTTCATCTAAAGCTAAATATTGGGTCTAGACCGATAGCGCACAAGTAGAGTGATCGAAAGATGAAAAGCACTTTGGAAAGAGAGTTAAACAGTACGTGAAATTGTTGAAAGGGAAGCGCTTGCAATCAGACTTGCGCGGCGTCGATCAGCCCGGGTTCTCCCTGGTGCACTCGGCGTCGTTCAGGCCAGCATCGGTTCTGGCGGTTGGATAAAGGCCCAGGGAATGTGAGTTGCTTCGGTGACTGTTATAGCCCTGTGTGCAATGCAGCCCGCCGGGACCGAGGACCGCGCTTCGGCTAGGATGCTGGCGTAATGGTTGTAAGCGACCCGTCTTGAAACACGGACCAAGGAGTCTAACATTTGTGCGAGTGTTTGGGTGTTAAACCCATACGCGTAATGAAAGTGAACGGAGGTGAGAACCCCTAAGGGTGCATCATCGACCGATCCTGATGTCTTCGGATGGATTTGAGTAAGAGCATAACTGTTGGGACCCGAAAGATGGTGAACTATGCGTGAGTAGGGTGAAGCCAGAGGAAACTCTGGTGGAGGCTCGCAGCGGTTCTGACGTGCAAATCGATCGTCAAACTTGCGTATA-GGGCGAAAGACTAATCGA-CCATATGTATAGTCCTCTTATGAGGCTACTTATCTTTC-TTTGATACTTGAGCAAGATAAGACCAACTACGTTGGATAAAGTTCTAGATAGAATACTGATTGTGACAATTTTCTATCTACTTGTCTTGACCAAATTACGTGCCAGCAGTCGCGGTAATACGTAAAAGACTAGTGTTATCCATCTTTAATAGGTTTAAAGGGTACCTAGACGGCATTATTAACCTTAAATACGGATATAATTTTGCTAGAGTTTGATAAGAGAAGGGGAGTATTTACGGAGTAGAGATGAAATTCTTTGATACCTTAAGGACTGGCAATGGCGAAAGCGACCTTTTATGTAAAAACTGACGTTGAGGGACGGAGGCTTGGATAGCGAACAGGATTAGATACCCTAGTAGTCTTTGCAGAGAATGATGAATGCCATAGATTAGATTTTTTTAGTTTATAAATGAAAGTGTAAGCATTCCACCTCAAGAGTAATGTGGCAACGCTGGAACTGAAATCATTAGACCGTTTCTGAGAACAGTAGTGAAGTATGTTATTTAATTCGGTGATCCTCGAAAAACCTTACCACAACTTGAATA--GC--AGTGATGTTACACACGTTGCACGGTTGTCTTCAGCTAATGTCGTGAGATTTTGGTTAGTTCCATAAAATTAGCGTAAACCCCGGCTTTATTTTTAAATTATTATCATAAAGCAGTTCATCACTATATTGAATACATGATAA
>10052_Virgamyces_theae_FU30017
gaacctgcggaaggatcattaaagaattcgggctgcc----ccccattctcaccctttgtctactagacctcgttgcttcggctggcctggccagaggccttaaactcttgaatgt-tgatgtctgagtgcaagaaattatttaaaactttcaacaacggatctcttggttagaccatcgatgaagaacgcagcgaaatgcgataagtaatgtgaattgcagaatccagtgaatcatcgaatctttgaacgcacattgcgctccctggtattccggggagcatgcctgttcgagcgtcattacaaccctcacgccccgcgtggtcttgggctggccc-agggccggcctcaaaagcagtggcggctccgtgcgacccctaggcgtagtagttcaaaccgcttctggtggccgggcggcagcctgctaagcacccccac-ttcaaaggttgacctcggatcaggtagggatacccgctgaacttaagcata--GGGATTGCCTCAGTAACGGCGAGTGAAGCGGCAACAGCTCAAATTTGAAAGCTGGCTCTTGCAGGGTCCGCGTTGTAATTTGTAGAGGATGCTTCGGGTGCGGTGCCGGTCTAAGTTCCTTGGAACAGGACGTCATAGAGGGTGAGAATCCCGTATGTGACTGGTGGCCTGCGCCCGTGTGAAGCTCCTTCGACGAGTCGAGTTGTTTGGGAATGCAGCTCTAAATGGGTGGTGTACTTCATCTAAAGCTAAATATTGGGTCTAGACCGATAGCGCACAAGTAGAGTGATCGAAAGATGAAAAGCACTTTGGAAAGAGAGTTAAACAGTACGTGAAATTGTTGAAAGGGAAGCGCTTGCAATCAGACTTGCGCTGCGTCGATCAACCTGGGTTCTCCCTGGTGCACTCGGCGCCGCGCAGGCCAGCATCAGTTCTGGCGGTTGGATAAAGGCCCAGAGAACGTGGGTCGCTTCGGCGATCGTTATAGCTCTGGGTGCAATGCAGCCCGCCGGGACTGAGGACCGCGCTTCGGCTAGGATGCTGGCGTAATGATTGTAAGCGACCCGTC------------------------------------------------------------------------------------------------------------------------------------------------------------------------------------------------------------------------------------------------------------------------------------------------------------------------------------------------------------------------------------------------------------------------------------------------------------------------------------------------------------------------------------------------------------------------------------------------------------------------------------------------------------------------------------------------------------------------------------------------------------------------------------------------------------------------------------------------------------------------------------------------------------------------------------------------------------------------------------------------------------------------------------------------------
>10751_Coccomyces_anhuiensis_HOU_1265
tgacctgcgga--ggtcattaaagaatagg--------------cccttccaccctttgtcaacctaactttgttgcttcggcatgcctggccgatagcctgaaaccctggaattt-tgctgtctgagta--atataatatttaaaactttcaacaacggatctcttggttagaccatcgatgaagaacgcagcgaaatgcgataagtaatgtgaattgcagaattcagtgaatcatcgaatctttgaacgcacattgcgctctctggcattccggagagcatgcctgttcgagcgtcattacaaccctcacgccccgcgtggtattgagcctgccc-agggcctgctccaaagtcagtggcggt---gaccaaccgctaggcgtagtaatgctaaccgcctctggaggatgggtc--cgcctgctatctacccccacttttacaggttgacctcggatcaggtagggatacccgctgaacttaagcatatcGGGATTGCCTCAGTAACGGCGAGTGAAGCGGCAACAGCTCAAATTTGAAAGCTGGCTCCTTCGGGGCCCGCGTTGTAATTTGTAGAGGATGCTTCGGGTGCGGCGCCGGTCTAAGTTCTTTGGAACAAGACGTCATGGAGGGTGAGAATCCCGTATGTGACTGGTTGCCTGCGCCTGTGTGAAGCTCCTTCGACGAGTCGAGTTGTTTGGGAATGCAGCTCTAAATGGGTGGTGTACTTCATCTAAAGCTAAATATTGGGTCTAGACCGATAGCGCACAAGTAGAGTGATCGAAAGATGAAAAGCACTTTGGAAAGAGAGTTAAACAGTACGTGAAATTGTTGAAAGGGAAGCGCTTGCAATCAGACTTGCGCTGCGCCGATCAACCTGGGTTTTCCCTGGTGCACTCGGTGCAGCGCAGGCCAGCATCAGTTTTGGCGGTTGGATAAAGGCCTGGGGAATGTGGGTTGCTTCGGCAGCCGTTATAGCCCCGGGTGCAATGCAGCCTGCCAGGACTGAGGACCGCGCTTCGGCTAGGATGCTGGCGTAATGGTTGTAAGCGACCCGTCTTGAAACACGGACCAAGGAGTCTAACATTTGTGCGAGTGTTTGGGTGTCAAACCCATGCGCGTAATGAAAGTGAACGGAGGTGAGAACCCTTAAGGGTGCATCATCGACCGATCCTGATGTCTTCGGATGGATTTGAGTAAGAGCACAGCTGTTGGGACCCGAAAGATGGTGAACTATGCCTGAATAGGGTGAAGCCAGAGGAAACTCTGGTGGAGGCTCGCAGCGGTTCTGACGTGCAAATCGATCGTCAAATTTGGGCATAGGGCCGAAAGACTAATCCAAACACATGTATAGTCCTCTTATGAGGCTAGTTATGTTTGAGAGATTCTTATATAAACATAAAACCAACTACGTTGGCTAAAGTTCTAGATAGAATACTGATTGTGACAATTTTCTATCTACTTGTCTTGACCAAATTACGTGCCAGCAGTCGCGGTAATACGTAAAAGACTAGTGTTATCCATCTTTAATAGGTTTAAAGGGTACCTAGACGGCAGTATTAACCTTAAATACGGATATAATCGAGCTAGAGTTTGATAAGAGGAGGGGAGTATTTTCGGAGTAGAGATAAAATTCATTGATACCCTAAGGACTGGCAATGGCGAAAGCGACCTTTTATGTAAAAACTGACGTTGAGGGACGGAGGCTTGGATAGCGAACAGGATTAGATACCCTAGTAGTCTTTGCAGAGAATGATGAATGCCATAGACTAGATATTTTTAGTTTATAAATGAAAGTGTAAGCATTCCACCTCAAGAGTAATGTGGCAACGCAGGAACTGAAATCATTAGACCGTTTCTGAGAACAGTAGTGAAGTATGTTATTTAATTCGGTAATCCTCGAAAAACCTTACCACAACTTGAATA--TG--GGTGATGTTACATACGTTGCACGGTTGTCTTCAGCTAATGTCGTGAGATTTTGGTTAGTTCCATAAAATTAGCGTAAACCCCGGCTTTATTTTTAAATTATTAACATAAAGCAGTTCATCACTATATTGAATACATGATAA
>40128_Coccomyces_cunninghamiae_L4447
taaccc----------------------------------------cgtttgcttccta----------------gcttcggcg-----ggtcggtagccctaaacccttgaatct-tgatgtctgagtaatatttaatatttaaaactttcaacaacggatctctaggttagacgatcgatgaagaacgcagcgaaatgcgataagtaatgtgaattgcagaattcagtgaatcatcgaatctttgaacgcacattgcgctttctggcattccggagagcatgcctgttcgagcgtcattacaaccctcacgccccgcgtggtattgggctggccctagggcctgcctcaaagtcagtggcggtggagccaacctgctaggcgtagtaatgctaatcgcttctggaggatgggtttccacccgctatctacccccacttttcaaggttgacctcggatcaggtaggaatacccgctgaacttaagcatatc------------------------------------------------------------------------------T-----------------------GCGCCGGTTTAAGTTCTTTGGAATAAGACGTCACGGAAGGTGAGAATCCTGTATGTGACTGGTTGCCTGTGCCTGTGTGAAGCTCCTTCGACGAGTCGAGTTGTTTGGGAATGCAGCTCTAAATGGGTGGTGTACTTCATCTAAAGCTAAATATTGGGTCTAGACCGATAGCGCACAAGTAGAGTGATCGAAAGATGAAAAGCACTTTGGAAAGAGAGTTAAACAGTACGTGAAATTGTTGAAAGGGAAGCGCTTGCAATCAGACTTGCGGTGCGTCGATCAGCCTGGGTTTTCCCTGGTGCACTCGGCGCGCTTCAGGCCAGCATCAGTTCTGGCGGTTGGATAAAGGCCTAGGGAACGTGGGCTGCTTCGGCAGTCGTTATAGCCCTAGGTGCCATGCAGCCTGCTGGGACTGAGGACCGCGCTTCGGCTAGGATGCTGGCGTAATGGTTGTAAGCGACCCGTCTT-------------------------------------------------------------------------------------------A-------------------------------------------------------------------------------------------------------------------------------------------------------------------------------------------------ATGTATAGGCCTCTTATGAGGGTGATTAGGTTTGTAAGATCCTTATACAAACATAAAACCAACTACGGTGGCTAAAGTTCTAGATAGAATACTGATTGTGACAATTTTCTATCTACTTGTCTTGACCAAATTACGTGCCAGCAGTCGCGGTAATACGTAAAAGACTAGTGTTATCCATCTTTAATAGGTTTAAAGGGTACCTAGACGGCGTTATTAACCTTAAATACGGATATAATCATGCTAGAGTTTGATAAGAGAAGGGGAGTATTTACGGAGTAGAGATGAAATTCTTTGATACCTTAAGGACTGGCAATGGCGAAAGCGACCTTTTATGTAAAAACTGACGTTGAGGGACGGAGGCTTGGATAGCGAACAGGATTAGATACCCTAGTAGTCTTTGCAGAGAATGATGAATGCCATAGATTAGATAAATTTAGTTTATAAATGAAAGTGTAAGCATTCCACCTCAAGAGTAATGTGGCAACGCAGGAACTGAAATCATTAGACCGTTTCTGAGAACAGTAGTGAAGTATGTTATTTAATTCGGTGATCCTCGAAAAACCTTACCACAACTTGAATACCAG--GGTGATGTTACATGCGTTGCACGGTTGTCTTCAGCTAATGTCGTGAGATTTTGGTTAGTTCCATAAAATTAGCGTAAACCCCGGCTTTATTTTTTAATTATTAACATAAAGCAGTTCATCACTACATTGAATATATGATAA
>10553_Lirula_exigua_HOU_475A
gaacctgcggaaggatcattaaagagt----------cgggttcaagcctcaccctttgtttacaa--ctttgttgctttggcagccgctgccagagg-cctaaacccttgaattactgatgtctgagtactatataatagttaaaactttcaacaacggatctcttggttctggcatcgatgaagaacgcagcgaaatgcgataagtaatgtgaattgcagacttcagtgaatcatcgaatctttgaacgcacattgcgccccccggtattccggggggcatgcctgttcgagcgtcattacaaccctcaagctctgcttggtattgggctcgccc-cgggcctgccctaaaatcagtggcgggatatcttgacc-ctaagcaaagtaatatagcctgcttagtag-gaagagtgtttgcctgccagcaacccccattttaaagggttgacctcggatcaggtagggatacccgctgaacttaagcatatcGGTATTGCCTCAGTAACGGCGAGTGAAGCGGCAACAGCTCAAATTTGAAAGCTGGCTCCTTCGGGGCCCGCGTTGTAATTTGTAGAGGATGCTTCGGGTGTGGTACCGGTCTAAGTTCTTTGGAACAAGGCGTCATAGAGGGTGAGAATCCCGTATGTGACTGGTCACCTTCGCCCATGTGAAGCTCCTTCGACGAGTCGAGTTGTTTGGGAATGCAGCTCTAAATGGGTGGTATATTTCATCTAAAGCTAAATATTGGCCAGAGACCGATAGCGCACAAGTAGAGTGATCGAAAGATGAAAAGCACTTTGGAAAGAGAGTTAAACAGTACGTGAAATTGTTGAAAGGGAAGCGCTTGCAATCAGACTTGCACGGCGTCGATCAACCTGGGTTCTCCCTGGTGCACTCGGCGTCGTTCAGGCCAGCATCAGTTTTGGCGGTTGGATAAAGGCCTTGGGAACGTAAGTCCCTTCGGGGACCGTTATAGCCCTCGGTGCAATGCAGCCTGCCGGGACTGAGGACCGCGCTTCGGCTAGGATGCTGGCGTAATGGTTGTAAGCGACCCGTCTTGAAACACGGACCAAGGAGTGTAACATTTATGCGAGTGTTTGGGTGTTAAACCCATACGCGGAATGAAAGTGAACGGAGGTGAGAACCCTTAAGGGTGCATCATCGACCGGTCCTGATGTCTTCGGATGGATCTGAGTAAGAGCATAAATGCTGCGACCCGAAAGATGGTGATCTATACCTGAATAGGGTGAAGCCAGAGGAAACTCTGGTGGAGGCTCGCAGCGGTTCTGACGTGCAAATCGATCGTCAAA-----------------------------------------------------------------------------------------------------------------------------------------------------------------------------------------------------------------------------------------------------------------------------------------------------------------------------------------------------------------------------------------------------------------------------------------------------------------------------------------------------------------------------------------------------------------------------------------------------------------------------------------------------------------------------------------------------------------------------------------------------------------------------------------
>10577_Lophodermella_arcuata_RMNP_LU1
---------------------------------------------actcacacctcttgtctaccc--ctctgttgctttggcaggccctgccaggggacctaaactcgtgaatcagtgatgtctgagcactatctaatagttaaaactttcaacaacggatctcttggttctggcatcgatgaagaacgcagcgaaatgcgataagtaatgtgaattgcagaattcagtgaatcatcgaatctttgaacgcacattgcgccctctggcattccggagggcatgcctgttcgagcgtcattacaaccctcaagctctgcttggtcttgggctggccc-agggccagcctggaaatcagtggcggcactgcctgccccctaagcgtagtacttcctctcgcttctggg-cttgggcaccagcctgccagcgaccccccccatca---------------------a-------------------------------------------------GTGAAGCGGCAACAGCTCAAATTTGAAAGCTGGCTCCTCCGGGGCCCGCGTTGTAATTTGTAGAGGATGCTTCGGGCGCGGCGCCGGTCTAAGTTCTCTGGAACGAGACGTCACAGAGGGTGAGAATCCCGTATGCGACTGGTGGCCTGGGTTCATGTGAAGCTCCTTCGACGAGTCGAGTTGTTTGGGAATGCAGCTCTAAATGGGTGGTACACTCCATCTAAGGCTAAATACTGGCCAGAGACCGATAGCGCACAAGTAGAGTGATCGAAAGATGAAAAGCACTTTGGAAAGAGAGTTAAACAGTACGTGAAATTGTTGAAAGGGAAGCGCTTGCAATCAGACTTGCGCCGCGGTGATCAGCCTGGGTTCTCCCAGGTGCACTCAGCGCGGCTCAGGCCAGCATCAGTTCTGGCGGTGGGATAAAGGCCCAGGGAATGTAGGACGCTTCGGCATCTGTTATAGCCCTGGGTGCCATGCCGCCTGCCGGGACTGAGGACCGCGCTCCGGCTAGGATGCTGGCGTAATGGTTGTAAGCGACCCGTCTTGAAACACGGACCAAGGAGTCTTACAGTGATGCGAGTGTTTGGGTGTCAAACCCATACGCGCAATGAAAGTGAACGGAGGTGGGAACCCTGAAGGGCGCACCATCGACCGATCCTGATGTCTTCGGATGGATTTGAGTAAGAGCATCACTGCAGGTACCCGAAAGATGGTGAACTATTCGTGACTAGAGTGAAGCCAGAGGAAACTCTGGTGGAGGCTCGCAGAGGTTCTGACGTGCAAATCGA-------------------------------------------------------------------------------------------------------------------------------------------------------------------------------------------------------------------------------------------------------------------------------------------------------------------------------------------------------------------------------------------------------------------------------------------------------------------------------------------------------------------------------------------------------------------------------------------------------------------------------------------------------------------------------------------------------------------------------------------------------------------------------------------------
>10582_Lophodermella_montivaga_TC9M
---------------------------------------------actcgcaccctctgtctacct--ctctgttgctttggcaggccctgccaggggaccgaaactcgtgaatcagtgatgtctgagcactatctaatagttaaaactttcaacaacggatctcttggttctggcatcgatgaagaacgcagcgaaatgcgataagtaatgtgaattgcagaattcagtgaatcatcgaatctttgaacgcacattgcgccctctggcattccggagggcatgcctgttcgagcgtcattacaaccctcaagctctgcttggtcttgggctggccc-ggggcccgcctggaaatcagtggcggcactgcccgacccctcagcggagtacgtcttctcgctgctggg-ctcgggccacagcctgccagcaacccccac----------------------------------------------------------TTGCCTCAGTAACGGCGAGTGAAGCGGCAACAGCTCAAATTTGAAAGCTGGCTCCTCCGGGGCCCGCGTTGTAATTTGTAGAGGATGCTTCGGGCGCGGCGCCGGTCTAAGTTCTCTGGAACGAGACGTCATGGAGGGTGAGAATCCCGTATGCGACTGGTGGCCTGGGTTCATGTGAAGCTCCTTCGACGAGTCGAGTTGTTTGGGAATGCAGCTCTAAATGGGTGGTACACTCCATCTAAGGCTAAATACTGGCCAGAGACCGATAGCGCACAAGTAGAGTGATCGAAAGATGAAAAGCACTTTGGAAAGAGAGTTAAACAGTACGTGAAATTGTTGAAAGGGAAGCGCTTGCAATCAGACTTGCGCCGCGTTGATCAGCCCGGGTTCTCCCGGGTGCACTCAGCGCGGCTCAGGCCAGCATCAGTTCTGGCGGTGGGATAAAGGCCCAGGGAATGTAGGACGCCCCGGCATCTGTTATAGCCCTGGGTGCCATGCCGCCTGCCGGGACTGAGGACCGCGCTCCGGCTAGGATGCTGGCGTAATGGTTGTAAGCGACCCGTCTTGAAACACGGACCAAGGAGTCTTACAGTGATGCGAGTGTTTGGGTGTCAAACCCATCCGCGCAATGAAAGTGAACGGAGGTGGGAACCCTCAGGGGCGCACCATCGACCGATCCTGATGTCTTCGGATGGATTTGAGTAAGAGCATCACTGCAGGTACCCGAAAGATGGTGAACTATTCGTGACTAGAGTGAAGCCAGAGGAAACTCTGGTGGAGGCTCGCAGAGGTTCTGACGTGCAAATCGATCTTCAAAGTTGCGTATAGGGGCGAAAGACTAATCG-------------------------------------------------------------------------------------------------------------------------------------------------------------------------------------------------------------------------------------------------------------------------------------------------------------------------------------------------------------------------------------------------------------------------------------------------------------------------------------------------------------------------------------------------------------------------------------------------------------------------------------------------------------------------------------------------------------------------------------------------------------
>10584_Lophodermella_sulcigena_PH18_0656
---------------------------------------------actcgcaccctttgtctacct--ctctgttgctttggcaggccctgccaggggaccgaaactcgtgaatcagtgatgtctgggcactatctaatagttaaaactttcaacaacggatctcttggttctggcatcgatgaagaacgcagcgaaatgcgataagtaatgtgaattgcagaattcagtgaatcatcgaatctttgaacgcacattgcgccctctggcattccggagggcatgcctgttcgagcgtcattacaaccctcaagctctgcttggtcttgggccggccc-ggggccagcctggaaatcagtggcggcactgcctgacccctaagcggagtacttcttctcgcttctggg-ctcgggccgcagcctgccagcaacccccacctcaaaggtg----------------a---------------------------GGGATTGCCTCAGTAACGGCGAGTGAAGCGGCAACAGCTCAAATTTGAAAGCTGGCTCCTCCGGGGCCCGCGTTGTAATTTGTAGAGGATGCTTCGGGCGCGGCGCCGGTCTAAGTTCTCTGGAACGAGATGTCATGGAGGGTGAGAATCCCGTATGCGACTGGTGGCCTGGGTTCATGTGAAGCTCCTTCGACGAGTCGAGTTGTTTGGGAATGCAGCTCTAAATGGGTGGTACACTCCATCTAAGGCTAAATACTGGCCAGAGACCGATAGCGCACAAGTAGAGTGATCGAAAGATGAAAAGCACTTTGGAAAGAGAGTTAAACAGTACGTGAAATTGTTGAAAGGGAAGCGCTTGCAATCAGACTTGCGCCGCGTTGATCAGCCCGGGTTCTCCCGGGTGCACTCAGCGCGGCTCAGGCCAGCATCAGTTCTGGCGGTGGGATAAGGGCCCAGGGAATGTAGGACGCCTCGGCATCTGTTATAGCCCTGGGTGCCATGCCGCCTGCCGGGACTGAGGACCGCGCTCCGGCTAGGATGCTGGCGTAATGGTTGTAAGCGACCCGTCTTGAAACACGGACCAAGGAGTCTTACAGTGATGCGAGTGTTTGGGTGTCAAACCCATACGCGCAATGAAAGTGAACGGAGGTGGGAACCCTCAAGGGCGCACCATCGACCGATCCTGATGTCTTCGGATGGATTTGAGTAAGAGCATCACTGCAGGTACCCGAAAGATGGTGAACTATTCGTGACTAGAGTGAAGCCAGAGGAAACTCTGGTGGAGGCTCGCAGAGGTTCTGACGTGCAAATCGATCTTCAAAGTTGCGTATAGGGGCGAAAGACTAATCGAACCAT-------------------------------------------------------------------------------------------------------------------------------------------------------------------------------------------------------------------------------------------------------------------------------------------------------------------------------------------------------------------------------------------------------------------------------------------------------------------------------------------------------------------------------------------------------------------------------------------------------------------------------------------------------------------------------------------------------------------------------------------------------
>10109_Lirula_yunnanensis_HOU_464A
tgacctgcggaaggatcattaacgaattgacggctctcgagctagattctcaccctttgtatatctatctttgttgctttggcaggccctgtcagacg----taacccttgaatttttgccgtctgagtactatcgaatagttaaaactttcaacaacggatctcttggttctggcatcgatgaagaacgcagcgaaatgcgataattaatgtgaattgcaga-ctcagtgaaccatcgaatctttgaacgcacattgcgccccctggcattccggggggcatgcctgttcgagcgtcattacaaccctcaagctctgcttggtgttgggctcgcc---gggcctgcctcaaagtcagtggcggcacagtctgaccctgaagcgtagtaatactcgtcgctttttcggtgaggctg--ggccagccagccaccccc----ctcaaggttgacctcggatcaggtcgggatacccgctgaacttaagcatatcGGGATTGCCTCAGTAATGGCGAATGAAGCGGCAACAGCTCAAATTTGAAAGCTGGCCTGCGAAGGGTCCGCGTTGTAATTTGTAGAGGATGCTTCGAGTGTGGCGCCGGTCTAAGTTCTTTGGAACAAGACGTCATAGAGGGTGAGAATCCCGTATGTGACTGGTTGCTTGCGCCCGTGTGAAGCTCCTTCGACGAGTCGAGTTGTTTGGGAATGCAGCTCTAAATGGGTGGTAAATTTCATCTAAGGCTAAATATTGGCCGGAGACCGATAGCGCACAAGTAGAGTGATCGAAAGATGAAAAGCACTTTGGAAAGAGAGTTAAACAGTACGTGAAATTGTTGAAAGGGAAGCGCTTGCAATGAGACTTGCGCGGCGTCGATCAGCCTGGGTTCTCCCTGGTGCACTCGGCGCCGCTCAGGCCAGCATCGGTTTCGACGGTGGGATAAAGGCCTAGGGAACGTGGGTGGCCTCGGCCACCGTTATAGACCTAGGTGCCATGCCGCCTGTCGGGACTGAGGACCGCGCTTCGGCTAGGATGCTGGCGTAATGGTTGTAAGCGACCCGTCTTGAAACACGGACCAAGGAGTTGACCAACTGTGCGAGTGTTTGGGTGTCAAACCCATGCGCGTAATGAAAGTGAACGGAGGTGAGAACCCTTGAGGGTGCATCATCGACCGATCCTGATGTCTTCGGATGGATTTGAGTAAGAGCATAGCTGGTCTGACCCGAAAGATGGTGAACTATACTTGGATAGGGTGAAGCCAGAGGAAACTCTGGTGGAGGCTCGCAGCGGTTCTGACGTGCAAATCGATCGACAAATCTGAGTATAGGGGCGAAAGACTAATCGAACCAT-------------------------------------------------------------------------------------------------------------------------------------------------------------------------------------------------------------------------------------------------------------------------------------------------------------------------------------------------------------------------------------------------------------------------------------------------------------------------------------------------------------------------------------------------------------------------------------------------------------------------------------------------------------------------------------------------------------------------------------------------------
>10044_Bifusella_linearis_EBJul30_5
gaacctgcggaaggatcattacagattgcgaagcctcgcggc--gattctcacccttcgtttacctcacgctgttgctttggcgg----cgccasagg-ccttaaccctygaatctttgcagtctgagtwccacacaaaagtcaaaactttcaacaacggatctcttggttytggcatcgatgaasaacgcakcgaaatgcgataagtaatgtgaattgcasaattcagtgaatcatcgaatctttgaacgcacattgcgcccctcggtattccggggggcatgcctgttcragcgtcattacaaccctcaagcttcgcttggtkttgggctcgcct-ggggcctgcctcaaaagcagtggcggcaccatytaagc-tccagcgcagtaatgctcgtcgctggtgggaggatggtggttgccc-------------------------------------------------------------------------------------------------------------------------------------------------------------------------------------------------------------------------------------------------------------------------------------------------------------------------------------------------------------------------------------------------------------------------------------------------------------------------------------------------------------------------------------------------------------------------------------------------------------------------------------------------------------------------------------------------------------------------------------------------------------------------------------------------------------------------------------------------------------------------------------------------------------------------------------------------------------------------------------------------------------------------------------------------------------------------------------------------------------------------------------------------------------------------------------------------------------------------------------------------------------------------------------------------------------------------------------------------------------------------------------------------------------------------------------------------------------------------------------------------------------------------------------------------------------------------------------------------------------------------------------------------------------------------------------------------------------------
>10072_Rhytisma_acerinum_HOU_1058
tgacctgcgga--ggtcattaccgagttggacgccc----gtcccgattccacccctgatgtaccgaaccctgttgctttggccggcctggccagaggtcctcaaccctggaatctgtgccgtctgagtaccacgcaatcgcgaaaactttcaacaacggatctcttggttccggcatcgatgaagaacgcagcgaaatgcgataagtaatgtgaattgcagaattccgtgaatcatcgaatctttgaacgcacattgcgccccctggctttccagggggcatgcctgttcgagcgtcattacaaccctcaagccccgcttggtcttgggcccgcca--tggcccgcctcaaaaacagtggcggccccgtccggtc-tcaagcgtagtaatactcgccgcttgttgggctcgggcggcggctggccatcaacccctac-----caggttgacctcggatcaggtagggatacccgctgaacttaagcatatc-----AGTGTTAACCGGGGCGAGTAAGCTTGCAACAGCTCAAATTTGAAAGCTGGTCCCCTCGGGGCCCGCGTTGTAATTTGTAGAGGATGCCTCGGGCGCGGCGCCGGTCTAAGTTCTTTGGAACAAGACGTCATGGAGGGTGAGAATCCCGTATGTGACTGGTGGCCTGCGCCCATGTGAGGCTCCTTCGACGAGTCGAGTTGTTTGGGAATGCAGCTCAAAATGGGAGGTGTATTTCTTCTAAAGCTAAATATTGGCCGGAGACCGATAGCGCACAAGTAGAGTGATCGAAAGATGAAAAGCACTTTGGAAAGAGGGTTAAACAGTACGTGAAATTGTTGAAAGGGAAGCGCTTGCAACCAGACTTGCGCGGCGCCGATCATCCCGGGCTCCCCCGGGTGCACTTGGCGCCGCTCAGGCCAGCATCAGTTTTGGCGGCGGGATAAAGGCCCGGGGAACGTGGGTGGCTTCGGCCTCCGTTATAGCCCCGGGTGCCATGCCGCCCGCCGGGACTGAGGACCGCGCTTCGGCTAGGATGCTGGCGTAATGGTTGCAAGCGACCCGTCTTGAAACACGGACCAAGGAGTCGAACAACTGTGCGAGTGTTTGGGCGTCAAACCCATACGCGCAATGAAAGTGAACGGAGGTGAGAGCCCTTCAGGGTGCATCATCGACCGGTCCTGATGTCTTCGGATGGATCTGAGTAAGAGCATAGCTGTTCGGACCCGAAAGATGGTGAACTATGCCTGAATAGGGTGAAGCCAGGGGAAACCCTGGTGGAGGCTCGCAGCGGTTCTGACGT----------C----------------------------------------ATGTATAGTGCTCTCATGAGCCTAGTTGTGTTTTGACCGTTATAAAATAAACATAACACCAACTACGTTGGATAAAATTCTAGATAGAATACTGATTATGACTATTTTCTATCTAAATGTCTTGACCAAATTACGTGCCAGCAGTCGCGGTAATACGTAGAAGACTAGGGTTATTCATCTCTAATAGGTTTAAAGGGTACCTAGACGGTATAATTAACCCAAAACAGGGA-----TTTTACTAGAGTTAAATGTAAGAA-GGGAGAACTCAGGGAGGAGAGATAAAATTCGGTGATCCCCTGAGGACTGGTAAGGGCGAAGGCACCCTTCTATGTAATAACTGACGTTAGGGGACGAAGGCGTGGGTAGCGAATAGGATTAGAGACCCTAGTAGTCCACGCAGTAAATGATGAATGTCATAGACTAGAAATATTTAGTTTATAAATGAAAGTGTAAGCATTCCACCTCAAGAGTACTGTGGCAACGCTGGAACTGAAATCATTAGACCGCTTCTGAGAACAGTAGTGAAGTATGTTATATAATTCGATGGCCCTCGTAAAACCTTACCACAACTTGAATGG----AAAGGATGTTACAGGTGTTGCACGGTTGTCATGAGCTAATGTCGTGAGATTGTGGTTAGTTCCATAAAATTAGCGTAAACCCCGGTTTTATTTTTTAATTATTATGATAAAACAGTTCGTCAGTATATCCGATATATGATAA
>10580_Lophodermella_conjuncta_PHP19_0987
gaacctgcggaaggatcattacagaagac------------tccccttctcaccctttgtttacc---ccctgttgctttggcgggtcccgccaatg-----aaaccctcgaatgcctgccgtctgagtacgatataatcgttaaaactttcaacaacggatctcttggttctggcatcgatgaagaacgcagcgaaatgcgataagtaatgtgaattgcagaattcagtgaatcatcgaatctttgaacgcacattgcgccctctggtattccggggggcatgcctgttcgagcgtcattacaaccctcaagcctcgcttggtcgtgggctcgcct-taggctggcctcaaaagcagcggcggtttcctttggcc-tgtagcatagtaatgctagtca-------------------ggctcgctgagagccttaac-----aaggttgacctcggatcaggtagggatacccgctgaacttaagcatatcGGGATTGCCTCAGTAACGGCGAGTGAAGCGGCAACAGCTCAAATTTGAAAGCTGGCTCCTTCGGGGCCCGCGTTGTAATTTGTAGAGGACGCTTCGGGTGCGGCACCGGTCTAAGTTCTTTGGAACAAGACGTCAGAGAGGGTGAGAATCCCGTACGTGACTGGCTGCCTGCGCCCATGTGTAGCTCCTTCGACGAGTCGAGTTGTTTGGGAATGCAGCTCAAAATGGGAGGTGTACTCCTTCTAAAGCTAAATATTGGCCAGAGACCGATAGCGCACAAGTAGAGTGATCGAAAGATGAAAAGCACTTTGGAAAGAGAGTTAAACAGTACGTGAAATTGTTGAAAGGGAAGCGCTTGCAATCAGACTTGCGCGGCGTCGATCAGCCCGGGCTCTCCCGGGTGCACTCGGCGCCGCTCAGGCCAGCATCAGTTTCGGCGGTGGGATAAAGGCCTGGGGAACGTGGGTCCCCTCGGGGACCGTTATAGCCTCAGGTGCCATGCCGCCTGCCGGGACTGAGGACCGCGCTTCGGCTAGGATGCTGGCGTAATGGTTGTAAGCGACCCGTCTTGAAACACGGACCAAGGAGTCTAACATCTATGCGAGTGTTTGGGTATCACACCCATGCGCGGAATGAAAGTGAACGGAGGTGAGAACCCTTAAGGGTGCATCATCGACCGATCCTGATGTCTTCGGATGGATTTGAGTAAGAGCATAGCTGTTGGGACCCGAAAGATGGTGAACTATGCCTAGATAGGGTGAAGCCAGAGGAAACTCTGGTGGAGGCTCGCAGCGGTTCTGACGTGCAAATCGATCGACAAATCTGGGTATAGGGGCGAAAGACTAATCGAACCAT-------------------------------------------------------------------------------------------------------------------------------------------------------------------------------------------------------------------------------------------------------------------------------------------------------------------------------------------------------------------------------------------------------------------------------------------------------------------------------------------------------------------------------------------------------------------------------------------------------------------------------------------------------------------------------------------------------------------------------------------------------
>16118_Neotherrya_circinata_883
-------------------------------ctccttcatgccctattctccccttttgtctaccaaactttgttgccttggcggcggccgccagaggacc-taacccgaaaattcaagctgtctgagtcatatataatagttaaaactttcaacaacggatctcttggttctggcatcgatgaagaacgcagcgaaatgcgataagtaatgtgaattgcagatatcagtgaatcatcgaatctttgaacgcacattgcaccccctggcattccagagggtatgcctgttcgagcgtcattacaacccttgcgcgcagcgcagtcttgggctcgccctagggcctgcctcaaatgcagtggcggcggcgtggagcccctgagcgtagtactattcgtcgctctcggaggctgtgcggttgcttgtcagaaacccccacctc--taggttgacctcggatcaggtagggatacccgctgaacttaagcatatcAGGGATGCCTCAGTAACGGCGAGTGAAGCGGCAACAGCTCAAATTTGAAAGCTGATTTTTTTAAAGTCCGCGTTGTAATTTGCAGAAGATGCTTCGGGCGCAGCGCTGGTCTAAGTTCTTTGGAACGAGACGTCATAGAGGGTGAGAATCCCGTATGTGACTGGTTGCTTGCGCCTGTGTGAAGCTCTTTCGACGAGTCGAGTTGTTTGGGAATGCAGCTCCAAATGGGTGGTGTACTTCATCTAAAGCTAAATATTGGCCAGAGACCGATAGCGCACAAGTAGAGTGATCGAAAGATGAAAAGCACTTTGGAAAGAGAGTTAAACAGTACGTGAAATTGTTGAAAGGGAAGCGCTTGCAATCAGACTTGGGCGGCGTCGATCAGCCTGGGTTCTCCCTGGTGCACTCGACGCTGTGCAGGCCAGCATCAGTTTCGGCGGTTGGATAAAGGCCTGGGGAACGTGGGTCGCCTCGGCGACCGTTATAGCCCTAGGTGCCATGCAGCCTGCTGGGACTGAGGACCGCGCTTCGGCTAGGATGCTGGCGTAATGGTTGTAAGCGGCCCGTCTTGAAACACGGACCAAGGAGTCTAACATTTGTGCGAGTGTTTGGGTGTCAAACCCATGCGCGTAATGAAAGTGAACGGAGGTGAGAACTCTTTAGAGTGCATCATCGACCGATCCTGATGTCTTCGGATGGATTTGAGTAAGAGCATAACTGTTGGGACCCGAAAGATGGTGAACTATGCCTGAATAGGGTGAAGTCAAAGGAAACTTTGATGGAGGCTCGCAGAGGTTCTGACGTGCAAATCGATCTTCAAATTTGGGTATAGGGGCGAAAGACTAATCGAACCATATGTATAGTCCTCTTATGAGGCTAGTTATTTT--TGAGGTTACTAGTCAATTATAATACCAACTACGTTGGCTAAAATTCTAGATAGAATACTGATTATGACAATTTTCTATCTACTTGTCTTGACCAAATTACGTGCCAGCAGTCGCGGTAATACGTAGAAGACTAGTGTTATTCATCTTTAATAGGTTTAAAGGGTACCTAGACGGTGTGACTAATC---ATAATGGTGACAGTCATACTAGAGTTTGATATGAGAAGGGGAGTATTTACGGAGTAGAGTTAAAATTCTTTGATACTTTAAGGACTGGCAATGGCGAAAGCGACCTTTTATGTAAAAACTGACGTTGAGGGACGAAGGCTTGGATAGCGAACAGGATTAGATACCCTAGTAGTCTTTGCAGAAAATGATGAATGCCATAGACTAGATTTTTTTGGTTTATAAATGAAAGTGTAAGCATTCCACCTCAAGAGTAATGTGGCAACGCAGGAACTGAAATCATTAGACCGTTTCTGAGAACAGTAGTGAAGTATGTTGCTTAATTCGATAATCCTCGAAAAACCTTACCACAACTTGAATGGTAC--GGTGATGTCACATGCGTTGCACGGTTGTCTTCAGCTAATGTCGTGAGATTTTGGTTAGTTCCATAAAATTAGCGTAAGCCCCGGCTTTATTTTTAAATTATTATCATAGAGCAGTTCATCACTATATTGAATATTTGATAA
>10578_Lophodermella_concolor_LP7C
----------------cgttg------------------------attctcaccccctgtataccaagctttgttgctttggcaggccctgtcagaga-cctcaaccccagaatcactgatgtctgagtactacacaatcgttaaaactttcaacaacggatctcttggttctggcatcgatgaagaacgcagcgaaatgcgataagtaatgtgaattgcagaattcagtgaaccatcgaatctttgaacgcatattgcgccctctggtattccggggggcatgcctgttcgagcgtcatc-cagccctcaagctctgcttggtcttgggccgaccg-caggccggccccaaaatcattggcagcgccgtctgacc-ctaagcgcagtagttctcgccgcttttgggctcgggc----agccgactgtcaccccccaccctcaaaggttgacctcggctcaggta---------------------------GGGATTGCCTCAGTAACGGCGAGTGAAGCGGCAAGAGCTCAAATTTGAAAGCTGGCTCCTCTGGGGCTCGCGTTGTAATTTGTAGAGGATGCTTCGGGCGCGGTGCCGGTCTAAGTTCCCTGGAACGGGACGTCATGGAGGGTGAGAATCCCGTATGTGACTGGTGGCCTGTGCCTGTGTGAAGCTCCTTCGACGAGTCGAGTTGTTTGGGAATGCAGCTCTAAATGGGTGGTAAATTTCATCTAAAGCTAAATACTGGCCAGAGACCGATAGCGCACAAGTAGAGTGATCGAAAGATGAAAAGCACTTTGGAAAGAGAGTTAAACAGTACGTGAAATTGTTGAAAGGGAAGCGCTTGCAATCAGACTTGCGCGGTGTTGATCAGCCTGGGTTCTCCCAGGTGCACTCAGCGCCGCTCAGGCCAGCATCAGTTTCGGCGGCGGGATAAAGGCCTGGGGAACGTAGGTCGCTTCGGCGACTGTTATAGCCCCAGGCGCCATGCCGCCTGCTGGGACTGAGGACCGCGCTTTGGCTAGGATGCTGGCGTAATGGTTGTAAGCGACCCGTCTTGAAACACGGACCAAGGAGTCGAACAATGGTGCGAGTGTCTGGGTGCCAAACCCCTGCGCGTAATGAAAGTGAACGGAGGTGAGAACCCTCAAGGGTGCATCATCGACCGATCCTGAAGTCTACGGATGGATTTGAGTAAGAGCATCACTGGTCGGACCCGAAAATTGATGAACTATTCGTGACTAGGGTGAAGCCAGAGGAAACTCTGGTGGAGGCTCGCAGAGGTTCTGACGTGCAAATCGATCTTCAAAGTTGCGTATAGGGGCGAAAGACTAATCGAA-----------------------------------------------------------------------------------------------------------------------------------------------------------------------------------------------------------------------------------------------------------------------------------------------------------------------------------------------------------------------------------------------------------------------------------------------------------------------------------------------------------------------------------------------------------------------------------------------------------------------------------------------------------------------------------------------------------------------------------------------------------
>12113_Davisomycella_medusa_BPI842078
----------aaggataa-------------ggctctcgggtcgtattctcaccctgtgcatatcaaacctcgttgccctggcgcgcggcgccagaggaat-aaaccctggaatctctgctgtctgagtactatgtaatagtcaaaactttcaacaacggatctcttggttctggcatcgatgaagaacgcagcgaaatgcgataagtaatgtgaattgcagaattcagtgaatcatcgaatctttgaacgcacattgcgcctgctggtatcccagcaggcatgcctgttcgagcgtcattacaaccctcaagctctgcttggtattgggctcgccc-ggggcctgcctcgaaatcagtggcggcaacgcctggcc-tcaagcgcagtgataccgcttgctggtgagg----------gctgcgcccgcaaccccc-------aaggttgac--------------------------------------------------------------------------------------------------------------------------------------------------------------------------------------------------------------------------------------------------------------------------------------------------------------------------------------------------------------------------------------------------------------------------------------------------------------------------------------------------------------------------------------------------------------------------------------------------------------------------------------------------------------------------------------------------------------------------------------------------------------------------------------------------------------------------------------------------------------------------------------------------------------------------------------------------------------------------------------------------------------------------------------------------------------------------------------------------------------------------------------------------------------------------------------------------------------------------------------------------------------------------------------------------------------------------------------------------------------------------------------------------------------------------------------------------------------------------------------------------------------------------------------------------------------------------------------------------------------------------------------------------------------------------------------
>10029_Cudoniella_clavus_AFTOL_ID_166
gaacctgcggaaggatcattacagtgtt-------------ccctgcccccaccctttatatatt---tcttgttgctttggcgggccccgccagagaacccaaactct-aaatgtttgtcgtctgagtactatctaatagttaaaactttcaacaacggatctcttggttctggcatcgatgaagaacgcagcgaaatgcgataagtaatgtgaattgcagaattcagtgaatcatcgaatctttgaacgcacattgcgccccttggtattccggggggcatgcctgttcgagcgtcattaaaccaatccagca-tgctgggtcttgggcctgcct-tgggcgggcctcaaaattagtggcggtgccacctggct-ctacgcgtagtaattcttctcgcgatggagtcccaggtggaagcttgccaacaaccccaattta--aaggttgacctcggatcaggtagggatacccgctgaacttaagcatatcGGGATTACCTCAGTAACGGCGAGTGAAGCGGTAACAGCTCAAATTTGAAATCTGGCTCTTTCAGGGTCCGAGTTGTAATTTGTAGAAGATGCTTCGGGTGTGGCTCCGGTCTAAGTTCCTTGGAACAGGACGTCATAGAGGGTGAGAATCCCGTATGTGACTGGTTGCCTTCGCCCATGTGAAGCTCTTTCGACGAGTCGAGTTGTTTGGGAATGCAGCTCTAAATGGGTGGTAAATTTCATCTAAAGCTAAATATTGGCCAGAGACCGATAGCGCACAAGTAGAGTGATCGAAAGATGAAAAGCACTTTGGAAAGAGAGTTAAACAGTACGTGAAATTGTTGAAAGGGAAGCGCTTGCAACCAGACTTGCACGTCGTCGATCATCCTCAGTTCTCTGGGGTGCACTCGGCGGTGTTCAGGCCAGCATCGGTTTCGGTGGTGGGATAAAGGCCTTGGGAATGTGGCTCCTCTCGGGGAGTGTTATAGCCCTCGGTGCAATGCCGCCTACTGGGACCGAGGACCGCGCTTCGGCTAGGATGCTGGCGTAATGGTTGTAAGCGACCCGTCTTGAAACACGGACCAAGGAGTCTAACATCTATGCGAGTGTTTGGGTGTTAAACCCATACGCGTAATGAAAGTGAACGGAGGTGAGAACCCTTTAGGGTGCATCATCGACCGATCCTGATGTCTTCGGATGGATTTGAGTAAGAGCATAGCTGTTGGGACCCGAAAGATGGTGAACTATGCCTAAATAGGGTGAAGCCAGAGGAAACTCTGGTGGAGGCTCGCAGCGGTTCTGACGTGCAAATCGATCGTCAAATTTGGGTATAGGGGCGAAAGACTAATCGAACCATTTATATTGGCTGTTTATAAAA-TAATTTTTTATCATGGGTTAATTAATAATAATAGTATCGATTTTATCGAATAAAGTTCTAGATATGATATTGATTATGACAATTT-CTGTCTATATGTCTTGACCAAAATACGTGCCAGCAGTCGCGGCAATACGTAGAAGACTAGTGTTATTCATCTTTAATAGGTTTAAAGGGTACCTAGACGGTATAATTAGTCTTAAATA-GGATACGGTTATACTAGAGTTATATATGAGGAGGTGAGTATTTATGGAGTAGAGTTGAAATTCTGTCATACCATAACGACTGGTAACGGCGAAAGCAACCTTTTATCTAATAACTGACGTTGAGGGACGAAGGCTCGGGTAACGAACAGGATTAGATACCCTAGTAGTCCAAGCAGAGAATTATGAATGCCATAGATTAGATATATTTAGTCTATAAATGAAAGTGTAAGCATTTCACCTCAAGAGTAATGTGGCAACGCAGGAACTGAAATCATTAGACCGTTTCTGAAACCAGTAGTGAAGTATGTTATTTAATTCGTAGTTACGCGAAAAACCTTACCACAATTTGAATA---------TATATTACAAGCGTTGCACGGCTGTCTGCAGTTAATGTCGTGAGATATTGGTTAATTCCATTAAATTAACGGAAACCCTTGCTTTATTTGTATTTTA-TGAAATAAAGCAGCACACCTTCATAACGGTTATGTAATAG
>10033_Pezicula_carpinea_KUS_F51029
gggnctgcggagggatcattacagagtgtggtacc------------tcccacccgttntatanccgaccnnggggnnnnggcccgccccnccagaggacccaa---cctgaatgtttgtcgtctgagtaytatgtaatagttaaaactttcaacaacggatctcttggttctggcatcgatgaagaacgcascgaaatgcgataagtaatgtgaattgcagaattcagtgaatcatcgaatctttgaacgcacattgngccccctggtattccggggggcatgcctgttcgagcgtcattacaaccntcaagctctgcttggtcttgggcgtgttc--cggtgtgccttaaaatcnntggcggcgccacctggct-ctaancgnanttat--ctctcgctacngacgccc-ggtggatgctggccagcaacnccaatatc--aaggttgacctcggatcaggtagggatacccgctgaacttaagcatatc------------------------------------------ATTTGAAATCTGGGTCTTTCAGGCTCCGAGTTGTAATTTGTAGAAGATGCTTCGGGCGCGGCTCCGGTCTAAGTCCCTTGGAACAGGGCGTCGTAGAGGGTGAGAATCCCGTATGTGACCGGCTGCCTGTGCCCGTGTGAAGCTCTTTCGACGAGTCGAGTTGTTTGGGAATGCAGCTCTAAATGGGTGGTAAATTTCATCTAAAGCTAAATATTGGCCAGAGACCGATAGCGCACAAGTAGAGTGATCGAAAGATGAAAAGCACTTTGGAAAGAGAGTTAAACAGTACGTGAAATTGTTGAAAGGGAAGCGCTTGCAACCAGACTTGCGCGGGGTCGATCATCCGGGGTTCTCCCCGGTGCACTCGGCCTCGCTCAGGCCAGCATCGGTTTCGGTGGTTGGATAAAGGCCCTGGGAATGTAGCTTCTTTCGGGGAGTGTTATAGCCCTCGGTGCAATGCAGCCCACCGGGACCGAGGACCGCGCTTCGGCTAGGATGCTGGCGTAATGGTTGTAAGCGACCCGTCTTGAAACACGGACCAAGGAGTCTAACATCTATGCGAGTGTTTGGGTGTCAAACCCATACGCGGAATGAAAGTGAACGGAGGTGAGAACCCTTAAGGGTGCATCATCGACCGATCCTGATGTCTTCGGATGGATTTGAGTAAGAGCATAGCTGTTGGGACCCGAAAGATGGTGAACTATGCCTGAATAGGGTGAAGCCAGAGGAAACTCTGGTGGAGGCTCGCAGCGGTTCTGACGTGCAAATCGATCGTCAAATTTGGGTATAGGGGCGAAAGACTAATCGAACCATTTATAT----TGTTTTTAAAA-TAGTTAAAATTT----------TAATAATTAAGATATCGACTTTGTCGCATAAAGTTCTAGATAGAATACTGATTATGACAATTTTCTATCTATGTGTCTTGACCAAATTACGTGCCAGCAGTCGCGGCAATACGTAGAAGACTAGTGTTATTCATCTTTAGTAGGTTTAAAGGGTACCTAGACGGTTTAATTAGTCCAAAATA-GGATACGATTTTACTAGAGTTATATAAAAGAAGGTGAGTATTTGTGGAGTAGAGTTGAAATTTTTTAATACCACGAGGACTGGTAACGGCGAAAGCAACCTTTTATCTAATAACTGACGTTGAGGGACGAAGGCTCGGGTAGCAAACAGGATTAGATACCCTAGTAGTCCAAGCAGAAAATTATGAATGCCATAGATTAGATATTTTTAATTTATAAATGAAAGTGTAAGCATTCCACCTCAAGAGTAATGTGGCAACGCAGGAACTGAAATCATTAGACCGTTTCTGAAACCAGTAGTGAAGTATGTTATTTAATTCGATAGTCCTCGAAAAACCTTACCACAATTTGAATA---------GATATTACAAGTGTTGCATGGCCGTCTTCAGTTAATGTCGTGAGATATTGGTTAACTCCATTAAATTAACGGAAACCCTTGTTTTATTTATAT-------------------ATAGCCTCTT--CGGTTACAAAATAA
>10082_Neorhytisma_panamense_UCH5284
tgacctgcggagga--cattaaagaacc---ggcctcgcggccctattctcaccctctgtctaccgaaccacgttgcctcgccgggccccggcaagagaccgaaacccgtcgatctttgccgtccgag-----ccaaatggttaaaactttcaacaacggatctcttggttctggcatcgatgaagaacgcagcgaaatgcgataagtaatgtgaattgcagaattcagtgaaccatcgaatctttgaacgcacattgcgccctctggtatcccggggggcatgcctgttcgagcttcattacaacactcacgcgctgcgtggtattgggccc-----ccggctagccccaaagctagtggcctcaccgcgcgaaccccgagcgaagtaattcgcgccgcttgtggg--agaggcgggagtcggccagcaacgccctat----cagattgaactcggatcaggtaggaatacccgctgaacttaagcatatc---------------------------------------------------------------------------------------------------------------------------------------------------------------------------------------------------------------------------------------------------------------------------------------------------------------------------------------------------------------------------------------------------------------------------------------------------------------------------------------------------------------------------------------------------------------------------------------------------------------------------------------------------------------------------------------------------------------------------------------------------------------------------------------------------------------------------------------------------------------------------------------ATGTATAGTCCTCTTATGAGGCTAGTTATCTTAGTTGGGTAACAAGTA--AGATAATACCAACTACGTTGGATAAAGTTCTAGATAGAATACTTATTATGACTATTTTCTATCTACATGTCTTGACCAAATTACGTGCCAGCAGTCGCGGTAATACGTAGAAGACTAGTGTTATTCATCTTTAACAGGTTTAAAGGGTACCTAGACGGCATTATTAACTTTAAATAGAGATATAGTTTTGCTAGAGTTTGATAAAAGAAGGGGAGTATTTATGGAGTAGAGATGAAATTCTTTGATACTGTAAGGACTGGTAAAGGCGAAAGCAGCCTTTTATGTAAAAACTGACGTTAAGGGACGAAGGCTTGGATAGCGAACAGGATTAGATACCCTAGTAGTCCATGCAGAAAATGATGAGTGCCATAGACTAGGGTTTCTTAGTGTATAAATGAAAGTGTAAGCATTCCACCTCAAGAGTAATGTGGCAACGCAGGAACTGAAATCATTAGACCGTTTCTGAGAACAGTAGTGAAGTATGTTATTTAATTCGGTAATCCTCGAAAAATCTTACCACAACTTGAATG--AT--AGTGATGTTACAAGTGTTGCACGGTTGTCTTCAGCTAATGTCGTGAGATTTTGGTTAGTTCCATAAAATTAGCGTAAACCCCGGCTTTATTTTTAAATTATTCTCATAAAGCAGTTCGTCACTATATTGATTACATGATAA
>10057_Coccomyces_lauraceus_ICMP_18319
------------------------------------------------------------------------------------------------------------------------------------------------------------------------------------------------------------------------------------------------------------------------------------------------------------------------------------------------------------------------------------------------------------------------------------------------------------------------------------------------------------GGGATTGCCTCAGTAACGGCGAGTGAAGCGGCAACAGCTCAAATTTGAAAGCTGGCTCTTTCAGGGCCCGCGTTGTAATTTGTAGAGGATGCTTCGGCGGCGGTGCCGGTCTAAGTTCTTTGGAACAAGACGTCACAGAGGGTGAGAATCCCGTATGCGACTGGTTGCCTGCCACCATGTGAAGCTCCTTCGACGAGTCGAGTTGTTTGGGAATGCAGCTCTAAATGGGTGGTGTACTTCATCTAAAGCTAAATATTGGGTCTAGACCGATAGCGCACAAGTAGAGTGATCGAAAGATGAAAAGCACTTTGGAAAGAGAGTTAAACAGTACGTGAAATTGTTGAAAGGGAAGCGCTTGCAATCAGACTTGCGCTGCGTCGATCAGCCTGGGTTTTCCCTGGTGCACTCGGCGCAGCTCAGGCCAGCATCAGTTTTGGCGGCTGGATAAAGGCCTAGGGAACGTGGGTCGCTTCGGCGACCGTTATAGCCCTGGGTGCAATGCAGCCTGCTGGGACTGAGGACCGCGCTTCGGCTAGGATGCTGGCGTAATGGTTGTAAGCGACCCGTCTTGAAACACGGACCAAGGAGTCTAACATCTATGCGAGTGTTTGGGTGTCAAACCCATACGCGTAATGAAAGTGAACGGAGGTGAGAACCCTTAAGGGTGCATCATCGACCGATCCTGATGTCTTCGGATGGATTTGAGTAAGAGCATAGCTGTTGGGACCCGAAAGATGGTGAACTATGCCTGAATAGGGTGAAGCCAGAGGAAACTCTGGTGGAGGCTCGTAGCGGTTCTGACGTGCAAATCGATCGTCAAATTTGGGTATAGGGGCGAAAGACTAATCGAACCATATGTATAGTCCTCTTATGAGGCTAGTTATCTTTG-ATCTTAATCTAACAAAGATAATACCAACTACGTTGGCTAAAATTCTAGATAGAATACTGATTATGACAATTTTCTATCTACTTGTCTTGACCAAATTACGTGCCAGCAGTCGCGGTAATACGTAAAAGACTAGTGTTATCCATCTTTAATAGGTTTAAAGGGTACCTAGACGGCATTATTAACCTTAAATACGGAAATAATTTTGCTAGAGTTTGATATGAGAAGGGGAGTATTTACGGAGTAGAGATGAAATTCTTTGATACCCTAAGGACTGACAACGGCGAAAGCGACCTTCTATGTAAAAACTGACGTTGAGGGACGGAGGCTTGGATAGCGAACAGGATTAGATACCCTAGTAGTCTTTGCAGAGAATGATGAATGCCATAGATTAGATTTTTTTAGTTTATAAATGAAAGTGTAAGCATTCCACCTCAAGAGTAATGTGGCAACGCAGGAACTGAAATCATTAGACCGTTTCTGAGAACAGTAGTGAAGTATGTTATTTAATTCGATAATCCTCGAAAAACCTTACCACAACTTGAATA--TG--GGTGATATTACATACGTTGCACGGTTGTCTTCAGCTAATGTCGTGAGATTTTGGTTAGTTCCATAAAATTAGCGTAAACCCCGGCTTTATTTTTTTAAGATTACGATAAAGTAGTCCATCACTATATTGAATATATGATAA
>10058_Hypohelion_scirpinum_Lantz_394
------------------------------------------------------------------------------------------------------------------------------------------------------------------------------------------------------------------------------------------------------------------------------------------------------------------------------------------------------------------------------------------------------------------------------------------------------------------------------------------------------------GGGATTGCCTCAGTAACGGCGAGTGAAGCGGCAACAGCTCAAATTTGAAAGCTGGCTCCTTCGGGGCCCGCGTTGTAATTTGTAGAGGATGCTTCGGGCGCGGCGCCGGTCTAAGTTCTTTGGAACAAGACGTCATAGAGGGTGAGAATCCCGTATGTGACTGGTTGCCTGCGCCCATGTGAAGCTCCTTCGACGAGTCGAGTTGTTTGGGAATGCAGCTCTAAATGGGTGGTGTACTTCATCTAAAGCTAAATATTGGGTCTAGACCGATAGCGCACAAGTAGAGTGATCGAAAGATGAAAAGCACTTTGGAAAGAGAGTTAAACAGTACGTGAAATTGTTGAAAGGGAAGCGCTTGCAATCAGACTTGCGCGGCGTCGATCAACCTGGGTTCTCCCTGGTGCACTCGGCGCCGCTCAGGCCAGCATCAGTTTTGGCGGCTGGATAAAGGCCCGGGGAACGTGAGTCGCCTCGGCGATTGTTATAGCCCTGGGTGCAATGCAGCCTGCTGGGACTGAGGACCGCGCTTCGGCTAGGATGCTGGCGTAATGGTTGTAAGCGACCCGTCTTGAAACACGGACCAAGGAGTCTAACATTTATGCGAGTGTTTGGGTGTTAAACCCATACGCGCAATGAAAGTGAACGGAGGTGAGAACCCTTAAGGGTGCATCATCGACCGATCCTGATGTCTTCGGATGGATTTGAGTAAGAGCATAACTGTTGGGACCCGAAAGATGGTGAACTATGCCTGAATAGGGTGAAGCCAGAGGAAACTCTGGTGGAGGCTCGTAGCGGTTCTGACGTGCAAATCGATCGTATAATTTGGGTATAGGGGCGAAAGACTAATCGAACCATATGTATAGTCCTCTTATGAGGCTATTTATGTTTAATTTAATCTTATGAAAACATAAAACCAACTACGTTGGCTAAAGTTCTAGATAGAATACTGATTGTGACAATTTTCTATCTACTTGTCTTGACCAAATTACGTGCCAGCAGTCGCGGTAATACGTAAAAGACTAGTGTTATCCATCTTTAATAGGTTTAAAGGGTACCTAGACGGCATTATTAACCTTAGATACGGATATAATCTTGCTAGAGTTTGATAAGAGAAGGGGAGTATTTACGGAGTAGGGATGAAATTCGTTGATACCCTAAGGACTGGCAATGGCGAAAGCGACCTTTTATGTAAAAACTGACGTTGAGGGACGGAGGCTTGGATAGCGAACAGGATTAGATACCCTAGTAGTCTTTGCAGAGAATGATGAATGCCATAGATTAGATAAATTTAGTTTATAAATGAAAGTGTAAGCATTCCACCTCAAGAGTAATGTGGCAACGCAGGAACTGAAATCATTAGACCGTTTCTGAGAACAGTAGTGAAGTATGTTATTTAATTCGGTAATCCTCGAAAAACCTTACCACAACTTGAATA--GG--GGTGATGTTACATATGTTGCACGGTTGTCTTCAGCTAATGTCGTGAGATTTTGGTTAGTTCCATAAAATTAGCGTAAACCCCGGCTTTATTTTTAAATTATTAACATAAAGCAGTTCATCACTACATTGAATATATGATAA
>10112_Colpoma_ledi__Lantz_379
------------------------------------------------------------------------------------------------------------------------------------------------------------------------------------------------------------------------------------------------------------------------------------------------------------------------------------------------------------------------------------------------------------------------------------------------------------------------------------------------------------GGGATTGCCTCAGTAACGGCGAGTGAAGCGGCAACAGCTCAAATTTGAAAGCTGGCCCCTTCGGGGCCCGCGTTGTAATTTGTAGAGGATGCTTCGGGTGCAGTGCCGGTCTAAGTTCTTTGGAACAAGACGTCATAGAGGGTGAGAATCCCGTATGTGACTGGTTACTTGTGCCCATGTGAAGCTCCTTCGACGAGTCGAGTTGTTTGGGAATGCAGCTCTAAATGGGTGGTGTACTTCATCTAAAGCTAAATATTGGCCAGAGACCGATAGCGCACAAGTAGAGTGATCGAAAGATGAAAAGCACTTTGGAAAGAGAGTTAAACAGTACGTGAAATTGTTGAAAGGGAAGCGCTTGCAATCAGACTTGCGCGGCGTCGATCAGCTTGGGTTCTCCCTGGTGCACTCGGCGCCGCTCAGGCCAGCATCAGTTTTGGCGGCTGGATAAAGGCCTAGGGAATGTGGGTGGCTTCGGCCACCGTTATAGCCCTAGGTGCAATGCAGCCTGCTGGGACTGAGGACCGCGCTTCGGCTAGGATGCTGGCGTAATGGTTGTAAGCGACCCGTCTTGAAACACGGACCAAGGAGTCTAACATCTATGCGAGTGTTTGGGTGTCAAACCCATGCGCGTAATGAAAGTGAACGGAGGTGAGAACCCTTAAGGGTGCATCATCGACCGATCCTGATGTCTTCGGATGGATTTGAGTAAGAGCATAGCTGTTGGGACCCGAAAGATGGTGAACTATGCCTGGTTAGGGTGAAGCCAGAGGAAACTCTGGTGGAGGCTCGCAGCGGTTCTGACGTGCAAATCGATCGACAAAACTGGGTATAGGGGCGAAAGACTAATCGAACCATATGTATAGTCCTCTTATGAGGCTAGTTATGTTTTTGAGGTTACAAAATAAACATAATACCGACTATGTTGGATAAAGTTCTAGATAGAATACTGATTATGACAATTTTCTATCTACATGTCTTGACCAAATTACGTGCCAGCCGTCGCGGTAATACGTAAAAGACTAGTGTTATTCATCTTTAATAGGTTTAAAGGGTACCTAGACGGTATTACTAGCCT--ACCAAGGTAATAGTTATGCTTGAGTTTTATATGAGAAGGGGAGTATTTAAGGAGTAGAGTTGTAATTCTTTGATACTTTAAGGACTGGTAAAGGCGAAAGCAACCTTTTATGTAAAAACTGACGTTGAGGGACGAAGGCTTAGATAGCGAACAGGATTAGATACCCTAGTAGTCTTTGCAGAAAATGATGAATGCCATAGACTAGGTTTTTTTGGTCTATAAATGAAAGTGTAAGCATTCCACCTCAAGAGTAATGTGGCAACGCAGGAACTGAAATCATTAGACCGTTTCTGAGAACAGTAGTGAAGTATGTTATTTAATTCGATAATCCTCGAAAAACCTTACCACAACTTGAATG---C--GGTGATGACACAAGCGTTGCACGGTTGTCTTCAGCTAATGTCGTGAGATTTTGGTTAGTTCCATAAAATTAGCGTAAACCCCGGCTTTATTTTTAAATTACTATGATAGAGCAGTTCATCGATACATTGAATACATGATAA
>10296_Cudonia_circinans_Lantz_402
------------------------------------------------------------------------------------------------------------------------------------------------------------------------------------------------------------------------------------------------------------------------------------------------------------------------------------------------------------------------------------------------------------------------------------------------------------------------------------------------------------GGGATTGCCTCAGTAACGGCGAGTGAAGCGGCAACAGCTCAAATTTGAAAGCTGGCTCTTTTAGGGCCCGCATTGTAATTTGTAGAGGATGCTTCGGGTGCGGCGCTGGTCTAAGTTCTTTGGAACAAGACGTCATAGAGGGTGAGAATCCCGTATGTGACTAGCTGCCTGTGCCTGTGTGAAGCTCCTTCGACGAGTCGAGTTGTTTGGGAATGCAGCTCAAAATGGGTGGTGTACTTCATCTAAAGCTAAATATTGGCCAGAGACCGATAGCGCACAAGTAGAGTGATCGAAAGATGAAAAGCACTTTGGAAAGAGAGTTAAACAGTACGTGAAATTGTTGAAAGGGAAGCGCTTGCAATCAGACTTGTGCGGCGTCGATCAACCTGGGTTCTCCCTGGTGCACTCGGCGCTGCTCAGGCCAGCATCAGTTTTGGCGGTTGGATAAAGGCCTAGGGAACGTGGGTTACTTCGGTGACTGTTATAGCCCTAGGTGCAATGCAGCCTGCTGGGACTGAGGACCGCGCTTCGGCTAGGATGCTGGCGTAATGGTTGTAAGCGACCCGTCTTGAAACACGGACCAAGGAGTCTAACATCTATGCGAGTTTTTGGGTGTTAAACCCATAAGCGTAATGAAAGTGAACGGAGGTGAGAACCCTTAAGGGTGCATCATCGACCGATCCTGATGTCTTCGGATGGATTTGAGTAAGAGCATAGCTGTTGGGACCCGAAAGATGATGATCTATACCTGAATAGGGTGAAGCCAGAGGAAACTCTGGTGGAGGCTCGCAGCGGTTCTGACGTGCAAATCGATCGTCAAATTTGGGTATAGGGGCGAAAGACTAATCGAATCATATGTATAGTCCTCTTATGAGGCTAGTTATGTTTTTGGGGTTACACAATAAACATAATACCAACTACGTTGGATAAAGTTCTAGATAGAATACTGATTATGACTATTTTCTATCTACATGTCTTGACCAAATTACGTGCCAGCCGTCGCGGTAATACGTAGAAGACTAGTGTTATTCATCTTTAATAGGTTTAAAGGGTACCTAGACGGTATTACTAACCCA-AACAGGGAAATAGTTTTGCTAGAGTTTAATATGAGAAGGCGAGTATTTACGGAGTAGAGATAAAATTCTTTGATACTTTAAGGACTGGTAAAGGCGAAAGCAACCTTCTATGTAATAACTGACGTTGAGGGACGAAGGCTTGGATAGCGAACAGGATTAGATACCCTAGTAGTCTTTGCAGAAAATGATGAATGCCATAGACTAGACTTGTTTGGTCTATAAATGAAAGTGTAAGCATTCCACCTCAAGAGTAATGTGGCAACGCAGGAACTGAAATCATTAGACCGTTTCTGAGAACAGTAGTGAAGTATGTTGCTTAATTCGATGACCCTCGAAAAACCTTACCACAACTTGAATG--AA--GGTGGTGTTACAAGTGTTGCACGGTTGTCTTCAGCTAATGTCGTGAGATTTTGGTTAGTTCCATAAAATTAGCGTAAACCCTGGCTTTATTTTTAAATTATTATCATAAAGCAGTTCATCACTATATTGAATATATGATAA
>10297_Spathularia_flavida_CBS_399_52
------------------------------------------------------------------------------------------------------------------------------------------------------------------------------------------------------------------------------------------------------------------------------------------------------------------------------------------------------------------------------------------------------------------------------------------------------------------------------------------------------------GGGATTGCCTCAGTAACGGCGAGTGAAGCGGCAACAGCTCAAATTTGAAAGCTGGCCCTTTCAGGGTCCGCGTTGTAATTTGTAGAGGATGCTTCGGGCGCGGCGCTGGTCTAAGTTCTTTGGAACAAGACGTCATAGAGGGTGAGAATCCCGTATGTGACTAGCTGCCTGTGCCTGTGTGAAGCTCCTTCGACGAGTCGAGTTGTTTGGGAATGCAGCTCAAAATGGGTGGTGTACTTCATCTAAAGCTAAATATTGGCCAGAGACCGATAGCGCACAAGTAGAGTGATCGAAAGATGAAAAGCACTTTGGAAAGAGAGTTAAACAGTACGTGAAATTGTTGAAAGGGAAGCGCTTGCAATCAGACTTGCGCGGCGTCGATCAGCCTGGGTTCTCCCTGGTGCACTCGGCGCTGCTCAGGCCAGCATCAGTTTCAGCGGTTGGATAAAGGCCTAGGGAACGTGGGTTACTTCGGTGACTGTTATAGCCCTAGGTGCAATGCAGCCTGTTGGGACTGAGGACCGCGCTTCGGCTAGGATGCTGGCGTAATGGTTGTAAGCGACCCGTCTTGAAACACGGACCAAGGAGTCTAACATCTATGCGAGTTTTTGGGTGTCAAACCCATAAGCGTAATGAAAGTGAACGGAGGTGAGAACCCTTAAGGGTGCATCATCGACCGATCCTGATGTCTTCGGATGGATTTGAGTAAGAGCATAGCTGTTGGGACCCGAAAGATGGTGATCTATACTTGAATAGGGTGAAGCCAGAGGAAACTCTGGTGGAGGCTCGCAGCGGTTCTGACGTGCAAATCGATCGTCAAATTTGGGTATAGGGGCGAAAGACTAATCGAACCATATGTATAGTCCTCTTATGAGGCTAGTTATGTTTTTGGGGTTACACAATAAACATAATACCAACTACGTTGGATAAAGTTCTAGATAGAATACTGATTATGACTATTTTCTATCTACATGTCTTGACCAAATTACGTGCCAGCCGTCGCGGTAATACGTAGAAGACTAGTGTTATTCATCTTTAATAGGTTTAAAGGGTACCTAGACGGTATTACTAACCCA-AACAGGGAAATAGTTTTGCTAGAGTTTAATATGAGAAGGCGAGTATTTACGGAGTAGAGATGAAATTCTTTGATACTTTAAGGACTGGTCATGGCGAAAGCAACCTTCTATGTAATAACTGACGTTGAGGGACGAAGGCTTGGATAGCGAACAGGATTAGATACCCTAGTAGTCTTTGCAGAAAATGATGAATGCCATAGATTAGATTTGTTTGGTCTATAAATGAAAGTGTAAGCATTCCACCTCAAGAGTAATGTGGCAACGCAGGAACTGAAATCATTAGACCGTTTCTGAGAACAGTAGTGAAGTATGTTGCTTAATTCGATGACCCTCGAAAAACCTTACCACAACTTGAATG--AA--AGTGATGTTACAAGTGTTGCACGGTTGTCTTCAGCTAATGTCGTGAGATTTTGGTTAGTTCCATAAAATTAGCGTAAACCCTGGCTTTATTTTTAAATTATTATCATAAAGCAGTTCATCACTATATTGAATATATGATAA
>10318_Nematococcomyces_rhododendri_HOU_879A
------------------------------------------------------------------------------------------------------------------------------------------------------------------------------------------------------------------------------------------------------------------------------------------------------------------------------------------------------------------------------------------------------------------------------------------------------------------------------------------------------------GGGTTTGCCTCAGTAGCGGCGAGCGAAGCGGCAAGAGCTCAAATTTGAAAGCTGGCTCG-----CGCCCGCATTGTAATTTGCAGAGGATGCTTCGGGTGCAGCGCCGGTCTAAGTTCCTTGGAACAGGACATCACAGAGGGTGAGAATCTCGTATGTGACTGGCCGCTTGCGCCTGTGTGAAGCTCCTTCGACGAGTCGAGTTGTTTGGGAATGCAGCTCTAAATGGGTGGTGTACTTCATCTAAAGCTAAATATTGGCCAGAGACCGATAGCGCACAAGTAGAGTGATCGAAAGATGAAAAGCACTTTGGAAAGAGAGTTAAACAGTACGTGAAATTGTTGAAAGGGAAGCGCTTGCAATCAGACTTGCGCGGCGCCGATCAGCCCGGGTTCTCCCTGGTGCACTCGGCGCCGCTCAGGCCAGCATCAGTTTCGGCGGCTGGACAAAGGCCTGGGGAATGTGGGTCGCCTCGGCGACCGTTATAGCCCTGGGTGCAATGCAGCCTGCTGGGACTGAGGACCGCGCTTCTGCTAGGATGCTGGCGTAATGGTTGTAAGCGACCCGTCTTGAAACACGGACCAAGGAGTCTAACATCTATGCGAGTGTTTGGGTGTCAAACCCATCCGCGTAATGAAAGTGAACGGAGGTGAGAACCTTTTAAGGTGCATCATCGACCGATCCTGATGTCTTCGGATGGATTTGAGTAAGAGCATAGCTGTTGGGACCCGAAAGATGGTGAACTATACTTGGGTAGGGTGAAGCCAAAGGAAACTTTGGTGGAGGCTCGCAGAGGTTCTGACGTGCAAATCGATCTTCGAACCTGAGTATAGGGGCGAAAGACTAATCGAACCATATGTATAGTCCTCTTATGAGGCTAGTTATGTTTCTGGGGTTACAAAATAAACATAATACCAACTACGTTGGATAAAGTTCTAGATAGAATACTGATTATGACAATTTTCTATCTACATGTCTTGACCAAATTACGTGCCAGCAGTCGCGGTAATACGTAGAAGACTAGTGTTATTCATCTTTAATAGGTTTAAAGGGTACCTAGACGGCATTACTAACCCTAAACAAGGAAATAGTTTTGCTAGAGTTTTATATGAGAA-GGTAGTATTTATGGAGTAGAGATCAAATTCTTTGATACCTTAAGGACTGGTAAAAGCGAAAGCAACCTTTTATGTAATAACTGACGTTGAGGGACGAAGGCTAGGATAGCGAACAGGATTAGATACCCTAGTAGTCTTAGCAGAAAATGATGAATGTCATAGACTAGATTTTTTTGGTCTATAAATGAAAGTGTAAGCATTCCACCTCAAGAGTAATGTGGCAACGCAGGAACTGAAATCATTAGACCGTTTCTGAGAACAGTAGTGAAGTATGTCGTTTAATTCGATAACCCACGAAAAACCTTACCACAACTTGAATA--AC--AGTGATGTTACAAGTGTTGCACGGTTGTCTTCAGCTAATGTCGTGAGATTTTGGTTAGTTCCATAAAATTAGCGTAAACCCCGGCTTTATTTTTAAATTTTTATCATAAAGCAGTTCATCATTATATTGAATACATGATAA
>10400_Colpoma_quercinum_Lantz_368
------------------------------------------------------------------------------------------------------------------------------------------------------------------------------------------------------------------------------------------------------------------------------------------------------------------------------------------------------------------------------------------------------------------------------------------------------------------------------------------------------------GGGATTGCCTCAGTAACGGCGAGTGAAGCGGCAACAGCTCAAATTTGAAAGCTGGCTCCTTCGGGGCCCGCGTTGTAATTTGTAGAGGATGCTTCGGGTGCAGCACCGGTCTAAGTTCTTTGGAACAAGACGTCATAGAGGGTGAGAATCCCGTATGTGACTGGCTGCTTGCGCCTATGTGAAGCTCCTTCGACGAGTCGAGTTGTTTGGGAATGCAGCTCTAAATGGGTGGTGTACTTCATCTAAAGCTAAATATTGGCCAGAGACCGATAGCGCACAAGTAGAGTGATCGAAAGATGAAAAGCACTTTGGAAAGAGAGTTAAACAGTACGTGAAATTGTTGAAAGGGAAGCGCTTGCAATCAGACTTGCGCGGCGTCGATCAACTTGGGTTCTCCCTGGTGCACTCGGCGCCGCTCAGGCCAGCATCAGTTTCGGCGGTTGGATAAAGGCTCAGGGAACGTGGGTGGCCTCGGCCACCGTTATAGCCCTGGGTGCAATGCAGCCTGCCGGGACTGAGGACCGCGCTTCGGCTAGGATGCTGGCGTAATGGTTGTAAGCGACCCGTCTTGAAACACGGACCAAGGAGTCTAACATCTATGCGAGTGTTTGGGTGTCAAACCCATACGCGTAATGAAAGTGAACGGAGGTGAGAACCCTTAAGGGTGCATCATCGACCGATCCTGATGTCTTCGGATGGATTTGAGTAAGAGCATAACTGTTGGGACCCGAAAGATGGTGAACTATGCCTGAATAGGGTGAAGCCAGAGGAAACTCTGGTGGAGGCTCGCAGCGGTTCTGACGTGCAAATCGATCGTCAAATTTGGGTATAGGGGCGAAAGACTAATCGAACCATATGTATAGTCCTCATATGAGGCTAGTTATGTTTTTGGGGTTACAAAATAAACATAATACTGACTTTGTCGGATAAAGTTCTAGATAGCGGATTGATAATGACAGTTTTCTATCTAAAGGTCTTGACCAAATTACGTGCCAGCCGTCGCGGTAATACGTAGAAGACTAGTGTTATTCATCTTTAATAGGTTTAAAGGGTACCTAGACGGTGAAACTAACC---GGACTGGAAATAGTTTTACTTGAGTTTTATATGAGAAGGGGAGTATTTAAGGAGTAGAGTTGAAATTCATTGATACTTTAAGGACTGGTAAAGGCGAAAGCAACCTTTTATGTAAAAACTGACGTTGAGGGACGAAGGCTTGGATAGCGAACAGGATTAGATACCCTAGTAGTCCTTGCAGAAAATGATGAATGCCATAGACTAGGTTTTCTTGGTGTATAAATGAAAGTGTAAGCATTCCACCTCAAGAGTAATGTGGCAACGCAGGAACTGAAATCATTAGACCGTTTCTGAGAACAGTAGTGAAGTATGTTATTTAATTCGATAATCCTCGAAAAACCTTACCACAACTTGAATGT--C--GGTGATGTCACAAGCGTTGCACGGTTGTCTTCAGCTAATGTCGTGAGATTTTGGTTAGTTCCATAAAATTAGCGTAAACCCCGGCTTTATTTTTAAATTACTATGATAGAGCAGTTCATCAATACATTGAATATATGATAA
>10401_Duplicariella_phyllodoces_Lantz_389
------------------------------------------------------------------------------------------------------------------------------------------------------------------------------------------------------------------------------------------------------------------------------------------------------------------------------------------------------------------------------------------------------------------------------------------------------------------------------------------------------------GGGATTGCCTCAGTAACGGCGAGTGAAGCGGCAGCAGCTCAAATTTGAAAGCTGGCTCCTTCGGGGCCCGCGTTGTAATTTGTAGAGGATGCTTTGGGTGCAGCGCCGGTCTAAGTCCTCTGGAACGAGGCGTCATAGAGGGTGAGAATCCCGTATGTGACTGGCTCCCTGCACCTATGTGAAGCTCCTTCGACGAGTCGAGTTGTTTGGGAATGCAGCTCTAAATGGGTGGTGTACTTCATCTAAAGCTAAATATGGGCCAAAGACCGATAGCGCACAAGTAGAGTGATCGAAAGATGAAAAGCACTTTGGAAAGAGAGTTAAACAGTACGTGAAATTGTTGAAAGGGAAGCGCTTGCAATCAGACTTGCGCGGCGTCGATCAGCCTGGGTTCTCCCTGGTGCACTCGGCGCCGCTCAGGCCAGCATCAGTTTTGGCGGTTGGATAAAGGCCTAGGGAATGTGGGTCGCTCCGGCGACCGTTATAGCCCCAGGTGCAATGCAGCCTGCCGGGACTGAGGACCGCGCTTTAGCTAGGATGCTGGCGTAATGGTTGTAAGCGACCCGTCTTGAAACACGGACCAAGGARTCTAACATCTATGCGAGTGTTTGGGTGCCAAACCCATACGCGTAATGAAAGTGAACGGAGGTGAGAACCCTCAAGGGTGCATCATCGACCGATCCTGATGTCTTCGGATGGATTTGAGTAAGAGCATAGCTGTTGGGACCCGAAAGATGGTGAACTATGCCTGAATAGGGTGAAGCCAGGGGAAACCCTGGTGGAGGCTCGCAGCGGTTCTGACGTGCAAATCGATCGTCAAATTTGGGTATAGGGGCGAAAGACTAATCGAACCAT-------------------------------------------------------------------------------------------------------------------------------------------------------------------------------------------------------------------------------------------------------------------------------------------------------------------------------------------------------------------------------------------------------------------------------------------------------------------------------------------------------------------------------------------------------------------------------------------------------------------------------------------------------------------------------------------------------------------------------------------------------
>10403_Lophodermium_arundinaceum_Lantz_323
------------------------------------------------------------------------------------------------------------------------------------------------------------------------------------------------------------------------------------------------------------------------------------------------------------------------------------------------------------------------------------------------------------------------------------------------------------------------------------------------------------GGGATTGCCTCAGTAACGGCGAGTGAAGCGGCAACAGCTCAAATTTGAAAGCTGGCCCCCTCGGGGCCCGCGTTGTAATTTGTAGAGGATGCTTCGGGCGCGGCGCCGGTCTAAGTTCTTTGGAACAAGACGTCATGGAGGGTGAGAATCCCGTATGTGACTGGTGGCCTGTGCCCATGTGAAGCTCCTTCGACGAGTCGAGTTGTTTGGGAATGCAGCTCAAAATGGGAGGTGTATTTCTTCTAAAGCTAAATATTGGCCAGAGACCGATAGCGCACAAGTAGAGTGATCGAAAGATGAAAAGCACTTTGGAAAGAGAGTTAAACAGTACGTGAAATTGTTGAAAGGGAAGCGCTTGCAATCAGACTTGCGCGGCGTTGATCAGCCTGGGTTCTCCCGGGTGCACTCGGCGCCGCTCAGGCCAGCATCAGTTTCGGCGGTGGGATAAAGGTCCAGGGAATGTGGGTCGCCTCGGCGATCGTTATAGCCCTGGGCGCAATGCCGCCTGCCGGGACTGAGGACCGCGCTTCGGCTAGGATGCTGGCGTAATGGTTGTAAGCGACCCGTCTTGAAACACGGACCAAGGAGTCTAACATTTGTGCGAGTGTTTGGGTATCAAACCCATACGCGTAATGAAAGTGAACGGAGGTGAGAACCCTTAAGGGCGCATCATCGACCGATCCTGATGTCTTCGGATGGATTTGAGTAAGAGCACAGACGCTAGGACCCGAAAGATGGCGAACTATACTTGAATAGGGTGAAGCCAGGGGAAACCCTGGTGGAGGCTCGCAGAGGTTCTGACGTGCAAATCGATCTTCAAATTTGGGTATAGGGGCGAAAGACTAATCGAGCCATATGTATAGTCCTCTTATGAGGCTAGTTGTGTTT------TTAGTCTAAAAACATAACACCAACTACGTTGGATAAAATTCTAGATAGAATACTGATTATGACTATTTTCTATCTAAATGTCTTGACCAAATTACGTGCCAGCAGTCGCGGTAATACGTAGAAGACTAGTGTTATTCATATTTAATAGGTTTAAAGGGTACCTAGACGGTATTATTAACCCAAAACAGGGAATTATTTTTACTAGAGTTTTATATAAGAA-GGGAGTATTTAGGGAGTAGAGTTGAAATTCTTTGATACTCTAAGGACTGATAATGGCGAAAGCACTCTTCTATGTAATAACTGACGTTAAGGGACGAAGGCTTGGGGCGCGAACAGGATTAGATACCCTAGTAGTCCATGCAGATAATCATGAATGCCATAGACTAGGTATATTTAGTTTATAAATGAAAGTGTAAGCATTCCACCTCAAGAGTACTGTGGCAACGCTGGAACTGAAATCATTAGACCGTTTCTGAGAACAGTAGTGAAGTATGTTATATAATTCGATAGTCCTCGTAAAACCTTACCACAACTTGAATGG-----TAGGATGTTACAAGTGTTGCACGGTTGTCTTCAGCTAATGTCGTGAGATTTTGGTTAGTTCCATAAAATTAGCGTAAACCCGGGTTTTATTTTTTATTTATTATGATAAAGCAGTTCGTCATTATAT-CGATATATGATAA
>10404_Meloderma_dracophylli_ICMP_17343
------------------------------------------------------------------------------------------------------------------------------------------------------------------------------------------------------------------------------------------------------------------------------------------------------------------------------------------------------------------------------------------------------------------------------------------------------------------------------------------------------------GGGATTGCCTCAGTAACGGCGAGTGAAGCGGCAACAGCTCAAATTTGAAAGCTGGCTCCTTCGGGGCCCGCGTTGTAATTTGTAGAGGATGTTTCGGGCGCGGCGCCGGTCTAAGTTCTTTGGAACGAGACGTCATAGAGGGTGAGAATCCCGTATGTGACTGGTTGCCTGTGCCCATGTGAAACTCCTTCGACGAGTCGAGTTGTTTGGGAATGCAGCTCAAAATGGGAGGTGTATTTCTTCTAAAGCTAAATATTGGCCAGAGACCGATAGCGCACAAGTAGAGTGATCGAAAGATGAAAAGCACTTTGGAAAGAGAGTTAAACAGTACGTGAAATTGTTGAAAGGGAAGCGCTTGCAATCAGACTTGCACGGCGTCGATCAGCCCGGGTTCTCCCTGGTGTACTCGGCGCCGTTCAGGCCAGCATCAGTTTCGGCGGTGGGATAAAGGCCTAGGGAACGTGAGTTGTCTCGGCAACTGTTATAGCCCTAGGTGCCATGCCGCCTGCCGGGACTGAGGACCGCGCTTCGGCTAGGATGCTGGCGTAATGGTTGTAAGCGACCCGTCTTGAAACACGGACCAAGGAGTCTAACACTTATGCGAGTGTTTGGGTGTCAAACCCATACGCGTAATGAAAGTGAACGGAGGTGAGAACCCTTAAGGGTGCATCATCGACCGATCCTGATGTCTTCGGATGGATTTGATTAAGAGCATAATTGTTGGGACCCGAAAGATGGTGAACTATGCCTGAATAGGGTGAAGCCAGGGGAAACCCTGGTGGAGGCTCGCAGAGGTTCTGACGTGCAAATCGATCTTCAAATTTGGGTATAGGGGCGAAAGACTAATCGAACCATATGTATAGTCCTCTTATGAGGCTAGTTGTGTTTTGAAGGTTATAAAAAAAACATAACACCAACTACGTTGGCTAAAATTCTAGATAGAATACTTATTATGACTATTTTCTATCTAAATGTCTTGACCAAATTACGTGCCAGCAGTCGCGGTAATACGTAGAAGACTAGTGTTATTCATCTTTAATAGGTTTAAAGGGTACCTAGACGGCATTATTAACCCAAAACAGGGATATAATTTTGCTAGAGTTTGATATAAGAA-GAGAGTATTTTGGGTGGAGAGTTGAAATTCATTAATACCCCGAGGACTTATAATGGCAAAAGCACTCTTCTATGTAATAACTGACGTTAAGGGACGAAGGCTTGGGGCGCAAAGAGGATTAGATACCCTAGTAGTCCATGCAGATAATTATGAATGCCATAGACTAGATAAAGTTAGTTTATAAATGAAAGTGTAAGCATTCCACCTCAAGAGTACTGTGGCAACGCTGGAACTGAAATCATTAGACCGTTTCTGAGAACAGTAGTGAAGTATGTTATATAATTCGATAGTCCTCGTAAAACCTTACCACAACTTGAATAG-----GAGGATGCTACAAGTGTTGCACGGTTGTCTTCAGCTAATGTCGTGAGATTTTGGTTAGTTCCATAAAATTAGCGTAAACCCCGGTTTTATTTTTTAATTATAATGATAAAGCAGTTCGTCATTACAT-CGATATGTGATAG
>10405_Sporomega_degenerans_Lantz_367
------------------------------------------------------------------------------------------------------------------------------------------------------------------------------------------------------------------------------------------------------------------------------------------------------------------------------------------------------------------------------------------------------------------------------------------------------------------------------------------------------------GGGATTGCCTCAGTAACGGCGAGTGAAGCGGCAACAGCTCAAATTTGAAAGCTGGCTCCTTTGGGGCCCGCGTTGTAATTTGTAGAGGATGCTTCGGGTGCAGTGCCGGTCTAAGTTCTTTGGAACAAGACGTCATAGAGGGTGAGAATCCCGTATGTGACTGGTTGCTTGCGCCCATGTGAAGCTCCTTCGACGAGTCGAGTTGTTTGGGAATGCAGCTCTAATTGGGTGGTGTACTTCATCTAAAGCTAAATATTGGCCAGAGACCGATAGCGCACAAGTAGAGTGATCGAAAGATGAAAAGCACTTTGGAAAGAGAGTTAAACAGTACGTGAAATTGTTGAAAGGGAAGCGCTTGCAATCAGACTTGCGCGGCGTCGATCAGCCTGGGTTCTCCCTGGTGCACTCGGCGCCGCTCAGGCCAGCATCAGTTTCAGCGGTTGGATAAAGGCTTAGGGAACGTGGGTGGCCTCGGCCACCGTTATAGCCCTAGGTGCAATGCAGCCTGCTGGGACTGAGGACCGCGCTTCGGCTAGGATGCTGGCGTAATGGTTGTAAGCGACCNGTCTTGAAACACGGACCAAGGAGTCTAACATCTATGCGAGTGTTTGGGTGTCAAACCCATGCGCGTAATGAAAGTGAACGGAGGTGAGAACCCTTAAGGGTGCATCATCGACCGATCCTGATGTCTTCGGATGGATTTGAGTAAGAGCATAGCTGTTGGGACCCGAAAGATGGTGAACTATGCCTGAATAGGGTGAAGCCAGAGGAAACTCTGGTGGAGGCTCGCAGCGGTTCTGACGTGCAAATCGATCGTCAAATTTGGGTATAGGGGCGAAAGACTAATCGAACCATATGGATAGTCCTCTTATGGGGCTAGTTATGTTTTTGAGGTTACAAAATAAACATAATACCGACTATGTTGGATAAAGTTCTAGATAGAATACTGATTATGACAATTTTCTATCTAAATGTCTTGACCAAATTACGTGCCAGCCGTCGCGGTAATACGTAGAAGACTAGTGTTATTCATCTTTAATAGGTTTAAAGGGTACCTAGACAGTGTTTTTAACCTAAAACAGGGAAATATCTGCACTTGAGTTTTATATGAGAAGGGGAGTATTTAAGGAGTAGAGTTGAAATTCTTTGATACTTTAAGGACTGGTAATGGCGAAAGCGACCTTTTATGTAAAAACTGACGTTGAGGGACGAAGGCTTGGATAGCGAACAGGATTAGATACCCTAGTAGTCTTTGCAGAAAATGATGAATGCCATAGACTAGATTTTTTTGGTTTATAAATGAAAGTGTAAGCATTCCACCTCAAGAGTAATGTGGCAACGCAGGAACTGAAATCATTAGACCGTTTCTGAGAACAGTAGTGAAGTATGTTATTTAATTCGATAGTCCTCGAAAAACCTTACCACAACTTGAATGG-G---GGTGATGTTACAAGCGTTGCACGGTTGTCTTCAGCTAATGTCGTGAGATTTTGGTTAGTTCCATAAAATTAGCGTAAACCCCGGCTTTATTTTTAAATTACTATGATAGAGCAGTTCATCAATACATTGAATATATGATAA
>10406_Terriera_cladophila_Lantz_423
------------------------------------------------------------------------------------------------------------------------------------------------------------------------------------------------------------------------------------------------------------------------------------------------------------------------------------------------------------------------------------------------------------------------------------------------------------------------------------------------------------GGGATTGCCTCAGTAACGGCGAGTGAAGCGGCAATAGCTCAAATTTGAAAGCTGGC------GAAGCCCGCGTTGTAATTTGTAGAGGATGCTTCGGGTGTGGCTCTAGTCTAAGTTCCTTGGAACAGGACGTCATAGAGGGTGAGAATCCCGTATATGGCTGGTKGCCTACGCCTATGTGAAGCTCCTTCGACGAGTCGAGTTGTTTGGGAATGCAGCTCAAAATGGGTGGTGTACTCCATCTAAAGCTAAATATTGGCCAAAGACCGATAGCGCACAAGTAGAGTGATCGAAAGATGAAAAGCACTTTGGAAAGAGAGTTAAACAGTACGTGAAATTGTTGAAAGGGAAGCGCTTGCAATCAGACTTGCGCGGCGTCGATCAGCTTGGGTTCTCCCTTGCGCACTCGGCGCCGTTCAGGCCAGCATCAGTTTTGGCGGTTGGATAAAGGCCCAGGGAACGTGAGTGGCTTCGGCCACTGTTATAGCCCTGGGTGCAATGCAGCCTGCCGGGACTGAGGACCGCGCTTCGGCTAGGATGCTGGCGTAATGGTTGTAAGCGACCCGTCTTGAAACACGGACCAAGGAGTTGATGTGTAATGCGAGTGTTTGGGTGCTAAACCCATACGCGTAATGAAAGTGAACGGAGGTGAGAGTCCTTTAGGATGCATCATCGACCGATCCTGATGTCTTCGGATGGATTTGAGTAAGAGCATTACGCATCTGACCCGAAAGATGGTGAACTATGCCTGAATAGGGTGAAGCCAGAGGAAACTCTGGTGGAGGCTCGCAGAGGTTCTGACGTGCAAATCGATCTTCAAATTTGGGCATAGGGGCGAAAGACTAATCGAACCAT-----------------GAAG-------------ATGGATTTCG----------------GACTACGTCTAATATAGTTCTGGATATAAGACTGTTAATGACAATTTTATATCAA-AAGTCTTGACCAAATTACGTGCCAGCAGTCGCGGTAATACGTAGAAGACAAGTGTTAGTCATCTTTAATAGGTTTAAAGGGTACCTAGACGGCATTATTAACCCGAAAC--GGAAATAGTTTTGCTAGAGTTTTATATGAGAAGGGGAGTATTTAGGGAGTAGAGATGAAATTCTTTGATACCTTAAGGACTGGTTAGGGCGAAAGCGGCCTTTTATGTAAAAACTGACGTTGAGGGACGGAGGCTTAGATAGCGAACAGGATTAGATACCCTAGTAGTCTTTGCAGAGAATGATGAATGCCATAGATTAGATTTTTTTGGTTTATAAATGAAAGTGTAAGCATTCCACCTCATGAGTAATGTGGCAACGCAGGAACTGAAATCATTAGACCGTTTCTGAGAACAGTAGTGAAGTATGTTATTTAATTCGATGGCCCTCGAAAAACCTTACCACAACTTGAATA----TCGGTGTTAAAACAAGTGTTGCACGGTTGTCTTCAGCTAATGTCGTGAGACTGTGGTTAGCTCCATTAAATTAGCGGAAACCCCGGCTTTATTTTTTAATTTTTATCATAAAGCAGTTCATCATTATATAGAATAACGGAAA-
>10407_Tryblidiopsis_pinastri_Lantz_412
------------------------------------------------------------------------------------------------------------------------------------------------------------------------------------------------------------------------------------------------------------------------------------------------------------------------------------------------------------------------------------------------------------------------------------------------------------------------------------------------------------GGGATTGCCTCAGTAACGGCGAGTGAAGCGGCAACAGCTCAAATTTGAAAGCTGGCTCTTTCGGGGCCCGCGTTGTAATTTGTAGAGGATGCTTCGGGTGCGGCGCTGGTCTAAGTTCTTTGGAACAAGACGTCACAGAGGGTGAGAATCCCGTATGCGACTGGTTGCCTGCGCCTGTGTGAAGCTCCTTCGACGAGTCGAGTTGTTTGGGAATGCAGCTCAAAATGGGTGGTGTACTTCATCTAAAGCTAAATATTGGCCAGAGACCGATAGCGCACAAGTAGAGTGATCGAAAGATGAAAAGCACTTTGGAAAGAGAGTTAAACAGTANGTGAAATTGTTGAAAGGGAAGCGCTTGCAATCAGACTTGCGCAGCGCCGATCAGCCTGGGTTCTCCCTGGTGCACTCGGCGCTGTTCAGGCCAGCATCAGTTTCGGCGGTTGGATAAAGGCTTGGGGAACGTAGGTTGCTTCGGCGACCGTTATAGCCCCAGGTGCAATGCAGCCTGCTGGGACTGAGGACCGCGCTTCGGCTAGGATGCTGGCGTAATGGTTGTAAGCGACCCGTCTTGAAACACGGACCAAGGAGTCTAACATCTATGCGAGTATTTGGGTGTCAAACCCATATGCGTAATGAAAGTGAACGGAGGTGAGAACCCTTAAGGGTGCATCATCGACCGATCCTGATGTCTTCGGATGGATTTGAGTAAGAGCATAGCTGTTGGGACCCGAAAGATGGTGAACTATGCCTGAATAGGGTGAAGCCAGGGGAAACCCTGGTGGAGGCTCGTAGAGGTCCTGACGTGCAAATCGGTCTTCAAATTTGGGTATAGGGGCGAAAGACTAATCGAACCAT-------------------------------------------------------------------------------------------------------------------------------------------------------------------------------------------------------------------------------------------------------------------------------------------------------------------------------------------------------------------------------------------------------------------------------------------------------------------------------------------------------------------------------------------------------------------------------------------------------------------------------------------------------------------------------------------------------------------------------------------------------
>10500_Coccomyces_crystalligerus_ICMP_17375
------------------------------------------------------------------------------------------------------------------------------------------------------------------------------------------------------------------------------------------------------------------------------------------------------------------------------------------------------------------------------------------------------------------------------------------------------------------------------------------------------------GGGATTGCCTCAGTAACGGCGAGTGAAGCGGCAAGAGCTCAAATTTGAAAGCTGGC---TTTACGGCCCGCGTTGTAATTTGCAGAGGATGCCTCGGGTGCGGTGCCGGTCTAAGTTCTCTGGAACGAGACGTCATAGAGGGTGAGAATCCCGTATGTGACTGGTGGCCTGCGCCTGTGTGAGGCTCCTTCGACGAGTCGAGTTGTTTGGGAATGCAGCTCCAAGCGGGTGGTGTACTTCATCTAAAGCTAAATATTGGCCAAAGACCGATAGCGCACAAGTAGAGTGATCGAAAGATGAAAAGCACTTTGGAAAGAGAGTTAAACAGTACGTGAAATTGTTGAAAGGGAAGCGCTTGCAATCAGACTTGCGCGGCGTCGATCAGCCTGGGTTCTCCCTGGTGCACTCGGCGCCGCTCAGGCCAGCATCAGTTTCGGCGGTTGGATAAAGGCCTAGGGAACGTGGGTCGCCTCGGCGACCGTTATAGCCCTAGGTGCCATGCAGCCTGCCGGGACTGAGGACCGCGCTTCGGCTAGGATGCTGGCGTAATGGTTGTAAGCGACCCGTCTTGAAACACGGACCAAGGAGTCTAACATTTATGCGAGTATTTGGGTGTAAAACCCATATGCGTAATGAAAGTGAACGGAGGTGAGAACCCTTAAGGGCGCATCATCGACCGATCCTGATGTCTTCGGATGGATTTGAGTAAGAGCATAACTGTTGGGACCCGAAAGATGGTGAACTATGCCTGAATAGGGTGAAGCCAGAGGAAACTCTGGTGGAGGCTCGCAGCGGTTCTGACGTGCAAATCGATCGTCAAATTTGGGTATAGGGGCGAAAGACTAATCGAACCATATGTATAGCTTCTATATGGGGCTAGTTATCTT----TGGTTACAAAATAAAGATAATACCAACTGAGTTGGATAAAATTCAAGGTAGTATACTTATAATGATAGTTT-CTATCTAACAGTCTTGACCAAATTACGTGCCAGCAGTCGCGGTAATACGTAGAAGCCAAGTGTTATTCATCTTTAATAGGTTTAAAGGGTACCTAGACGGCGTAATTAACCC--GAAAGGGAAATAGTTATGCTAGAGTTTTATATAAGGAGGGGTGTATTTAAAGAGTAGGGATGAAATCCTCTGATACTTTAAGGACAGGCAAAGGCGAAAGCAACCTTTTATGTAATAACTGACGTTGAGGGACGAAGGCATTGATAGCGAACAGGATTAGGTACCCTAGTAGTCTTTGCAGAAAATGATGAATGCCATAGGTCAGATATTTTTGGTCTATAAATGAAAGTGTAAGCATTCCACCTCAAGAGTAATGTGGCAACGCAGGAACTGAAATCATTAGACCGTTTCTGAGAACAGTAGTGAAGTATGTTATTTAATACGGTGACCCTCGAAAAACCTTACCATGGCTTGAATGAT----GGTGATGTTACAAGTGTTGCACGGTTGTCTTAAGTTAATGTCGTGAGATC-AGGTTTGTTCCATTAAATTAGCGTAAACCCCGGCTTTATTTTTAAATAATTGTGATAGAGCAGTTCATCAACATAAAGACTTAATGATAA
>10502_Coccomyces_globosus_ICMP_17341
------------------------------------------------------------------------------------------------------------------------------------------------------------------------------------------------------------------------------------------------------------------------------------------------------------------------------------------------------------------------------------------------------------------------------------------------------------------------------------------------------------GGGATTGCCTCAGTAACGGCGAGTGAAGCGGCAATAGCTCAAATTTGAAAGCTGGCTCA-----CGCCCGCGTTGTAATTTGTAGAGGATGCTTCGGGTACGGTGCCGGTCTAAGTTCTTTGGAACAAGACGTCATAGAGGGTGAGAATCCCGTATGTGACTGGTGGCCTGTGTCCATGTGAAGCTCCTTCGACGAGTCGAGTTGTTTGGGAATGCAGCTCTAAATGGGTGGTGTACTTCATCTAAAGCTAAATATTGGCTGGAGACCGATAGCGCACAAGTAGAGTGATCGAAAGATGAAAAGCACTTTGGAAAGAGAGTTAAACAGTACGTGAAATTGTTGAAAGGGAAGCGCTTGCAATCAGACTTGCATGGCGTCGATCAACCTGGGTTTTCCCTGGTGCACTCGGCGTCGTTCAGGCCAGCATCAATTCCGGCGGTTGGACAAAGGCTTGGAGAATGTGGATTGCTTCGGCGACTGTTATAGCTCCAGGTGCCATGCAGCCAGCTGGGATTGAGGACCGCGCTTCGGCTAGGATGCTGGCGTAATGGTTGTAAGCGACCCGTCTTGAAACACGGACCAAGGAGTCTAACATTTAAGCGAGTGTTTGGGTGTTAAACCCATACGCGTAATGAAAGTGAACGGAGGTGAGAACTCTTAAGAGTGCATCATCGACCGATCCTGATGTCTTCGGATGGATTTGAGTAAGAGCTTAACTGTTGGGACCCGAAAGATGGTGAACTATGCCTGAATAGGGTGAAGCCAGAGGAAACTCTGGTGGAGGCTCGCAGCGGTTCTGACGTGCAAATCGATCGTCAAATTTGGGTATAGGGGCGAAAGACTAATCGAACCATATGCATGGTTGCCACATGAGGCAGGTTTTACTTCTAAAATTGTGTATTAATTATAATGCCGGCTCCGCTGGTTAAAATTCTGGATAGGGGACTGATTATGACAATTTTCTATCTATATGTCTTGACCAAATTACGTGCCAGCCGTCGCGGTAATACGTAAAAGACTAGTGTTATTCGTCTTGAATAGGTTTAAAGGGTACCTAGACGGCATTAATAACCTTGAACAAGGAGATGTTTATGCTAGAGTTTTATATGAGAAGGGGAGAATTTATAGAGTAGAGATAAAATGCTGTCATACTATAAGGACTGGCAATGGCGAAAGCGACCTTTTATCTAAAAACTGACGTTGAGGGACGGAGGCTTGGGGAGCGAAAAGGATTAGATACCCTAGTAGTCCATGCAGAGAATGATGAATGCCATAGACTAGATATTTTTGGTTTATAAATGAAAGTGTAAGCATTCCACCTCATGAGTAATGTGGCAACGCAGGAACTGAAATCATTAGACCGTTTCTGAGAACAGTAGTGAAGTATGTTATTTAATTCGATGACCCACGAAAAACCTTACCACAACTTGAATG--TG--ACTTGGTATACAAGCGTTGCACGGTTGTCTTTAGTTAATGTCGTGAGATTTTGGTTAGCTCCATAAAATTAGCGTAAACCCCGACTTTATTTTAAAATTATATCGATAAAGTAGTTCATCACTATATTGAAAATATGATAA
>10503_Coccomyces_ledi_Lantz_386
------------------------------------------------------------------------------------------------------------------------------------------------------------------------------------------------------------------------------------------------------------------------------------------------------------------------------------------------------------------------------------------------------------------------------------------------------------------------------------------------------------GGGATTGCCTCAGTAACGGCGAGTGAAGCGGCAACAGCTCAAATTTGAAAGCTGGC---CTTCGGGTCCGCGTTGTAATTTGCAGGGGATGCTTCGGGCGCGGCGCCGGTCTAAGTTCTTTGGAACAAGACGTCATAGAGGGTGAGAATCCCGTATGTGACTGGTTGCTTGTACCTATGTGAAGCTCCTCCAACGAGTCGAGTTGTTTGGGAATGCAGCTCTAAATGGGTGGTGTACTTCATCTAAAGCTAAATATTGGCCAGAGACCGATAGCGCACAAGTAGAGTGATCGAAAGATGAAAAGCACTTTGGAAAGAGAGTTAAACAGTACGTGAAATTGTTGAAAGGGAAGCGCTTGCAATCAGACTTGCACGGCGTCGATCAACCTGGGTTCTCCCCGGTGCACTCGGCGCTGTTCAGGCCAGCATCAGTTTTGGCGGCTGGATAAAGGCTTAGGGAACGTGGGTTTCTTCGGAAACCGTTATAGCCCTAGGTGCAATGCAGCCAGCTGGGACTGAGGACCGCGCTTCGGCTAGGATGCTGGCGTAATGGTTGTAAGCGACCCGTCTTGAAACACGGACCAAGGAGTCTAACATTTATGCGAGTGTTTGGGTGTTAAACCCATACGCGTAATGAAAGTGAACGGAGGTGAGAACCCTTAAGGGTGCATCATCGACCGATCCTGATGTCTTCGGATGGATTTGAGTAAGAGCATAAATGCTGGGACCCGAAAGATGGTGAACTATGCCTGAATAGGGTGAAGCCAGAGGAAACTCTGGTGGAGGCTCGCAGCGGTTCTGACGTGCAAATCGATCGTCAAATTTGGGTATAGGGGCGAAARACTAATCGAACCATATGTATAGTCCTCTTATGAGGCTAGTTATGTTTTGGGGGTAGCAATTACTACATAATACCAACTACGTTGGATAAAGTTCTAGATAGAATACTGATTATGACTATTTTCTATCTACATGTCTTGACCAAATTACGTGCCAGCAGTCGCGGTAATACGTAGAAGACTAGTGTTATTCATCTTTAACAGGTTTAAAGGGTACCTAGACGGCATTACTAACTTTAAATAGAGAAATAGTTTTGCTTGAGTTTGATAAGAGAAGGGGAGTATTTATGGAGTAGAGATGAAATTCTTTGATACTTTAAGGACTGGTTAAGGCGAAAGCGGCCTTCTATGTAAAAACTGACGTTGGGGGACGAAGGCTTGGATAGCGAACAGGATTAGATACCCTAGTAGTCCTTGCAGAAAATGATGAATGCCATAGACTAGGTTTATTTAGTGTATAAATGAAAGTGTAAGCATTCCACCTCAAGAGTAATGTGGCAACGCAGGAACTGAAATCATTAGACCGTTTCTGAGAACAGTAGTGAAGTATGTTATTTAATTCGATAATCCTCGAAAAACCTTACCACAGCGTGAAT---AT--AGTGATGTTACAAGTGTTGCACGGTTGTCTTCAGCTAATGTCGTGAGATTTTGGTTAGTTCCATAAAATTAGCGTAAACCCCGGCTTTATTTTTAAATTATTCTCATAAAGCAGCTCGTCACTATATTGATTATATGATAA
>10505_Coccomyces_libocedri_ICMP_18320
------------------------------------------------------------------------------------------------------------------------------------------------------------------------------------------------------------------------------------------------------------------------------------------------------------------------------------------------------------------------------------------------------------------------------------------------------------------------------------------------------------GGGATTGCCTCAGTAACGGCGAGTGAAGCGGCAATAGCTCAAATTTGAAAGCTGGCTCA-----CGCCCGCGTTGTAATTTGTAGAGGATGCTTCGGGTGTGGTACCGGTCTAAGTTCTTTGGAACAGGACGTCATAGAGGGTGAGAATCCCGTATGTGACTGGTGGCCTGCGCCTGTGTGAAGCTCCTTCGACGAGTCGAGTTGTTTGGGAATGCAGCTCTAAATGGGTGGTGTACTTCATCTAAAGCTAAATATTGGCTGGAGACCGATAGCGCACAAGTAGAGTGATCGAAAGATGAAAAGCACTTTGGAAAGAGAGTTAAACAGTACGTGAAATTGTTGAAAGGGAAGCGCTTGCAATCAGACTTGCGCTGCGTCGATCAGCCTGGGTTCTCCCTGGTGCACTCGGCGCAGCTCAGGCCAGCATCAGTTTCGGCGGCTGGATAAAGGCCTGGAGAACGTGAGTTGCTTCGGCGACTGTTATAGCTCCAGGTGCAATGCAGCCAGCTGGGACTGAGGACCGCGCTTCGGCTAGGATGCTGGCGTAATGGTTGTAAGCGACCCGTCTTGAAACACGGACCAAGGAGTCTAACAATTATGCGAGTGTTTGGGTGTCAAACCCATACGCGCAATGAAAGTGAACGGAGGTGAGAACCCTTAAGGGTGCATCATCGACCGATCTTGAAGTTTTCGGATGGATTTGAGTAAGAGCATAACTGTTGGGACCCGAAAGATGGTGAACTATGCCTGAATAGGGTGAAGCCAGAGGAAACTCTGGTGGAGGCTCGCAGCGGTTCTGACGTGCAAATCGATCGTCAAATTTGGGTATAGGGGCGAAAGACTAATCGAACCATATGTATAGTCCTCTTATGAGGCTAGTTATCTTTCAAAGGTTAGAAAGTAAAGATAATACCAACTACGTTGGCTAAAGTTCTAGATAGAAGACTGATAATGACAATTTTTTATCTACATGTCTTGACCAAATTACGTGCCAGCTGTCGCGGTAATACGTAGAAGACTAGTGTTATTCATCTTTAATAGGTTTAAAGGGTACCTAGACGGCATTATTAACCTTAAATAGGGAAATGTTTTTGCTAGAGTTTTATATGAGAAGGGGAGAATTTATAGAGTAGAGATAAAATGCTGTCATACTATAAGGACTGGCAATGGCGAAAGCGACCTTTTATCTAAAAACTGACGTTGAGGGACGGAGGCTTGGAGAGCGAACAGGATTAGATACCCTAGTAGTCCATGCAGAGAATGATGAATGCCATAGACTAGATATTTTTGGTTTATAAATGAAAGTGTAAGCATTCCACCTCACGAGTAATGTGGCAACGCAGGAACTGAAATCATTAGACCGTTTCTGAGAACAGTAGTGAAGTATGTTATTTAATTCGATAACCCACGAAAAACCTTACCACAACTTGAATA--AC--AGTGATGTTACATGCGTTGCACGGTTGTCTTTAGCTAATGTCGTGAGATTTTGGTTAGTTCCATAAAATTAGCGTAAACCCCGGCTTTATTTTTAAATTATTGTGATAAAGCAGTTCATCACTATATTGAATATATGATAA
>10508_Hypoderma_campanulatum_ICMP_17383
------------------------------------------------------------------------------------------------------------------------------------------------------------------------------------------------------------------------------------------------------------------------------------------------------------------------------------------------------------------------------------------------------------------------------------------------------------------------------------------------------------GGGATTGCCTCAGTAACGGCGAGTGAAGCGGCAACAGCTCAAATTTGAAAGCTGGCTCCTTCGGGGCCCGCGTTGTAATTTGTAGAGGATGTTTCGGGCGCGGCGCCGGTCTAAGTTCTTTGGAACAAGACGTCATAGAGGGTGAGAATCCCGTATGTGACTGGTGGCCTGTGCCCTTGTGAAACTCCTTCGACGAGTCGAGTTGTTTGGGAATGCAGCTCAAAATGGGAGGTGTATTTCTTCTAAAGCTAAATATTGGCCAGAGACCGATAGCGCACAAGTAGAGTGATCGAAAGATGAAAAGCACTTTGGAAAGAGAGTTAAACAGTACGTGAAATTGTTGAAAGGGAAGCGCTTGCAATCAGACTTGCGCGGCGTCGATCAGCCTGGGTTCTCCCTGGTGTACTCGGCGCCGCTCAGGCCAGCATCAGTTTCGGCGGTGGGATAAAGGCCTGGGGAACGTGAGTCGCCTCGGCGACTGTTATAGCCCTAGGTGCCATGCCGCCTGCCGGGACTGAGGACCGCGCTTCGGCTAGGATGCTGGCGTAATGGTTGTAAGCGACCCGTCTTGAAACACGGACCAAGGAGTCTAACATTTATGCGAGTGTTTGGGTGTTAAACCCATACGCGGAATGAAAGTGAACGGAGGTGAGAACCCTTAAGGGTGCATCATCGACCGATCCTGATGTCTTCGGATGGATTTGAGTAAGAGCATAGCTGTTGGGACCCGAAAGATGGTGAACTATGCCTGAATAGGGTGAAGCCAGGGGAAACCCTGGTGGAGGCTCGCAGAGGTTCTGACGTGCAAATCGATCTTCAAATTTGGGTATAGGGGCGAAAGACTAATCGAACCATATGTATAGTCCTCTTATGAGGCTAGTTGTGTTTTTAAAGGTAT---AAAAGCATAACACCAACTACGTTGGATAAAATTCTAGATAGAATACAGATAATGACTATTTTCTATCTATATGTCTTGACCAAATTACGTGCCAGCAGTCGCGGTAATACGTAGAAGACTAGTGTTATTCATCTTTAATAGGTTTAAAGGGTACCTAGACGGTATTATTAACCCAAAACAGGGAAATATTTTTACTAGAGTTTGATATAAGAA-GAGAGTATTTAGGGTGGAGAGTTGAAATTCAGTGATACCCATAGGACTGGTAATAGCGAAAGCACTCTTTTATGTAATAACTGACGTTAAGGGACGAAGGCTTGGGGCGCGAACAGGATTAGATACCCTAGTAGTCCATGCAGATAATTATGAATGTCATAGACTAGATATATTTAGTTTATAAATGAAAGTGTAAGCATTCCACCTCAAGAGTACTGTGGCAACGCTGGAACTGAAATCATTAGACCGTTTCTGAGAACAGTAGTGAAGTATGTTATATAATTCGATAGTCCTCGTAAAACCTTACCACAACTTGAATTGT----AAGGAAGCTACAAGTGTTGCACGGTTGTCTTCAGCTAATGTCGTGAGATTTTGGTTAGTTCCATAAAATTAGCGTAAACCCCGGTTTTATTTTTTAATTATAATGATAAAGCAGTTCGTCATCATAT-CGACATGTGATAA
>10509_Hypoderma_carinatum_ICMP_18322
------------------------------------------------------------------------------------------------------------------------------------------------------------------------------------------------------------------------------------------------------------------------------------------------------------------------------------------------------------------------------------------------------------------------------------------------------------------------------------------------------------GGGATTGCCTCAGTAACGGCGAGTGAAGCGGCAACAGCTCAAATTTGAAAGCTGGCTCCTTCGGGGCCCGCGTTGTAATTTGTAGAGGATGTTTCGGGCGCGGCGCCGGTCTAAGTTCTTTGGAACAAGACGTCATAGAGGGTGAGAATCCCGTATGTGACTGGTTGCCTGTGCCCATGTGAAACTCCTTCGACGAGTCGAGTTGTTTGGGAATGCAGCTCAAAATGGGAGGTGTATTTCTTCTAAAGCTAAATATTGGCCAGAGACCGATAGCGCACAAGTAGAGTGATCGAAAGATGAAAAGCACTTTGGAAAGAGAGTTAAACAGTACGTGAAATTGTTGAAAGGGAAGCGCTTGCAATCAGACTTGCGCGGCGTCGATCAGCCCGGGTTCTCCCTGGTGTACTCGGCGCCGCTCAGGCCAGCATCAGTTTCGGCGGTGGGATAAAGGCCTGGGGAACGTGAGTTGCTTCGGCGACTGTTATAGCCCTAGGTGCAATGCCGCCTGCCGGGACTGAGGACCGCGCTTCGGCTAGGATGCTGGCGTAATGGTTGTAAGCGACCCGTCTTGAAACACGGACCAAGGAGTCTAACATTTATGCGAGTGTTTGGGTGTCAAACCCATACGCGCAATGAAAGTGAACGGAGGTGAGAACCCTTAAGGGTGCATCATCGACCGATCCTGAAGTCTTCGGATGGATTTGAGTAAGAGCATAAACGTTGGGACCCGAAAGATGGTGAACTATGCCTGAATAGGGTGAAGCCAGGGGAAACCCTGGTGGAGGCTCGCAGAGGTTCTGACGTGCAAATCGATCTTCAAATTTGGGTATAGGGGCGAAAGACTAATCGAACCATATGTATTGTCCTTTTATTAGGCCAGTTGTGTTTTTAAAGGTAT----AAAGCATAAAACCAGCTACGTTGGATAAAATTCTAGATAGAATACTGATTATGACTATTTTCTATCTATATGTCTTGACCAAATTACGTGCCAGCAGTCGCGGTAATACGTAGAAGACTAGTGTTATTCATCTTTAATAGGTTTAAAGGGTACCTAGACGGTATTATTAACCCAAAACAGGGAAATATTTTTACTAGAGTTTGATATAAGAA-GGGAGTATTTTGGGAGTAGAGTTAAAATTCTTTGATACCCATAGGACTGGTAATGGCGAAAGCACTCTTTTATGTAATAACTGACGTTAAGGGACGAAGGCTTGGGGCGCGAACAGGATTAGAGACCCTAGTAGTCCATGCAGATAATTATGAATGTCATAGACTAGATATATTTAGTTTATAAATGAAAGTGTAAGCATTCCACCTCAAGAGTACTGTGGCAACGCTGGAACTGAAATCATTAGACCGTTTCTGAGAACAGTAGTGAAGTATGTTATATAATTCGATAGTCCTCGTAAAACCTTACCACAACTTGAATTGT----AAGGATGCTACAAGTGTTGCACGGTTGTCTTCAGCTAATGTCGTGAGATTATGGTTAGATCCATAAAATTAGCGTAAACCCCGGTTTTATTTTTTAATTATTATGATAAAGCAGTACGTCATTATAA-CGATATGTGATAA
>10514_Hypoderma_liliense_ICMP_18323
------------------------------------------------------------------------------------------------------------------------------------------------------------------------------------------------------------------------------------------------------------------------------------------------------------------------------------------------------------------------------------------------------------------------------------------------------------------------------------------------------------GGGATTGCCTCAGTAACGGCGAGTGAAGCGGCAGCAGCTCAAATTTGAAAGCCGGCCCTTTCGGGGCCCGCGTTGTAATTTGCAGAGGGTGTTTCGGGCGCGGCGCCGGTCTAAGTTCTTTGGAACGAGACATCACAGAGGGTGAGAATCCCGTATGTGACTGGTGGCCTGTGCCCATGTGAAACTCTTTCGACGAGTCGAGTTGTTTGGGAATGCAGCTCAAAATGGGAGGTGTATTTCTTCTAAAGCTAAATATTGGCCAGAGACCGATAGCGCACAAGTAGAGTGATCGAAAGATGAAAAGCACTTTGGATAGAGAGTTAAACAGCACGTGAAATTGTTGAAAGGGAAGCGCTTGCAATCAGACTTGCGCGGCGCCGATCAGCCCGGGTTCTCCCGGGCGCACTCGGCGCCGCTCAGGCCAGCATCGGCTCCGGCGGTGGGATAAAGACCCGAGGAACGTGAGCCGCTTCGGCGACTGTTATAGCCTCGGGTGCCATGCCACCTGCCGGGGCCGAGGACCGCGCTTCGGCTAGGATGCTGGCGTAATGGTTGTAAGCGACCCGTCTTGAAACACGGACCAAGGAGTCTAACATCTATGCGAGTGTTTGGGTGTCAAACCCATGCGCGTAATGAAAGTGAACGGAGGTGAGAACCCTGAAGGGTGCATCATCGACCGATCCTGATGTCTTCGGATGGATTTGAGTAAGAGCATAGCTGTTGGGACCCGAAAGATGGTGAACTATGCCTGAATAGGGTGAAGCCAGGGGAAACCCTGGTGGAAGCTCGCAGAGGTTCTGACGTGCAAATCGATCTTCAAATTTGGGTATAGGGGCGAAAGACTAATCGAACCATACGTACGTGTTTATTTTGACA-----------------------GAATAAACAT---ACCAACTACGTTATATAAAGTTCTAGATAGAATACTGATTATGACTATTTACTATCTATATGTCTTGACCAAATTACGTGCCAGCAGTCGCGGTAATACGTAGAAGACTAGTGTTATTCATCTTTAATAGGTTTAAAGGGTACCTAGACGGTATTATTAACCCAAAATAGGGAAATAATTTTACTAGAGTTTGATATAAGAA-GGGAGTATTTAGGGAGTAGAGTTAAAATTCTTTGATACCTTGAGGACTGATAATGGCGAAAGCACTCTACTATGTAATAACTGACGTTAAGGGACGAAGGCGTGGGGCGCAAACAGGATTAGAGACCCTAGTAGTCCATGCAGATAATCATGAATGCCATAGACTAGATATATTTAGTTTATAAATGAAAGTGTAAGCATTCCACCTCAAGAGTACTGTGGCAACGCTGGAACTGAAATCATTAGACCGTTTCTGAGAACAGTAGTGAAGTATGTTATATAATTCGATAGTCCTCGTAAAACCTTACCACAACTTGAATAG--------GATGTTACAAGTGTTGCACGGTTGTCTTCAGCTAATGTCGTGAGATTGTGGTTAGTTCCATAAAATTAGCGTAAACCCCGGTTTTATTTTTAAATAATTATGATAAAGCAGTTCGTCATTATAT-CGACTTGTGATAA
>10516_Hypoderma_obtectum_ICMP_17365
------------------------------------------------------------------------------------------------------------------------------------------------------------------------------------------------------------------------------------------------------------------------------------------------------------------------------------------------------------------------------------------------------------------------------------------------------------------------------------------------------------GGGATTGCCTCAGTAACGGCGAGTGAAGCGGCAATAGCTCAAATTTGAAAGCTGGCTCCTTCGGGGCCCGCGTTGTAATTTGTAGAGGATGTTTCGGGCGCGGCGCCGGTCTAAGTTCTTTGGAACAAGACGTCATAGAGGGTGAGAATCCCGTATGTGACTGGTGGCCTGTGCCCATGTGAAACTCCTTCGACGAGTCGAGTTGTTTGGGAATGCAGCTCAAAATGGGAGGTGTATTTCTTCTAAAGCTAAATATTGGCCAGAGACCGATAGCGCACAAGTAGAGTGATCGAAAGATGAAAAGCACTTTGGAAAGAGAGTTAAACAGTACGTGAAATTGTTGAAAGGGAAGCGCTTGCAATCAGACTTGCGCGGCGTCGATCAACCTGGGTTCTCCCTGGTGCACTCGGCGTCGCTCAGGCCAGCATCAGTTTCGGCGGTGGGATAAAGGCCTGGGGAACGTGAGTCGCTTCGGCGACTGTTATAGCCCTAGGTGCAATGCTGCCTGCCGGGACTGAGGACCGCGCTTCGGCTAGGATGCTGGCGTAATGGTTGTAAGCGACCCGTCTTGAAACACGGACCAAGGAGTCGTGCTATTATGCGAGTGTTTGGGTGTTAAACCCATACGCGGAATGAAAGTGAACGGAGGTGAGAACCCTTAAGGGTGCATCATCGACCGATCCTGATGTCTTCGGATGGATTTGAGTAAGAGCATAATGGCCCGGACCCGAAAGATGGTGAACTATGCCTGAATAGGGTGAAGCCAGGGGAAACCCTGGTGGAGGCTCGCAGAGGTTCTGACGTGCAAATCGATCTTCAAATTTGGGTATAGGGGCGAAAGACTAATCGAACCATATGCATAGTCCTCTTATGAGGCTAGTTGTGTTTTGAAGTTTATAAAATAAACATAACACCAACTACGTTGGATAAAATTCTAGATAGAATACTGATTATGACTATTTTCTATCTATATGTCTTGACCAAATTACGTGCCAGCAGTCGCGGCAATACGTAGAAGACTAGTGTTATTCATCTTTAATAGGTTTAAAGGGTACCTAGACGGTATTATTAACCCAAAACAGGGAAATATTTTTACTAGAGTTTGATGTAAAAA-GAGAGTATTGATGGAGGAGAGTTAAAATTTTTTGATACCGTTAGGACTGGTAATGGCGAAAGCACTCTTTTATGTAAAAACTGACGTTAAGGGACGAAGGCTTGGGGCGCAAACAGGATTAGATACCCTAGTAGTCCATGCAGATAATGATGAATGCCATAGACTAGATATGTTTAGTTTATAAATGAAAGTGTAAGCATTCCACCTCAAGAGTACTGTGGCAACGCTGGAACTGAAATCATTAGACCGTTTCTGAGAACAGTAGTGAAGTATGTTATATAATTCGATAGTCCTCGTAAAACCTTACCACAACTTGAATTG-----TAGGATGTAACAAGTGTTGCACGGTTGTCTTCAGCTAATGTCGTGAGATTTTGGTTAGTTCCATAAAATTAGCGTAAACCCTGGTTTTATTTTTTAAATATTATGATAAAGCAGTTCGTCACTATAT-CGACATATGATAA
>10517_Hypoderma_sticheri_ICMP_17353
------------------------------------------------------------------------------------------------------------------------------------------------------------------------------------------------------------------------------------------------------------------------------------------------------------------------------------------------------------------------------------------------------------------------------------------------------------------------------------------------------------GGGATTGCCTCAGTAACGGCGAGTGAAGCGGCAACAGCTCAAATTTGAAAGCTGGCTCCTTCGGGGCCCGCGTTGTAATTTGTAGAGGATGTTTCGGGCGCGGCGCCGGTCTAAGTTCTTTGGAACAAGACGTCATGGAGGGTGAGAATCCCGTATGTGACTGGTGGCCTGTGCCCATGTGAAGCTCCTTCGACGAGTCGAGTTGTTTGGGAATGCAGCTCAAAATGGGAGGTGTATTTCTTCTAAAGCTAAATATTGGCCAGAGACCGATAGCGCACAAGTAGAGTGATCGAAAGATGAAAAGCACTTTGGAAAGAGAGTTAAACAGTACGTGAAATTGTTGAAAGGGAAGCGCTTGCAATCAGACTTGCGCGGTGTCGATCAACCTGGGTTCTCCCTGGTGCACTCGGCGCCGCTCAGGCCAGCATCAGTTTCGGCGGTGGGATAAAGGCCTGGGGAACGTGAGTTGCCTCGGCAACTGTTATAGCCCTAGGTGCAATGCCGCCTGCCGGGACTGAGGACCGCGCTTCGGCTAGGATGCTGGCGTAATGGTTGTAAGCGACCCGTCTTGAAACACGGACCAAGGAGTCGAACATTTATGCGAGTGTTTGGGTGTCAAACCCATACGCGCAATGAAAGTGAACGGAGGTGAGAACCCTTAAGGGTGCATCATCGACCGATCCTGAAGTCTTCGGATGGATTTGAGTAAGAGCATAGCTGTTCGGACCCGAAAGATGGTGAACTATGCCTGAATAGGGTGAAGCCAGGGGAAACCCTGGTGGAGGCTCGCAGAGGTTCTGACGTGCAAATCGATCTTCAAATTTGGGTATAGGGGCGAAAGACTAATCGAACCATATGTATAGTCCTGTTATGAGGATATTTGTGTTTAGAAGGTTCTAAAATAAGCATAACACCAACTACGTTGGATAAAATTCTAGATAGAATACTTATTATGACTATTTTCTATCTATACGTCTTGACCAAATTACGTGCCAGCCGTCGCGGTAATACGTAGAAGACTAGTGTTATTCATCTTTAATAGGTTTAAAGGGTACCTAGACGGTATTATTAACCCAAAACAGGGAAATATTTTTACTAGAGTTTGATATAAGAA-GGGAGTATTTAGGGTGTAGAGTTGAAATTCTTTGATACCCTTAGGGCTGGTAATGGCGAAGGCACTCTTCTATCTAAAAACTGACGTTAAGGGACGAAGGCTTGGGGCGCGAACAGGATTAGAGACCCTAGTAGTCCTTGCAGATAATTATGAATGCCATAGATTAGATTTATTTAGTTTATAAATGAAAGTGTAAGCATTCCACCTCAAGAGTACTGTGGCAACGCTGGAACTGAAATCATTAGACCGTTTCTGAGAACAGTAGTGAAGTATGTTATATAATTCGATAGTCCTCGTAAAACCTTACCACAACTTGAATTG-----TAGGATGCTACAAGTGTTGCACGGTTGTCTTCAGCTAATGTCGTGAGATTTTGGTTAGTTCCATAAAATTAGCGTAAACCCCGGTTTTATTTTTTAATTATAATGATAAAGCAGTTCGTCACTATAT-CGACTTGTGATAA
>10522_Lophodermium_brunneolum_ICMP_17373
------------------------------------------------------------------------------------------------------------------------------------------------------------------------------------------------------------------------------------------------------------------------------------------------------------------------------------------------------------------------------------------------------------------------------------------------------------------------------------------------------------GGGATTGCCTCAGTAACGGCGAGTGAAGCGGCAATAGCTCAAATTTGAAAGCTGGCCTTT----GGCCCGCGTTGTAATTTGTAGAGGATGCTTCGGGTGCGGCGCCGGTCTAAGTTCTTTGGAACAAGACGTCATGGAGGGTGAGAATCCCGTATGTGACTGGCTGCTTGCGCCCATGTGAAGCTCCTTCGACGAGTCGAGTTGTTTGGGAATGCAGCTCTAAATGGGTGGTGTACTTCATCTAAAGCTAAATATTGGCCAAAGACCGATAGCGCACAAGTAGAGTGATCGAAAGATGAAAAGCACTTTGGAAAGAGAGTTAAACAGTACGTGAAATTGTTGAAAGGGAAGCGCTTGCAATCAGACTTGCGCGGCGTCGATCAGCCTGGGTTCTCCCTGGTGCACTCGGCGCCGCTCAGGCCAGCATCAGTTTTGGCGGCTGGATAAAGGCCTGGGGAACGTGAGTCGCTTCGGCGACTGTTATAGCCCTAGGTGCAATGCAGCCTGCTGGGACTGAGGACCGCGCTTCGGCTAGGATGCTGGCGTAATGGTTGTAAGCGACCCGTCTTGAAACACGGACCAAGGAGTTGAGGACTTGTGCGAGTGTTTGGGTGCAAAACCCATACGCGTAATGAAAGTGAACGGAGGTGAGAACCCTTAAGGGCGCATCATCGACCGATCCTGATGTCTTCGGATGGATTTGAGTAAGAGCACAGTTCCTCTGACCCGAAAGATGGTGAACTATACTTGAATAGGGTGAAGCCAGAGGAAACTCTGGTGGAGGCTCGCAGCGGTTCTGACGTGCAAATCGATCGTCAAATTTGGGTATAGGGGCGAAAGACTAATCGAACCATACGAATAGTCCTCTTATGAGGCTAGTTAGGTTTTTTTAATTACAAAAAAAACATAATACCAACTACGTTGGATAAAGTTCTAGGTAGAATATTTATAATGACTATTTTCTATCTACTTGTCTTGACCAAATTACGTGCCAGCAGTCGCGGTAATACGTAGAAGACGAGTGTTGTCCATCTTTAATAGGTTTAAAGGGTACCTAGACGGCATAATTAGCCCAAAATAGGGTTCTATTTTTGCTAGAGTTTTATGTGAGAAGGGGAGTATTTTGAGTGGAGGGATAAAATCCTGTCATACCATAAGGACTGGTGCCGGCGAAAGCAGCCTTTTATGTAAAAACTGACGTTGAGGGACGGAGGCTTGGACAGCGAACAGGATTAGATACCCTAGTAGTCCTTGCAGAGAATGATGAATGCCATAGATTAGATAAATTTGGTTTATAAATGAAAGTGTAAGCATTCCACCTTAAGAGTACTGTGGCAACGCTGGAACTAAAATCATTAGACCGTTTCTGAGAACAGTAGTGAAGTATGTTGCTTAATTCGGTGATCCACGAAAAACCTTACCACAACTTGAATA--GT--CGTGATGTTACAAGTGTTGCACGGTTGTCTTCAGCTAATGTCGTGAGACTATGGTTAGTTCCTTTAAATTAGCGAAAACCCCGGTTTTATTTTTAAATTCTTATCATAAAACAGTTCATCAGTACATTGAATACATGATAA
>10523_Lophodermium_conigenum_Lantz_410
------------------------------------------------------------------------------------------------------------------------------------------------------------------------------------------------------------------------------------------------------------------------------------------------------------------------------------------------------------------------------------------------------------------------------------------------------------------------------------------------------------GGGATTGCCTCAGTAACGGCGAGTGAAGCGGCAACAGCTCAAATTTGAAAGCTGGCTCCTTCGGGGCCCGCGTTGTAATTTGTAGAGGATGCTTCGGGCGCGGCACCGGTCTAAGTTCTCTGGAACGAGACGTCATAGAGGGTGAGAATCCCGTATGTGACTGGCTGCCTGTGCCCATGTGAAGCTCCTTCGACGAGTCGAGTTGTTTGGGAATGCAGCTCAAAATGGGAGGTGTACTCCTTCTAAAGCTAAATATTGGCCAGAGACCGATAGCGCACAAGTAGAGTGATCGAAAGATGAAAAGCACTTTGGAAAGAGAGTTAAACAGTACGTGAAATTGTTGAAAGGGAAGCGCTTGCAATCAGACTTGCGCGGCGTCGATCAGCCCGGGTTCTCCCTGGTGCACTCGGCGCCGCTCAGGCCAGCATCAGTTTCGGCGGTGGGATAAAGGCCTAGGGAACGTGGGTCCCCTCGGGGACCGTTATAGCCCTAGGTGCAATGCCGCCTGCCGGGACTGAGGACCGCGCTTCGGCTAGGATGCTGGCGTAATGGTTGTAAGCGACCCGTCTTGAAACACGGACCAAGGAGTCTAACATCTATGCGAGTGTTTGGGTGTCAAACCCATACGCGTAATGAAAGTGAACGGAGGTGAGAACCCTTAAGGGCGCATCATCGACCGATCCTGATGTCTTCGGATGGATTTGAGTAAGAGCATAGCTGTTGGGACCCGAAAGATGGTGAACTATGCCTAGATAGGGTGAAGCCAGAGGAAACTCTGGTGGAGGCTCGCAGCGGTTCTGACGTGCAAATCGATCGTCAAATCTGGGTATAGGGGCGAAAGACTAATCGAACCATATGTATAGTTCTCTTATGAGGCTAGTTAAGTTTTGAATGTTATGAAAAAAACATAATACCAACTACGTTGGATAAAGTTCTAGATAGAATACTGATTATGACTATTTTCTATCTACATGTCTTGACCAAATTACGTGCCAGCAGTCGCGGTAATACGTAGAAGACTAGTGTTATTCATATTTAATAGGTTTAAAGGGTACCTAGACGGTATTACTAACCCACAACAGGGAAATAGTTTTGCTAGAGTTTTATGTGAGAA-GGGAGTACTTACGGAGTAGAGTTGAAATTCTTTGATACCCTGAGGACTGGTAACGGCGAAAGCAGCCTTTTATGTAAAAACTGACGTTAAGGGACGAAGGCTTGGGTCGCGAATAGGATTAGATACCCTAGTAGTCCATGCAGATAATTATGAATGCCATAGACTAGATTATTTTGGTCTATAAATGAAAGTGTAAGCATTCCACCTCAAGAGTACTGTGGCAACGCTGGAACTGAAATCATTAGACCGTTTCTGAGAACAGTAGTGAAGTATGTTATATAATTCGATAGTCCTCGAAAAACCTTACCACAGCTTGAA----AC--AATGATATTACACGTGTTGCACGGTTGTCTTCAGCTAATGTCGTGAGACT-TGGTTAGCTCCATTTAATTAGCGTGAACCCCGACTTTATTTTTTAATTATTATCATAAAGTAGT-CATCACTATAT-CGAAATTTGATAA
>10525_Lophodermium_culmigenum_Lantz_430
------------------------------------------------------------------------------------------------------------------------------------------------------------------------------------------------------------------------------------------------------------------------------------------------------------------------------------------------------------------------------------------------------------------------------------------------------------------------------------------------------------GGGATTGCCTCAGTAACGGCGAGTGAAGCGGCAACAGCTCAAATTTGAAAGCTGGCCCCTTCGGGGCCCGCGTTGTAATTTGTAGAGGATGCTTCGGGCGCGGCGCCGGTCTAAGTTCTTTGGAACAAGACGTCATGGAGGGTGAGAATCCCGTATGTGACTGGTGGCCTGTGCCCATGTGAAGCTCCTTCGACGAGTCGAGTTGTTTGGGAATGCAGCTCTAAATGGGAGGTGTATTTCTTCTAAAGCTAAATATTGGCCAGAGACCGATAGCGCACAAGTAGAGTGATCGAAAGATGAAAAGCACTTTGGAAAGAGAGTTAAACAGTACGTGAAATTGTTGAAAGGGAAGCGCTTGCAATCAGACTTGCGCGGCGTCGATCAGCCCGGGTTCTCCCGGGTGCACTCGGCGCCGCTCAGGCCAGCATCAGTTTCGGCGGTGGGATAAAGGCCCAGGGAACGTGGGTCGCCTCGGCGACCGTTATAGCCCTGGGCGCAATGCCGCCTGCCGGGACTGAGGACCGCGCTTCGGCTAGGATGCTGGCGTAATGGTTGTAAGCGACCCGTCTTGAAACACGGACCAAGGAGTCTAACATTTGTGCGAGTGTTTGGGTGTCAAACCCATACGCGTAATGAAAGTGAACGGAGGTGAGAACCCTTAAGGGCGCATCATCGACCGATCCTGATGTCTTCGGATGGATTTGAGTAAGAGCACAGCTGTTGGGACCCGAAAGATGGCGAACTATACTTGAATAGGGTGAAGCCAGGGGAAACCCTGGTGGAGGCTCGCAGAGGTTCTGACGTGCAAATCGATCTTCAAATTTGGGTATAGGGGCGAAAGACTAATCGAGCCATATGTATAGTCCTCTTATGAGGCTAGTTGTGTTT------TTAGTCTAAAAACATAACACCAACTACGTTGGATAAAATTCTAGATAGAATACTGATTATGACTATTTTCTATCTAAATGTCTTGACCAAATTACGTGCCAGCAGTCGCGGTAATACGTAGAAGACTAGTGTTATTCATATTTAATAGGTTTAAAGGGTACCTAGACGGTATTATTAACCCAAAACAGGGAATTTTTTTTACTAGAGTTTTATATAAGAA-GGGAGTATTTAGGGAGTAGAGTTGAAATTCTTTGATACTCTAAGGACTTATAATGGCGAAAGCACTCTTCTATGTAATAACTGACGTTAAGGGACGAAGGCTTGGGGCGCGAACAGGATTAGATACCCTAGTAGTCCATGCAGATAATCATGAATGCCATAGACTAGGTATATTTAGTTTATAAATGAAAGTGTAAGCATTCCACCTCAAGAGTACTGTGGCAACGCTGGAACTGAAATCATTAGACCGTTTCTGAGAACAGTAGTGAAGTATGTTATATAATTCGATAGTCCTCGTAAAACCTTACCACAACTTGAATGG-----TAGGATGTTACAAGTGTTGCACGGTTGTCTTCAGCTAATGTCGTGAGATTTTGGTTAGTTCCATAAAATTAGCGTAAACCCGGGTTTTATTTTTTATTTATTATGATAAAGCAGTTCGTCATTATAT-CGATATATGATAA
>10527_Lophodermium_eucalypti_ICMP_16796
------------------------------------------------------------------------------------------------------------------------------------------------------------------------------------------------------------------------------------------------------------------------------------------------------------------------------------------------------------------------------------------------------------------------------------------------------------------------------------------------------------GGGATTGCCTCAGTAACGGCGAGTGAAGCGGCAACAGCTCAAATTTGAAAGCTGGTACTTTTAGTGCCCGCGTTGTAATTTGTAGAGGATGTTTCGGGTGCGGCGCCGGTCTAAGTTCTTTGGAACAAGACGTCATAGAGGGTGAGAATCCCGTATGTGACTGGTTGCCTGTGCCTATGTGAAACTCCTTCGACGAGTCGAGTAGTTTGGGAATGCTGCTCAAAATGGGAGGTGTATTTCTTCTAAAGCTAAATATTGGCCAGAGACCGATAGCGCACAAGTAGAGTGATCGAAAGATGAAAAGCACTTTGGAAAGAGAGTTAAACAGTACGTGAAATTGTTGAAAGGGAAGCGCTTGCAATCAGACTTGCGCGGCGTCGATCAGCCTGGGTTCTCCCTGGTGTACTCGGCGCCGCTCAGGCCAGCATCAGTTTCGGCGGTGGGATAAAGGCCTAGGGAACGTGGGTTGCCTCGGCGACCGTTATAGCCCTAGGTGCAATGCCGCCTGCTGGGACTGAGGACCGCGCTTCGGCTAGGATGCTGGCGTAATGGTTGTAAGCGACCCGTCTTGAAACACGGACCAAGGAGTCTAACATCTATGCGAGTGTTTGGGTGTCAAACCCATACGCGTAATGAAAGTGAACGGAGGTGAGAACCCTTAAGGGTGCATCATCGACCGATCCTGATGTCTTCGGATGGATTTGAGTACGAGCATAGCTGTTGGGACCCGAAAGATGGTGAACTATGCCTGAATAGGGTGAAGCCAGGGGAAACCCTGGTGGAGGCTCGCAGCGGTTCTGACGTGCAAATCGATCGTCAAATTTGGGTATAGGGGCGAAAGACTAATCGAACCATATGTATAGTCCTCTTATGAGGCTAGTTGTGTTTTGAAGGTTATAAAATAAACATAACACCAACTACGTTGGATAAAATTCTAGATAGAATACTGATTATGACTATTTTCTATCTATATGTCTTGACCAAATTACGTGCCAGCAGTCGCGGTAATACGTAGAAGACTAGTGTTATTCATATTTAATAGGTTTAAAGGGTACCTAGACGGTATTATTAACCCAAAACAGGGAAATATTTTTACTAGAGTTTTATGTAAGAA-GGGAGAATTTAGAGAGTAGAGATAAAATGCTTTGATACTCTAAGGACTGGTAAAGGCGAAAGCACCCTCCTATGTAATAACTGACGTTAAGGGACGAAGGCATGGGGAGCAAAGAGGATTAGATACCCTAGTAGTCCATGCAGATAATTATGAATGCCATAGGCTAGATATAATTAGTTTATAAATGAAAGTGTAAGCATTCCACCTCAAGAGTACTGTGGCAACGCTGGAACTGAAATCATTAGACCGTTTCTGAGAACAGTAGTGAAGTATGTTATATAATTCGATAGTCCTCGTAAAACCTTACCACAACTTGAATTG-----TAGGATGTTACAAGTGTTGCACGGTTGTCTTCAGCTAATGTCGTGAGATTTTGGTTAGTTCCATAAAATTAGCGTAAACCCCGGTTTTATTTTTTAATTATTATGATAAAGCAGTTCGTCACTATAT-TGATATATGATAA
>10528_Lophodermium_gramineum_Lantz_441
------------------------------------------------------------------------------------------------------------------------------------------------------------------------------------------------------------------------------------------------------------------------------------------------------------------------------------------------------------------------------------------------------------------------------------------------------------------------------------------------------------GGGATTGCCTCAGTAACGGCGAGTGAAGCGGCAACAGCTCAAATTTGAAAGCTGGCTCCTTCGGGGCCCGCGTTGTAATTTGTAGAGGATGCTTCGGGCGCGGCGCCGGTCTAAGTTCTTTGGAACAAGACGTCATGGAGGGTGAGAATCCCGTATGTGACTGGTGGCCTGGGTCCATGTGAAGCTCCTTCGACGAGTCGAGTTGTTTGGGAATGCAGCTCAAAATGGGAGGTGTATTTCTTCTAAAGCTAAATATTGGCCAGAGACCGATAGCGCACAAGTAGAGTGATCGAAAGATGAAAAGCACTTTGGAAAGAGAGTTAAACAGTACGTGAAATTGTTGAAAGGGAAGCGCTTGCAATCAGACTTGCGCGGCGTCGATCAACCCGGGTTCTCCCTGGTGCACTCGGCGCCGCTCAGGCCAGCATCAGTTTCGGCGGTGGGATAAAGGTCCAGGGAACGTAGGTCACTTCGGTGACTGTTATAGCCCTGGGCGCAATGCCGCCTGCCGGGACTGAGGACCGCGCTTCGGCTAGGATGCTGGCGTAATGGTTGTAAGCGACCCGTCTTGAAACACGGACCAAGGAGTCAACCAT-TATGCGAGTGTTTGGGTGTCAAACCCATACGCGTAATGAAAGTGAACGGAGGTGAGAACCCTTAAGGGTGCATCATCGACCGATCCTGATGTCTTCGGATGGATTTGAGTAAGAGCATAACCGGTCGGACCCGAAAGATGGTGATCTATACCTGAATAGGGTGAAGCCAGGGGAAACCCTGGTGGAGGCTCGCAGAGGTTCTGACGTGCAAATCGATCTTCAAATTTGGGTATAGGGGCGAAAGACTAATCGAACCAT-------------------------------------------------------------------------------------------------------------------------------------------------------------------------------------------------------------------------------------------------------------------------------------------------------------------------------------------------------------------------------------------------------------------------------------------------------------------------------------------------------------------------------------------------------------------------------------------------------------------------------------------------------------------------------------------------------------------------------------------------------
>10529_Lophodermium_herbarum_Lantz_439
------------------------------------------------------------------------------------------------------------------------------------------------------------------------------------------------------------------------------------------------------------------------------------------------------------------------------------------------------------------------------------------------------------------------------------------------------------------------------------------------------------GGGATTGCCTCAGTAACGGCGAGTGAAGCGGCAACAGCTCAAATTTGAAAGCTGGCTCCTTCGGGGCCCGCGTTGTAATTTGTAGAGGATGCTTCGGGCGCGGCGCCGGTCTAAGTTCTTTGGAACAAGACGTCATGGAGGGTGAGAATCCCGTATGTGACTGGTGGCCTGTGCCCATGTGAAGCTCCTTCGACGAGTCGAGTTGTTTGGGAATGCAGCTCAAAATGGGAGGTGTATTTCTTCTAAAGCTAAATATTGGCCAGAGACCGATAGCGCACAAGTAGAGTGATCGAAAGATGAAAAGCACTTTGGAAAGAGAGTTAAACAGTACGTGAAATTGTTGAAAGGGAAGCGCTTGCAATCAGACTTGCGCGGCGTCGATCAACCTGGGTTCTCCCGGGTGCACTCGGCGCCGCTCAGGCCAGCATCAGTTTCGGCGGTGGGATAAAGGTCCAGGGAACGTGGGTCGCCTCGGCGACCGTTATAGCCCTGGGCGCAATGCCGCCTGCCGGGACTGAGGACCGCGCTTCGGCTAGGATGCTGGCGTAATGGTTGTAAGCGACCCGTCTTGAAACACGGACCAAGGAGTCTAACATTTGTGCGAGTGTTTGGGTGTCAAACCCATACGCGTAATGAAAGTGAACGGAGGTGAGAACCCTTAAGGGTGCATCATCGACCGATCCTGATGTCTTCGGATGGATTTGAGTAAGAGCATAACTGTTGGGACCCGAAAGATGGCGAACTATACTTGAATAGGGTGAAGCCAGGGGAAACCCTGGTGGAGGCTCGCAGAGGTTCTGACGTGCAAATCGATCTTCAAATTTGGGTATAGGGGCGAAAGACTAATCGAGCCATATGTATAGTCCTCTTATGAGGCTAGTTGTGTTT------TTATTTTAAAAACATAACACCAACTACGTTGGCTAAAATTCTAGATAGAATACTGATTATGACTATTTTCTATCTATATGTCTTGACCAAATTACGTGCCAGCAGTCGCGGTAATACGTAGAAGACTAGTGTTATTCATATTTAACAGGTTTAAAGGGTACCTAGACGGTATTATTAACCCAAAACAGGGATATATTTTTACTAGAGTTTGATATAAGAA-GGGAGTATTTAGAGAGTAGAGTTGAAATTTTTTGATACTCTAAGGACTGGTAATGGCGAAGGCACTCTTCTATGTAATAACTGACGTTAAGGGACGAAGGCTTGGGGCGCGAACAGGATTAGGTACCCTAGTAGTCCATGCAGATAATTATGAATGCCATAGACTAGGTATATTTAGTTTATAAATGAAAGTGTAAGCATTCCACCTCAAGAGTACTGTGGCAACGCTGGAACTGAAATCATTAGACCGTTTCTGAGAACAGTAGTGAAGTATGTTATATAATTCGATAGTCCTCGTAAAACCTTACCACAACTTGAATGG-----TAGGATGTTACAAGTGTTGCACGGTTGTCTTCAGCTAATGTCGTGAGATTTTGGTTAGTTCCTTTAAATTAGCGTAAACCCGGGCTTTATTTTTAATTTATTATGATAAAGCAGTTCGTCATTATAT-CGAGATATGATAA
>10530_Lophodermium_juniperinum_Lantz_306
------------------------------------------------------------------------------------------------------------------------------------------------------------------------------------------------------------------------------------------------------------------------------------------------------------------------------------------------------------------------------------------------------------------------------------------------------------------------------------------------------------GGGATTGCCTCAGTAACGGCGAGTGAAGCGGCAACAGCTCAAATTTGAAAGCTGGCTCCTTCGGGGCCCGCGTTGTAATTTGTAGAGGATGCTTCGGGTGCGGTGCCGGTCTAAGTTCTCTGGAACGAGACGTCATGGAGGGTGAGAATCCCGTATGTGACCGGCGGCTTGCGCCCGTGTGAAGCTCCTTCGACGAGTCGAGTTGTTTGGGAATGCAGCTCTAAATGGGAGGTGTACTCCTTCTAAAGCTAAATATTGGCCAGAGACCGATAGCGCACAAGTAGAGTGATCGAAAGATGAAAAGCACTTTGGAAAGAGAGTTAAACAGTACGTGAAATTGTTGAAAGGGAAGCGCTTGCAATCAGACTTGCGCGGCGTCGATCAGCCTGGGTTCTCCCTGGTGCACTCGGCGCCGCTCAGGCCAGCATCAGTTTCGGCGGTGGGATAAAGGCCTAGGGAACGTGAGTCCCTTCGGGGACTGTTATAGCCCTAGGTGCCATGCTGCCTGCCGGGACTGAGGACCGCGCTTCGGCTAGGATGCTGGCGTAATGGTTGTAAGCGACCCGTCTTGAAACACGGACCAAGGAGTCATACACTTATGCGAGTGTTTGGGTGTCAAACCCATACGCGGAATGAAAGTGAACGGAGGTGAGAACCCTTAAGGGTGCATCATCGACCGATCCTGATGTCTTCGGATGGATTTGAGTAAGAGCATAATTGTTTGGACCCGAAAGATGGTGAACTATACTTGGATAGGGTGAAGCCAGAGGAAACTCTGGTGGAGGCTCGCAGCGGTTCTGACGTGCAAATCGATCGTCGAATCTGAGTATAGGGGCGAAAGACTAATCGAACCATATGTATAGTTCTCTTATGAGGCTAGTTAAGTTTTGAATGTTATGAAAAAAACATAATACCAACTACGTTGGATAAAGTTCTAGATAGAATACTGATTATGACTATTTTCTATCTACATGTCTTGACCAAATTACGTGCCAGCAGTCGCGGTAATACGTAGAAGACTAGTGTTATTCATATTTAATAGGTTTAAAGGGTACCTAGACGGTATTACTAACCCACAACAGGGAAATAGTTTTGCTAGAGTTTTATGTGAGAA-GGGAGTACTTACGGAGTAGAGTTGAAATTCTTTGATACCCTAAGGACTGGTAACGGCGAAAGCAGCCTTTTATGTAAAAACTGACGTTAAGGGACGAAGGCTTGGGTCGCGAATAGGATTAGATACCCTAGTAGTCCATGCAGATAATGATGAATGCCATAGACTAGATTATTTTGGTCTATAAATGAAAGTGTAAGCATTCCACCTCAAGAGTACTGTGGCAACGCTGGAACTGAAATCATTAGACCGTTTCTGAGAACAGTAGTGAAGTATGTTATATAATTCGATAGTCCTCGAAAAACCTTACCACAGCTTGAA----AC--AATGATATTACACGTGTTGCACGGTTGTCTTCAGCTAATGTCGTGAGACT-TGGTTAGCTCCATTTAATTAGCGTGAACCCCGACTTTATTTTTTAATTATTATCATAAAGTAGT-CATCACTATAT-CGAAATTTGATAA
>10531_Lophodermium_medium_ICMP_17360
------------------------------------------------------------------------------------------------------------------------------------------------------------------------------------------------------------------------------------------------------------------------------------------------------------------------------------------------------------------------------------------------------------------------------------------------------------------------------------------------------------GGGATTGCCTCAGTAACGGCGAGTGAAGCGGCAACAGCTCAAATTTGAAAGCTGGCCTTT----GGCCCGCGTTGTAATTTGTAGAGGATGCTTCGGGTGCAGCGCTGGTCTAAGTTCTTTGGAACAAGACGTCATGGAGGGTGAGAATCCCGTATGTGACTGGCCGCTTGCGCCCATGTGAAGCTCCTTCGACGAGTCGAGTTGTTTGGGAATGCAGCTCTAAATGGGTGGTGTACTTCATCTAAAGCTAAATATTGGCCAAAGACCGATAGCGCACAAGTAGAGTGATCGAAAGATGAAAAGCACTTTGGAAAGAGAGTTAAACAGTACGTGAAATTGTTGAAAGGGAAGCGCTTGCAATCAGACTTGCGCGGCGTCGATCAGCCCGGGTTCTCTCGGGTGCACTCGGTGCCGCTCAGGCCAGCATCAGTTTTGGCGGCTGGATAAAGGCCTAGGGAACGTGAGTCGCTTCGGCGACTGTTATAGCCCTAGGTGCAATGCAGCCTGCTGGGACTGAGGACCGCGCTTCGGCTAGGATGCTGGCGTAATGGTTGTAAGCGACCCGTCTTGAAACACGGACCAAGGAGTTGAGGACTTGTGCGAGTGTTTGGGTGTTAAACCCATACGCGTAATGAAAGTGAACGGAGGTGAGAACCCTTGAGGGCGCATCATCGACCGATCCTGATGTCTTCGGATGGATTTGAGTAAGAGCACAGTTCCTCTGACCCGAAAGATGGTGAACTATACTTGAATAGGGTGAAGCCAGAGGAAACTCTGGTGGAGGCTCGCAGCGGTTCTGACGTGCAAATCGATCGTCAAATTTGGGTATAGGGGCGAAAGACTAATCGAACCATACGTATAGTCCTCTTATGAGGCTAGTTTTGTTTTTTAAGATGTAAAAGAAACAAAATACCAACTACGTTGGATAAAGTTCTAGATAGAATACTTATTATGACTATTTTCTATCTACTTGTCTTGACCAAATTACGTGCCAGCAGTCGCGGTAATACGTAGAAGACGAGTGTTGTCCATCTTTAATAGGTTTAAAGGGTACCTAGACGGCATTATTAGCCCAAAATAGGGTTCTATTTTTGCTAGAGTTTTATACGAGAAGGGGAGTATTTATAGAGTAGAGATAAAATTCTTTGATACCGTAAGGACTGGTAACGGCGAAAGCAGCCTTTTATGTAAAAACTGACGTTGAGGGACGGAGGCTAGGATAGCGAACAGGATTAGATACCCTAGTAGTCCTTGCAGAGAATGATGAATGCCATAGATTAGATAAATTTGGTTTATAAATGAAAGTGTAAGCATTCCACCTTAAGAGTACTGTGGCAACGCTGGAACTAAAATCATTAGACCGTTTCTGAGAACAGTAGTGAAGTATGTTGTTTAATTCGGTAATCCACGAAAAACCTTACCACAACTTGAATA--GA--GGTGATGTTACAAGTGTTGCACGGTTGTCTTCAGCTAATGTCGTGAGATTTAGGTTAGTTCCTTTAAATTAGCGAAAACCCCGGCTTTATTTTTTAATTTTTATCATAAAGCAGTTCATCGGTATATTGAATACATGATAA
>10532_Lophodermium_melaleucum_Lantz_378
------------------------------------------------------------------------------------------------------------------------------------------------------------------------------------------------------------------------------------------------------------------------------------------------------------------------------------------------------------------------------------------------------------------------------------------------------------------------------------------------------------GGGATTGCCTCAGTAACGGCGAGTGAAGCGGCAACAGCTCAAATTTGAAAGCTGGCTCT--TGCAGTCCGCGTTGTAATTTGCAGAGGATGTTTCGGGTGCGGCGCCGGTCTAAGTTCTTTGGAACAAGACGTCATAGAGGGTGAGAATCCCGTATGTGACTGGTGGCTTGCGCCCGTGTGAAACTCCTTCGACGAGTCGAGTTGTTTGGGAATGCAGCTCAAAATGGGAGGTGTATTTCTTCTAAAGCTAAATATTGGCCAGAGACCGATAGCGCACAAGTAGAGTGATCGAAAGATGAAAAGCACTTTGGAAAGAGGGTTAAACAGTACGTGAAATTGTTGAAAGGGAAGCGCTTGCAATCAGACTTGCGCGGCGTCGGTCAGCCCGGGATCTCCCTGGCGTACTCGGCGCCGCTCAGGCCAGCATCAGTTTCGGCGGTGGGATAAAGGCCCAGGGAACGTGGGTGGTCTCGGCCACCGTTATAGCCCTGGGTGCAATGCCGCCTGCCGGGACTGAGGACCGCGCTTCGGCTAGGATGCTGGCGTAATGGTTGTAAGCGACCCGTCTTGAAACACGGACCAAGGAGTCTAACATCTATGCGAGTGTTTGGGTGTCAAACCCATGCGCGTAATGAAAGTGAACGGAGGTGAGAACCCTCAAGGGTGCATCATCGACCGGTCCTGATGTCTTCGGATGGATCTGAGTAAGAGCATAGCTGTTGGGACCCGAAAGATGGTGAACTATGCCTGAATAGGGTGAAGCCAGGGGAAACCCTGGTGGAGGCTCGCAGCGGTTCTGACGTGCAAATCGATCGTCAAATTTGGGTATAGGGGCGAAAGACTAATCGAACCATATGTATAGTCCTCTTATGAGGCTAGTTGTGTTTTGAAAATTATAATATAAGCATAACACCAACTACGTTGGATAAAATTCTAGATAGAATACTGATTATGACTATTTTCTATCTATATGTCTTGACCAAATTACGTGCCAGCAGTCGCGGTAATACGTAGAAGACTAGTGTTATTCATCTTTAATAGGTTTAAAGGGTACCTAGACGGTATTATTAACCCACATCAGGGAAATGTTTTTACTAGAGTTTGATGTAGGAA-GGGAGAATTCAGGGAGTAGAGATGAAATCCTTTGATACTCTGACGACTGGTAATGGCGAAAGCATCCTTCTATGTAATAACTGACGTTAAGGGACGAAGGCTTGGGGAGCAAACAGGATTAGATACCCTGGTAGTCCAAGCAGATAATTATGAATGCCATAGACTAGATATATTTAGTTTATAAATGAAAGTGTAAGCATTCCACCTCAAGAGTACTGTGGCAACGCTGGAACTGAAATCATTAGACCGTTTCTGAGAACAGTAGTGAAGTATGTTATATAATTCGATAGTCCTCGTAAAACCTTACCACAACTCGAATGG-----TAGGATGTTACAAGTGTTGCACGGTTGTCTTCAGCTAATGTCGTGAGATTGTGGTTAGTTCCATTAAATTAGCGTAAACCCCGGCTTTATTTTTTAATTATTATGATAAAGCAGTTCGTCACTATAT-AGATATTTGATAA
>10533_Lophodermium_nitidum_Lantz_435
------------------------------------------------------------------------------------------------------------------------------------------------------------------------------------------------------------------------------------------------------------------------------------------------------------------------------------------------------------------------------------------------------------------------------------------------------------------------------------------------------------GGGATTGCCTCAGTAACGGCGAGTGAAGCGGCAACAGCTCAAATTTGAAAGCTGGCTCCTTCGGGGCCCGCGTTGTAATTTGTAGAGGATGCTTCGGGCGCGGCGCCGGTCTAAGTTCTTTGGAACAAGACGTCATGGAGGGTGAGAATCCCGTATGTGACTGGTGGCCTGTGCCCATGTGAAGCTCCTTCGACGAGTCGAGTTGTTTGGGAATGCAGCTCTAAATGGGAGGTGTATTTCTTCTAAAGCTAAATATTGGCCAGAGACCGATAGCGCACAAGTAGAGTGATCGAAAGATGAAAAGCACTTTGGAAAGAGAGTTAAACAGTACGTGAAATTGTTGAAAGGGAAGCGCTTGCAATCAGACTTGCGCGGCGTCGATCAGCCCGGGTTCTCCCGGGTGCACTCGGCGCCGCTCAGGCCAGCATCAGTTTCGGCGGTGGGATAAAGGTCCAGGGAACGTGGGTCGCCTCGGCGACCGTTATAGCCCTGGGCGCAATGCCGCCTGCCGGGACTGAGGACCGCGCTTCGGCTAGGATGCTGGCGTAATGGTTGTAAGCGACCCGTCTTGAAACACGGACCAAGGAGTCTAACATTTATGCGAGTGTTTGGGTGTCAAACCCATACGCGAAATGAAAGTGAACGGAGGTGAGAACCCTTAAGGGNGCATCATCGACCGATCCTGATGTCTTCGGATGGATTTGAGTAAGAGCATAACTGTTGGGACCCGAAAGATGGCGAACTATACTTGAATAGGGTGAAGCCAGGGGAAACCCTGGTGGAGGCTCGCAGAGGTTCTGACGTGCAAATCGATCTTCAAATTTGGGTATAGGGGCGAAAGACTAATCGAGCCATATGTATAGTCCTCTTATGAGGCTAGTTGTGTTT------TTAGTCTAAAAACATAACACCAACTACGTTGGATAAAGTTCTAGATAGAATACTGATTATGACTATTTTCTATCTAAATGTCTTGACCAAATTACGTGCCAGCAGTCGCGGTAATACGTAGAAGACTAGTGTTATTCATCTTTAATAGGTTTAAAGGGTACCTAGACGGTATTATTAGCCCAAAACAGGGAAATATTTTTACTAGAGTTTTATATAAGAA-GGGAGTATTTAGGGAGTAGAGTTGAAATTCTTTGATACTCTAAGGACTGATAATGGCGAAAGCACTCTTCTATGTAATAACTGACGTTAAGGGACGAAGGCTTGGGGCGCRAACAGGATTAGATACCCTAGTAGTCCATGCAGATAATTATGAATGCCATAGACTAGGTATATTTAGTTTATAAATGAAAGTGTAAGCATTCCACCTCAAGAGTACTGTGGCAACGCTGGAACTGAAATCATTAGACCGTTTCTGAGAACAGTAGTGAAGTATGTTATATAATTCGATAGTCCTCGTAAAACCTTACCACAACTTGAATGG-----TAGGATGTTACAAGTGTTGCACGGTTGTCTTCAGCTAATGTCGTGAGATTTTGGTTAGTTCCATAAAATTAGCGTAAACCCGGGTTTTATTTTTTATTTATTATGATAAAGCAGTTCGTCATTATAT-CGAAATATGATAA
>10536_Lophodermium_petiolicola_Lantz_385
------------------------------------------------------------------------------------------------------------------------------------------------------------------------------------------------------------------------------------------------------------------------------------------------------------------------------------------------------------------------------------------------------------------------------------------------------------------------------------------------------------GGGATTGCCTCAGTAACGGCGAGTGAAGCGGCAACAGCTCAAATTTGAAAGCTGGCTCCTTCGGGGCCCGCGTTGTAATTTGTAGAGGATGCTTCGGGTGCAGCACCGGTCTAAGTTCTTTGGAACAAGACGTCATAGAGGGTGAGAATCCCGTATGTGACTGGCTGCTTGCGCCCATGTGAAGCTCCTTCGACGAGTCGAGTTGTTTGGGAATGCAGCTCTAAATGGGTGGTGTACTTCATCTAAAGCTAAATATTGGCCAGAGACCGATAGCGCACAAGTAGAGTGATCGAAAGATGAAAAGCACTTTGGAAAGAGAGTTAAACAGTACGTGAAATTGTTGAAAGGGAAGCGCTTGCAATCAGACTTGCGCGGCGTCGATCAACCTGGGTTCTCCCTGGTGCACTCGGCGCCGCTCAGGCCAGCATCAGTTTCGGCGGTTGGATAAAGGCTCAGGGAACGTAGGTTACTTCGGTGACTGTTATAGCCCTGGGTGCAATGCAGCCAGCTGGGACTGAGGACCGCGCTTCGGCTAGGATGCTGGCGTAATGGTTGTAAGCGACCCGTCTTGAAACACGGACCAAGGAGTCTAACACTTATGCGAGTATTTGGGTGTCAAACCCATATGCGGAATGAAAGTGAACGGAGGTGAGAACCCTTAAGGGTGCATCATCGACCGATCCTGATGTCTTCGGATGGATTTGAGTAAGAGCATAATTGTTGGGACCCGAAAGATGGTGAACTATGCCTGAATAGGGTGAAGCCAGAGGAAACTCTGGTGGAGGCTCGCAGCGGTTCTGACGTGCAAATCCATCGTCAAATTTGGGTATAGGGGCGAAAGNCTAATCGNNCCATATGTATAGTCCTCTT-TGAGGCTAGTTAGCTATTGAGGGACGCGGGAGGAAGCTAATACCGACTTTGTTGGATAAAGTTCTAGATAGAATACTGATTATGACAATTTTCTATCTATATGTCTTGACCAAATTACGTGCCAGCAGTCGCGGTAATACGTAGAAGACTAGTGTTATTCATCTTTAATAGGTTTAAAGGGTACCTAGACGGCATTACTAACC---AAATAGGAAATAGTTTTGCTAGAGTTTGATATGAGAAGGGGAGTATTTAAGGTGTAGAGTTGAAATTCTGTCATACTTTAAGGACTGGTAAAGGCGAAAGCAACCTTTTATGTAAAAACTGACGTTGAGGGACGAAGGCTTGGATAGCGAACAGGATTAGATACCCTAGTAGTCTTTGCAGAGAATGATGAATGCCATAGACTAGATATTTTTGGTCTATAAATGAAAGTGTAAGCATTCCACCTCAAGAGTAATGTGGCAACGCAGGAACTGAAATCATTAGACCGTTTCTGAGAACAGTAGTGAAGTATGTTATTTAATTCGATAACCCTCGAAAAACCTTACCACAACTTGAATG--CC--GGTGGTG-TACAAGCGTTGCACGGTTGTCTTCAGCTAATGTCGTGAGATTTTGGTTAGTTCCATAAAATTAGCGTAAACCCCGGCTTTATTTTTAAATTACTATCATAGAGCAGTTCACCATTATATCGAATACATGATAA
>10537_Lophodermium_piceae_Lantz_317
------------------------------------------------------------------------------------------------------------------------------------------------------------------------------------------------------------------------------------------------------------------------------------------------------------------------------------------------------------------------------------------------------------------------------------------------------------------------------------------------------------GGGATTGCCTCAGTAACGGCGAGTGAAGCGGCAACAGCTCAAATTTGAAAGCTGGCTCCTTGGGGGCCCGCGTTGTAATTTGTAGAGGATGCTTCGGGTGCGGCGCCGGTCTAAGTTCTTTGGAACAAGACGTCATAGAGGGTGAGAATCCCGTATGTGACTGGTTGCCTGCGCCCGTGTGAAGCTCCTTCGACGAGTCGAGTTGTTTGGGAATGCAGCTCAAAATGGGTGGTAAATTTCATCTAAAGCTAAATATTGGCCAGAGACCGATAGCGCACAAGTAGAGTGATCGAAAGATGAAAAGCACTTTGGAAAGAGAGTTAAACAGTACGTGAAATTGTTGAAAGGGAAGCGCTTGCAATCAGACTTGCACGGCGTCGATCAGCCTGGGTTCTCCCTGGTGCACTCGGCGCCGTACAGGCCAGCATCAGTTTCGACGGTGGGATAAAGGCCTAGGGAACGTGGGTCGCCTCGGCGACCGTTATAGCCCTAGGTGCCATGCCGCCTGTTGGGACTGAGGACCGCGCTTCGGCTAGGATGCTGGCGTAATGGTTGTAAGCGACCCGTCTTGAAACACGGACCAAGGAGTCTAACATCTATGCGAGTGTTTGGGTGTCAAACCCATACGCGTAATGAAAGTGAACGGAGGTGAGAACCCTTAAGGGTGCATCATCGACCGATCCTGATGTCTTCGGATGGATTTGAGTAAGAGCATAGCTGTTGGGACCCGAAAGATGGTGAACTATGCCTGAATAGGGTGAAGCCAGAGGAAACTCTGGTGGAGGCTCGCAGCGGTTCTGACGTGCAAATCGATCGTCAAATTTGGGTATAGGGGCGAAAGACTAATCGAACCATATGTATAGTCCTCTTATGAGGCTAGTTATGTT------------GAGTAAACATAATNCCAACTACGTTGGATAAAGTTCTAGATAGAATACTGATTATGACAATTTTCTATCTACATGTCTTGACCAAATTACGTGCCAGCAGTCGCGGTAATACGTAGAAGACTAGTGTTATTCATCTTTAATAGGTTTAAAGGGTACCTAGACGGTATTACTAACCCACAACAGGGAAATAGTTTTACTAGAGTTTTATATGAGAAGGGGAGTATTTATGGAGTAGAGATGAAATTCTTTGATACCTTAAGGACTGGTAACGGCGAAAGCAACCTTTTATGTAAAAACTGACGTTGAGGGACGAAGGCTTGGGGAGCGAACAGGATTAGATACCCTAGTAGTCCATGCAGAAAATGATGAATGCCATAGACTAGATTTTTTTGGTTTATAAATGAAAGTGTAAGCATTCCACCTCAAGAGTAATGTGGCAACGCAGGAACTGAAATCATTAGACCGTTTCTGAGAACAGTAGTGAAGTATGTTATTTAATTCGATAGCCCTCGAAAAACCTTACCACAACTTGAATG--GC--GATGATGTTACAAGCGTTGCACGGTTGTCTTCAGCTAATGTCGTGAGATTTTGGTTAGTTCCATAAAATTAGCGTAAACCCCG----------------------------------------------------------
>10538_Lophodermium_cf_pinastri_Lantz___Williams_417
------------------------------------------------------------------------------------------------------------------------------------------------------------------------------------------------------------------------------------------------------------------------------------------------------------------------------------------------------------------------------------------------------------------------------------------------------------------------------------------------------------GGGATTGCCTCAGTAACGGCGAGTGAAGCGGCAAGAGCTCAAATTTGAAAGCTGGCTCCTTCGGGGCCCGCGTTGTAATTTGTAGAGRATGCTTCGGGYGTGGCGCCGGTCTAAGTTCTTTGGAACAAGACGTCATAGAGGGTGAGAATCCCGTATGTGACTGGTTGCCTATGCTCATGTGAAGCTCCTTCGACGAGTCGAGTTGTTTGGGAATGCAGCTCAAAATGGGAGGTGTATTTCTTCTAAAGCTAAATATTGGCCAGAGACCGATAGCGCACAAGTAGAGTGATCGAAAGATGAAAAGCACTTTGGAAAGAGAGTTAAACAGTACGTGAAATTGTTGAAAGGGAAGCGCTTGCAATCAGACTTGCGCGGCGTCGATCAGCCTGGGTTCTCCCTGGTGCACTCGGCGCCGCTCAGGCCAKCATCAGTTTTGGTGGTAGGATAAAGRCCTAGGGAACGTAGGTCGCTTCGGCGACCRTTATAGCCCTAGGTGCAATGCTGCCTACYGGGACTGAGGACCGCGCTTCGGCTAGGATGNTGGCGTAATGGTTGTAAGCGACCCGTCTTGAAACACGGACCAAGGAGTGTACCACTTATGCGAGTGTTTGGGTGTTAAACCCATACGCGTAATGAAAGTGAACGGAGGTGAGAACCCTTAAGGGTGCATCATCGACCGATCCTGATGTCTTCGGATGGATTTGAGTAAGAGCATAATTGTTGCGACCCGAAAGATGGTGAACTATGCCTGGTTAGGGTGAAGCCAGAGGAAACTCTGGTGGAGGCTCGTAKCGGTTCKGACGTSCAAATCGWTCGTAAAAGCTGGGTATAGGGGCGAANGNTTAATCGANCCAT-------------------------------------------------------------------------------------------------------------------------------------------------------------------------------------------------------------------------------------------------------------------------------------------------------------------------------------------------------------------------------------------------------------------------------------------------------------------------------------------------------------------------------------------------------------------------------------------------------------------------------------------------------------------------------------------------------------------------------------------------------
>10539_Lophodermium_platyplacum_Lantz___Minter_419
------------------------------------------------------------------------------------------------------------------------------------------------------------------------------------------------------------------------------------------------------------------------------------------------------------------------------------------------------------------------------------------------------------------------------------------------------------------------------------------------------------GGGATTGCCTCAGTAACGGCGAGTGAAGCGGCAATAGCTCAAATTTGAAAGCTGGCTCA-----CGCCCGCGTTGTAATTTGTAGAGGATGCTTCGGGTGCGGTGCCGGTCTAAGTTCTTTGGAACAGGACGTCATAGAGGGTGAGAATCCCGTATGTGGCTGGTGGCCTGCGCCTATGTGAAGCTCCTTCGACGAGTCGAGTTGTTTGGGAATGCAGCTCTAAATGGGTGGTGTACTTCATCTAAAGCTAAATATTGGCTGGAGACCGATAGCGCACAAGTAGAGTGATCGAAAGATGAAAAGCACTTTGGAAAGAGAGTTAAACAGTACGTGAAATTGTTGAAAGGGAAGCGCTTGCAATCAGACTTGCGCTGCGTCGATCAACCTGGGTTCTCCCTGGTGCACTCGGCGCAGCTCAGGCCAGCATCAATTTCGGCGGTTGGATAAAGGCCTGGAGAATGTGAGTCGCTTCGGTGACTGTTATAGCTTCAGGTGCCATGCAGCCAGCTGGGATTGAGGACCGCGCTTCGGCTAGGATGCTGGCGTAATGGTTGTAAGCGACCCGTCTTGAAACACGGACCAAGGAGTCTAACATTTATGCGAGTGTTTGGGTGTTAAACCCATACGCGTAATGAAAGTGAACGGAGGTGAGAACCCTTAAGGGTGCATCATCGACCGATCCTGATGTCTTCGGATGGATTTGAGTAAGAGCATAACTGTTGGGACCCGAAAGATGGTGAACTATGCCTGAATAGGGTGAAGCCAGAGGAAACTCTGGTGGAGGCTCGCAGCGGTTCTGACGTGCAAATCGATCGTCAAATTTGGGTATAGGGGCGAAAGACTAATCGAACCATATGTATAGTCCTCTTATGAGGCTAGTTATCTTTCTAAGGTTATATAGTAAAGATGATACCAACTACGTTGGCTAAAGTTCTAGATAGAAGACTGATTATGACAATTTTTTATCTAAATGTCTTGACCAAATTACGTGCCAGCAGYCGCGGTAATACGTAGAAGACTAGTGTTATTCATCTTTAATAGGTTTAAAGGGTACCTAGACGGCATTATTAACCTTAGACAAGGAAATATTTTTGCTAGAGTTTTATACGAGAAGGGGAGAATTTATAGAGTAGAGATAGAATGTTGTGATACTATAAAGACTGACAAGGGCGAAAGCGGCCTTTTATGTAAAAACTGACGTTGAGGGACGAAGGCTTGGGAAGCAAACAGGATTAGATACCCTGGTAGTCCATGCAGAAAATGATGAATGCCATAGATTAGATACCTTTGGTTTATAAATGAAAGTGTAAGCATTCCACCTCATGAGTAATGTGGCAACGCAGGAACTGAAATCATTAGACCGTTTCTGAGAACAGTAGTGAAGTATGTTACTTAATTCGATAACCCACGAAAAACCTTACCACAACTTGAATA------AGGAGTGTTACAAGCGTTGCACGGTTGTCTTTAGCTAATGTCGTGAGATTTTGGTTAGTTCCATAAAATTAGCGTAAACCCCGGCTTTATTTTTAAATTATTGTGATAAAGTAGTTCATCATTATATAGAATATACGATAA
>10541_Lophodermium_sphaerioides_Lantz_382
------------------------------------------------------------------------------------------------------------------------------------------------------------------------------------------------------------------------------------------------------------------------------------------------------------------------------------------------------------------------------------------------------------------------------------------------------------------------------------------------------------GGGATTGCCTCAGTAACGGCGAGTGAAGCGGCAACAGCTCAAATTTGAAAGCTGGCTCCTTCGGGGCCCGCGTTGTAATTTGTAGAGGATGTTTCGGGCGCGGTGCCGGTCTAAGTTCTTTGGAACAAGACGTCATAGAGGGTGAGAATCCCGTATGTGACTGGTTGCCTGTGTCCATGTGAAACTCCTTCGACGAGTCGTGTAGTTTGGGAATGCTGCGCAAAATGGGAGGTGTATTTCTTCTAAAGCTAAATATTGGCCAGAGACCGATAGCGCACAAGTAGAGTGATCGAAAGATGAAAAGCACTTTGGAAAGAGAGTTAAACAGTACGTGAAATTGTTGAAAGGGAAGCGCTTGCAATCAGACTTGCGCGGCGTCGATCAGCCTGGGTTCTCCCTGGTGTACTCGGCGCCGCTCAGGCCAGCATCAGTTTCGGCGGTGGGATAAAGGCTTAGGGAACGTGGGTCGCCTCGGCGACCGTTATAGCCCTAGGTGCAATGCCGCCTGCCGGGACTGAGGACCGCGCTTCGGCTAGGATGCTGGCGTAATGGTTGTAAGCGACCCGTCTTGAAACACGGACCAAGGAGTCTAACATCTATGCGAGTGTTTGGGTGTCAAACCCATACGCGTAATGAAAGTGAACGGAGGTGAGAACCCTTAAGGGTGCATCATCGACCGATCCTGATGTCTTCGGATGGATTTGAGTAAGAGCATAGCTGTTGGGACCCGAAAGATGGTGAACTATGCCTGAATAGGGTGAAGCCAGGGGAAACCCTGGTGGAGGCTCGCAGCGGTTCTGACGTGCAAATCGATCGTCAAATTTGGGTATAGGGGCGAAAGACTAATCGAACCATATGTATAGTCCTCTTATGAGGCTAGTTGTGTTTTGAATGTTATAAAATAAACATAACACCAACTACGTTGGATAAAATTCTAGATAGAATACTGATTATGACTATTTTCTATCTACAAGTCTTGACCAAATTACGTGCCAGCAGTCGCGGTAATACGTAGAAGACAAGTGTTATTCATCTTTAATAGGTTTAAAGGGTACCTAGACGGTATTATTAACCCACATTAGGGAAATATTTTTACTAGAGTTTTATGTAAGAA-GGGGGAATTTAGAGAGTAGAGATGAAATCCTTTGATACTCTGAAGACTGGTAATGGCGAAAGCACCCTCCTATGTAACAACTGACGTTAAGGGACGAAGGCTTGGGGAGCAAACAGGATTAGATACCCTATTAGTCCAAGCAGATAATTATGAATGCCATAGACTAGATATATTTAGTTTATAAATGAAAGTGTAAGCATTCCACCTCAAGAGTACTGTGGCAACGCTGGAACTGAAATCATTAGACCGTTTCTGAGAACAGTAGTGAAGTATGTTATATAATTCGATAGTCCTCGTAAAACCTTACCACAATGTGAATGGT----AAGGATGTTACAGGTGTTGCACGGTTGTCTTCAGCTAATGTCGTGAGATTTTGGTTAGTTCCATAAAATTAGCGTAAACCCCGGCTTTATTTTTTAATTATTATGATAAAGCAGTTCGTCACTATAT-CGAAATTTGATAA
>12111_Coccomyces_tumidus_Lantz_396
------------------------------------------------------------------------------------------------------------------------------------------------------------------------------------------------------------------------------------------------------------------------------------------------------------------------------------------------------------------------------------------------------------------------------------------------------------------------------------------------------------GGGATTGCCTCAGTAACGGCGAGTGAAGCGGCAACAGCTCAAATTTGAAAGCTGGTACTTTTAGTGCCCGCGTTGTAATTTGTAGAGGATGTTTCGGGTGCGGTGCCGGTCTAAGTTCTTTGGAACAAGACGTCATAGAGGGTGAGAATCCCGTATGTGACTGGTTGCCTGTGCCCATGTGAAACTCCTTCGACGAGTCGAGTAGTTTGGGAATGCTGCTCAAAATGGGAGGTGTATTTCTTCTAAAGCTAAATATTGGCCAGAGACCGATAGCGCACAAGTAGAGTGATCGAAAGATGAAAAGCACTTTGGAAAGAGAGTTAAACAGTACGTGAAATTGTTGAAAGGGAAGCGCTTGCAATCAGACTTGCGCGGCGTCGATCAGCCTGGGTTCTCCCTGGTGTACTCGGCGTCGCTCAGGCCAGCATCAGTTTCGGCGGTGGGATAAAGGCTTAGGGAACGTGGGTTGCTTCGGTGACCGTTATAGCCCTAGGTGCAATGCCGCCTGTCGGGACTGAGGACCGCGCTTCGGCTAGGATGCTGGCGTAATGGTTGTAAGCGACCCGTCTTGAAACACGGACCAAGGAGTCTAACATCTATGCGAGTGTTTGGGTGTCAAACCCATACGCGTAATGAAAGTGAACGGAGGTGAGAACCCTTAAGGGTGCATCATCGACCGATCCTGATGTCTTCGGATGGATTTGAGTAAGAGCATAGCTGTTGGGACCCGAAAGATGGTGAACTATGCCTGAATAGGGTGAAGCCAGGGGAAACCCTGGTGGAGGCTCGCAGAGGTTCTGACGTGCAAATCGATCTTCAAATTTGGGTATAGGGGCGAAAGACTAATCGAACCATATGTATAGTCCTCTTATGAGGCTAGTTGTGTTTTGAAGGTTATAAAATAAACATAACACCAACTACGTTGGATAAAATTCTAGATAGAATACTGATTATGACTATTTTCTATCTATATGTCTTGACCAAATTACGTGCCAGCAGTCGCGGTAATACGTAGAAGACTAGTGTTATTCATATTTAATAGGTTTAAAGGGTACCTAGACGGTATTATTAACCCAAAACAGGGAAATATTTTTACTAGAGTTTTATATAAGAA-GGGAGAATTTAGGGAGTAGAGATGAAATTCTTTGATACTCTGAGGACTGGTAAAGGCGAAAGCACCCTCCTATGTAATAACTGACGTTAAGGGACGAAGGCTTGGGGAGCGAACAGGATTAGATACCCTAGTAGTCCATGCAGATAATTATGAATGCCATAGACTAGATATATTTAGTTTATAAATGAAAGTGTAAGCATTCCACCTCAAGAGTACTGTGGCAACGCTGGAACTGAAATCATTAGACCGTTTCTGAGAACAGTAGTGAAGTATGTTATATAATTCGATAGTCCTCGTAAAACCTTACCACAACTTGAATGG-----TAGGATGTTACAAGTGTTGCACGGTTGTCTTCAGCTAATGTCGTGAGATTTTGGTTAGTTCCATAAAATTAGCGTAAACCCCGGTTTTATTTTTTAATTATTATGATAAAGCAGTTCGTCACTATAT-TGATATATGAT--
>12118_Hypoderma_rubi_ICMP_18325
------------------------------------------------------------------------------------------------------------------------------------------------------------------------------------------------------------------------------------------------------------------------------------------------------------------------------------------------------------------------------------------------------------------------------------------------------------------------------------------------------------GGGATTGCCTCAGTAACGGCGAGTGAAGCGGCAACAGCTCAAATTTGAAAGCTGGCTCCTTCGGGGCCCGCGTTGTAATTTGTAGAGGATGTTTCGGGCGCGGTGCCGGTCTAAGTTCTTTGGAACAAGACGTCATAGAGGGTGAGAATCCCGTATGTGACTGGTTGCCTGTGCCCATGTGAAACTCCTTCGACGAGTCGAGTAGTTTGGGAATGCTGCTCAAAATGGGAGGTGTATTTCTTCTAAAGCTAAATATTGGCCAGAGACCGATAGCGCACAAGTAGAGTGATCGAAAGATGAAAAGCACTTTGGAAAGAGAGTTAAACAGTACGTGAAATTGTTGAAAGGGAAGCGCTTGCAATCAGACTTGCGCGGCGTCGATCAACCTGGGTTCTCCCTGGTGTACTCGGCGCCGCTCAGGCCAGCATCAGTTTCGGCGGTGGGATAAAGGCTCAGGGAACGTGAGTTGCTTCGGTGACTGTTATAGCCCTGGGTGCAATGCCGCCTGCCGGGACTGAGGACCGCGCTTCGGCTAGGATGCTGGCGTAATGGTTGTAAGCGACCCGTCTTGAAACACGGACCAAGGAGTCTAACATCTATGCGAGTGTTTGGGTGTCAAACCCATACGCGTAATGAAAGTGAACGGAGGTGAGAACCCTTAAGGGTGCATCATCGACCGATCCTGATGTCTTCGGATGGATTTGAGTAAGAGCATAGCTGTTGGGACCCGAAAGATGGTGAACTATGCCTGAATAGGGTGAAGCCAGGGGAAACCCTGGTGGAGGCTCGCAGCGGTTCTGACGTGCAAATCGATCGTCAAATTTGGGTATAGGGGCGAAAGACTAATCGAACCATATGTATAATCCTCTTATGAGGCTCGTTGTGTTTTGA-GGTTATAAAATAAACATAACACCAACTACGTTGGATAAAATTCTAGATAGAATACTGATTATGACTATTTTCTATCTATATGTCTTGACCAAATTACGTGCCAGCAGTCGCGGTAATACGTAGAAGACTAGTGTTATTCATCTTTAATAGGTTTAAAGGGTACCTAGACGGTATTATTAGCCCAAAACAGGGAATTTTTTTTACTAGAGTTTGATGTAAGAA-GGGAGAATTCAGGGAGTAGAGTTGAAATTCTTTGATAGCCTGAGGACTGGTAATGGCGAAAGCACCCTCCTATGTAATAACTGACGTTAAGGGACGAAGGCATGGGGAGCGAACAGGATTAGATACCCTAGTAGTCCGTGCAGATAATTATGAGTGCCATAGACTAGATATATTTAGTTTATAAATGAAAGTGTAAGCATTCCACCTCAAGAGTACTGTGGCAACGCTGGAACTGAAATCATTAGACCGTTTCTGAGAACAGTAGTGAAGTATGTTATATAATTCGATAGTCCTCGTAAAACCTTACCACAACTTGAATTG-----TATGATGTTACAAGTGTTGCACGGTTGTCTTCAGCTAATGTCGTGAGATTTTGGTTAGTTCCATAAAATTAGCGTAAACCCCGGTTTTATTTTTTAATTATTATAATAAAGCAGTTCCTCTTTATATCCGAGATTTGATAA
>12153_Lophodermium_pinastri_Lantz_437
------------------------------------------------------------------------------------------------------------------------------------------------------------------------------------------------------------------------------------------------------------------------------------------------------------------------------------------------------------------------------------------------------------------------------------------------------------------------------------------------------------GGGATTGCCTCAGTAACGGCGAGTGAAGCGGCAACAGCTCAAATTTGAAAGCTGGCTCCTTTGGGGCCCGCATTGTAATTTGTAGAGGATGCTTCGGGCGCGGCTCCGGTCTAAGTTCTCTGGAACGAGACGTCATAGAGGGTGAGAATCCCGTATGTGACCGGCGGCCTGTGCCCATGTGAAGCTCCTTCGACGAGTCGAGTTGTTTGGGAATGCAGCTCAAAATGGGTGGTGTACTCCATCTAAAGCTAAATATTGGCCAGAGACCGATAGCGCACAAGTAGAGTGATCGAAAGATGAAAAGCACTTTGGAAAGAGAGTTAAACAGTACGTGAAATTGTTGAAAGGGAAGCGCTTGCAATCAGACTTGCGCGGCGTCGATCAGCCTGGGTTCTCCCTGGTGCACTCGGCGCCGCTCAGGCCAGCATCAGTTTCAGCGGTGGGATAAAGGCCTAGGGAACGTGGGTCGCCTCGGCGACCGTTATAGCCCTAGGTGCAATGCTGCCTGCTGGGACTGAAGACCGCGCTTCGGCTAGGATGCTGGCGTAATGGTTGTAAGCGACCCGTCTTGAAACACGGACCAAGGAGTCTAACATTTATGCGAGTGTTTGGGTGTTAAACCCATACNCGTAATGAAAGTGAACGGAGGTGAGAACCCTTTAGGGTGCATCATCGACCGATCCTGATGTCTTCGGATGGATTTGAGTAANAACATAACTGTTGGGACCCNAAANATGGTGAACTATGCCTAGATAGGGTGAAGCCANAANAAACTCTGGTGGAGGCTCGCAGCGGTTCTGACATGCAAATCGATCGTTAAATCTGGGTATAGGGGCG------------------ATGTATAGCTCTCTTATGAGGCTAGTTAAGTTTTGAATGTTATGAAAAAAACATAATACCAACTACGTTGGATAAAGTTCTAGATAGAATACTGATTATGACTATTTTCTATCTACATGTCTTGACCAAATTACGTGCCAGCAGTCGCGGTAATACGTAGAAGACTAGTGTTATTCGTATGTAATAGGTTTAAAGGGTACCTAGACGGTATTACTAACCCACAACAGGGAAATAGTTTTGCTAGAGTTTTATGTGAGAA-GGAAGTACTTACGGAGTAGAGATGAAATCCTTTAATACCCTAAGGACTGGTAACGGCGAAGGCATCCTTCTATGTAAAAACTGACGTTAAGGGACGAAGGCTTGGGTCGCGAAAAGGATTAGATACCCTTGTAGTCCATGCAGATAATGATGAATGCCATATGCTAGATTTTTTTAGTGTATAAATGAAAGTGTAAGCATTCCACCTCAAGAGTACTGTGGCAACGCTGGAACTGAAATCATTAGACCGTTTCTGAGACCAGTAGTGAAGTATGTTATATAATTCGGTAGCCCTCGAAAAACCTTACCACAGCTTGAA----AC--AATGATATTACACGTGTTGCACGGTTGTCTACAGCTAATGTCGTGAGACT-TGGTTAGCTCCATTTAATTAGCGTAAACCCCGACTTTATTTTTTAATTATTATCATAAAGTAGT-CCTCACAATAT-CGAAAT-TGATAA
>19006_Lophodermium_huangshanense_1432
[truncated: 12,651 more chars]
